# Supplementary material for: Selecting methods for draft GEM generation in multicellular eukaryotes: a comparative analysis
Source: BMC Bioinformatics. 2026 May 22;27:153. doi: 10.1186/s12859-026-06455-7 (PMC13390297; doi:10.1186/s12859-026-06455-7)
Supplement: Supplementary file 2 — Supplementary Material 2 [file 12859_2026_6455_MOESM2_ESM.xlsx]

## Sheet: Metrics description
Metric	Description
reactions	Number of reactions
genes	Number of genes
enzymatic_rxns	Number of reactions associated with genes
dead_ends	Number of metabolites that can not be both produced and consumed
flux_rxns	Number of reactions able to carry flux under some steady-state flux distribution
unique_metabolites	Number of metabolites once multi-compartment metabolites are deduplicated
orphans	Number of reactions not associated wth genes
metabolic_coverage	Ratio of genes to reactions
metabolites	Number of metabolites
compartments	Number of compartments
pure_metabolic_rxns	Pure metabolic reactions
memote_consistency_score	MEMOTE's score quantifying stoichiometric, charge, mass, flux, and thermodynamic consistency (see MEMOTE reference for details)
memote_annotation_score	MEMOTE's score quantifying the extent to which model annotations align with MIRIAM (minimum information required in annotation of models) guidelines, use a unified namespace and include Systems Biology Ontology (SBO) terms (see MEMOTE reference for details)
memote_overall_score	MEMOTE's score summarizing consistency and annotation scores (see MEMOTE reference for details)
time	Time taken to reconstruct draft models
rxn_set_similarity	Jaccard index between draft and reference non-transport reaction sets, after mapping to the common MetaNetX namespace
met_set_similarity	Jaccard index between draft and reference metabolite sets, after mapping to the common MetaNetX namespace
gene_set_similarity	Jaccard index between draft and reference gene sets, after mapping to the common NCBI namespace
compartment_set_similarity	Jaccard index between draft and reference compartment sets, after manually mapping to a common namespace
mnx_reactions	Number of non-transport reactions after mapping to the common MetaNetX namespace
mnx_metabolites	Number of metabolites after mapping to the MetaNetX namespace
gpr_similarity	Mean Jaccard index between GPRs represented as sets of enzymatic complexes (clauses composed of genes connected by AND), across common reactions in draft and reference
gpr_concurrence	Matthews Correlation Coefficient denoting concurrence of GPR presence/absence between common reactions
biomass_score	Score summarizing presence and producibility of reference biomass precursors (1 denotes complete inclusion and producibility)
biomass_absent	Number of absent reference biomass precursors
biomass_producible	Number of producible reference biomass precursors
biomass_non_producible	Number of non-producible reference biomass precursors
normalized_reactions	Min-Max ratio between number of reactions in draft and reference (1 denotes same number of reactions in both)
normalized_metabolites	Min-Max ratio between number of metabolites in draft and reference (1 denotes same number of reactions in both)
normalized_mnx_reactions	Min-Max ratio between number of reactions in draft and reference, after removing transport reactions and mapping to MetaNetX (1 denotes same number of reactions in both)
normalized_mnx_metabolites	Min-Max ratio between number of metabolites in draft and reference, after mapping to MetaNetX (1 denotes same number of reactions in both)
normalized_genes	Min-Max ratio between number of genes in draft and reference
normalized_enzymatic_rxns	Fraction of reactions associated to genes
normalized_flux_rxns	Fraction of reactions that can carry flux under some steady-state flux distribution
normalized_compartments	Min-Max ratio between number of compartments in draft and reference
biomass_presence_score	Score summarizing presence of reference biomass precursors (1 denotes complete inclusion)
biomass_producibility_score	Score summarizing producibility of present reference biomass precursors (1 denotes complete producibility)

## Sheet: A_aegypti
	reactions	genes	enzymatic_rxns	dead_ends	flux_rxns	unique_metabolites	orphans	metabolic_coverage	metabolites	compartments	pure_metabolic_rxns	memote_consistency_score	memote_annotation_score	memote_overall_score	time	rxn_set_similarity	met_set_similarity	gene_set_similarity	compartment_set_similarity	mnx_reactions	mnx_metabolites	gpr_similarity	gpr_concurrence	biomass_score	biomass_absent	biomass_producible	biomass_non_producible	normalized_reactions	normalized_metabolites	normalized_mnx_reactions	normalized_mnx_metabolites	normalized_genes	normalized_enzymatic_rxns	normalized_flux_rxns	normalized_compartments	biomass_presence_score	biomass_producibility_score
AuReMe	1851	8229	1851	654	345	2264	626	4.44571	2294	6	1832	0.52692	0.316677	0.395518	5	0.0736815	0.0800555	0.206056	0.363636	1770	2184	0.621992	0	0.459459	2	0	34	0.325995	0.479716	0.742761	0.879227	0.121643	1	0.186386	0.666667	0.944444	0
CarveMe	1087	649	800	0	1071	597	0	0.597056	790	3	726	0.884953	0.259405	0.493985	0.08	0.116083	0.0857143	0.196517	0.2	1059	594	0.618475	0.177959	0.702703	10	26	0	0.191441	0.165203	0.444398	0.23913	0.648352	0.735971	0.985281	0.333333	0.722222	1
merlin	4820	4306	4284	42	2329	2076	45	0.893361	4466	6	3063	0.574808	0.392651	0.46096	120	0.0715651	0.100653	0.272169	0.5	1540	2065	0.591716	0.0881333	0.486486	8	8	20	0.84889	0.933919	0.646244	0.83132	0.232466	0.888797	0.483195	0.666667	0.777778	0.285714
PlantSEED	1121	1	1101	115	726	529	98	0.000892061	1179	11	1101	0.542914	0.300509	0.391411	0.2	0.0642429	0.0601983	0	0.666667	632	510	0	0	0.567568	15	21	0	0.197429	0.24655	0.265212	0.205314	0.000999001	0.982159	0.647636	0.818182	0.583333	1
Pathway Tools	2626	5509	2043	0	1316	2442	0	2.09787	2580	3	2564	0.73488	0.343107	0.490022	4	0.0805497	0.0851016	0.202051	0.222222	2728	2374	0.638254	0.414519	0.459459	2	0	34	0.462487	0.539523	0.873534	0.955717	0.181703	0.777989	0.501142	0.333333	0.944444	0
RAVEN-Combined	2573	4604	2431	683	0	3053	591	1.78935	3053	1	2561	0.390863	0.208187	0.27669	1.2	0.0901001	0.0964734	0.298611	0	2517	2926	0.620846	0.297589	0.608108	7	16	13	0.453153	0.638436	0.946762	0.848941	0.21742	0.944812	0	0.111111	0.805556	0.551724
RAVEN-KEGG	1723	3452	1581	147	0	1897	105	2.00348	1897	1	1723	0.530818	0.174892	0.308364	1	0.10302	0.111819	0.344048	0	1707	1881	0.633454	0.323903	0.391892	8	1	27	0.303452	0.396696	0.716324	0.757246	0.289977	0.917586	0	0.111111	0.777778	0.0357143
RAVEN-MetaCyc	1365	3677	1365	545	256	1753	479	2.69377	1753	1	1353	0.456641	0.197886	0.294919	0.2	0.0675676	0.0837629	0.288693	0	1330	1721	0.645852	0	0.648649	2	14	20	0.240402	0.366583	0.55812	0.692834	0.272233	1	0.187546	0.111111	0.944444	0.411765
Reconstructor	1381	1392	1244	108	702	1426	108	1.00797	1463	2	1293	0.679776	0.0932182	0.313177	2	0.110162	0.101384	0	0.222222	1255	1416	0	0.13149	0.689189	10	25	1	0.243219	0.305939	0.526647	0.570048	0.719109	0.900797	0.508327	0.222222	0.722222	0.961538
Reference	5678	1001	3502	391	0	2526	356	0.25819	4782	9	2975	0.599349	0.277258	0.398042	0	1	1	1	1	2383	2484	1	1	0.459459	19	17	0	1	1	1	1	1	0.616766	0	1	0.472222	1

## Sheet: C_griseus
	reactions	genes	enzymatic_rxns	dead_ends	flux_rxns	unique_metabolites	orphans	metabolic_coverage	metabolites	compartments	pure_metabolic_rxns	memote_consistency_score	memote_annotation_score	memote_overall_score	time	rxn_set_similarity	met_set_similarity	gene_set_similarity	compartment_set_similarity	mnx_reactions	mnx_metabolites	gpr_similarity	gpr_concurrence	biomass_score	biomass_absent	biomass_producible	biomass_non_producible	normalized_reactions	normalized_metabolites	normalized_mnx_reactions	normalized_mnx_metabolites	normalized_genes	normalized_enzymatic_rxns	normalized_flux_rxns	normalized_compartments	biomass_presence_score	biomass_producibility_score
AuReMe	6968	6249	6968	1511	1369	4850	1115	0.896814	6629	9	5094	0.504626	0.312918	0.384808	5	0.233154	0.166334	0.325978	0.8	2138	4117	0.673459	0	0.853659	2	0	39	0.956228	0.672198	0.799252	0.560117	0.282605	1	0.19647	1	0.95122	0
CarveMe	1163	702	837	0	1162	632	0	0.603611	850	3	759	0.672379	0.259842	0.414543	0.08	0.126526	0.0967862	0.2	0.2	1109	629	0.634288	0.178417	0.707317	12	29	0	0.174546	0.190754	0.414579	0.272767	0.397508	0.71969	0.99914	0.333333	0.707317	1
merlin	6390	2807	5808	31	3493	2451	105	0.43928	5584	7	4030	0.582608	0.39235	0.463697	120	0.0791624	0.108848	0.297723	0.454545	1551	2431	0.470403	0.0365451	0.512195	9	10	22	0.959027	0.797994	0.579813	0.948581	0.629141	0.90892	0.546635	0.777778	0.780488	0.3125
PlantSEED	1121	634	1101	115	726	529	98	0.565566	1179	11	1101	0.542914	0.300509	0.391411	0.2	0.0653995	0.0618401	0.0906193	0.666667	632	510	0.254337	0	0.512195	20	21	0	0.168243	0.264587	0.236262	0.221162	0.359003	0.982159	0.647636	0.818182	0.512195	1
Pathway Tools	3295	3891	2652	0	1803	2916	0	1.18088	3112	3	3209	0.533827	0.358405	0.424188	4	0.0773254	0.0970149	0.24644	0.222222	3093	2839	0.578934	0.362567	0.487805	1	0	40	0.494522	0.698384	0.864856	0.812258	0.453868	0.804856	0.547193	0.333333	0.97561	0
RAVEN-Combined	3349	2809	3035	872	0	3717	634	0.838758	3717	1	3333	0.386559	0.207517	0.274657	1.2	0.102317	0.110181	0.346293	0	3272	3528	0.555728	0.0171829	0.54878	10	14	17	0.502626	0.834156	0.817543	0.653628	0.628693	0.906241	0	0.111111	0.756098	0.451613
RAVEN-KEGG	2210	1990	2066	223	0	2288	108	0.900452	2288	1	2210	0.521086	0.17406	0.304194	1	0.125933	0.134276	0.375557	0	1098	2264	0.580597	0	0.402439	9	1	31	0.331682	0.513465	0.410467	0.981787	0.887437	0.934842	0	0.111111	0.780488	0.03125
RAVEN-MetaCyc	1756	2275	1756	669	231	2127	519	1.29556	2127	1	1740	0.470768	0.197368	0.299893	0.2	0.0487301	0.0941939	0.334797	0	876	2085	0.626403	0	0.609756	3	12	26	0.263545	0.477334	0.327477	0.904163	0.776264	1	0.131549	0.111111	0.926829	0.315789
Reconstructor	1509	1625	1413	137	701	1561	130	1.07687	1596	2	1428	0.657998	0.0932614	0.305037	2	0.134969	0.115418	0	0.222222	1395	1550	0	-0.0416421	0.646341	13	25	3	0.226475	0.358169	0.521495	0.67216	0.920159	0.936382	0.464546	0.222222	0.682927	0.892857
Reference	6663	1766	3871	284	5151	2341	201	0.265046	4456	9	3560	0.702306	0.260399	0.426114	0	1	1	1	1	2675	2306	1	1	1	0	41	0	1	1	1	1	1	0.58097	0.773075	1	1	1

## Sheet: E_siliculosus
	reactions	genes	enzymatic_rxns	dead_ends	flux_rxns	unique_metabolites	orphans	metabolic_coverage	metabolites	compartments	pure_metabolic_rxns	memote_consistency_score	memote_annotation_score	memote_overall_score	time	rxn_set_similarity	met_set_similarity	gene_set_similarity	compartment_set_similarity	mnx_reactions	mnx_metabolites	gpr_similarity	gpr_concurrence	biomass_score	biomass_absent	biomass_producible	biomass_non_producible	normalized_reactions	normalized_metabolites	normalized_mnx_reactions	normalized_mnx_metabolites	normalized_genes	normalized_enzymatic_rxns	normalized_flux_rxns	normalized_compartments	biomass_presence_score	biomass_producibility_score
AuReMe	3403	2857	3403	948	140	3437	908	0.839553	3981	10	3286	0.438698	0.277766	0.338116	5	0.247378	0.219195	0.324423	0.333333	2784	2984	0.363493	0	0.6	0	0	30	0.589186	0.554132	0.666307	0.69437	0.79839	1	0.0411402	0.7	1	0
CarveMe	1548	786	1189	0	1517	819	0	0.507752	1080	3	1093	0.889161	0.25294	0.491523	0.08	0.0680212	0.111667	0.167951	0.5	563	815	0.341061	0.0762839	0.9	3	27	0	0.77207	0.489574	0.303504	0.39334	0.344586	0.768088	0.979974	0.428571	0.9	1
merlin	3813	1642	3224	36	1301	2057	35	0.430632	4492	7	3263	0.570934	0.398845	0.463378	120	0.10098	0.133498	0.265213	0.625	1852	2046	0.309927	0.238633	0.616667	10	17	3	0.525833	0.491095	0.998383	0.987452	0.71986	0.845528	0.341201	1	0.666667	0.85
PlantSEED	1121	728	1101	115	726	529	98	0.64942	1179	11	1101	0.542914	0.300509	0.391411	0.2	0.129941	0.10863	0.127436	0.416667	632	510	0.234065	0	0.566667	13	17	0	0.559102	0.534451	0.340701	0.246139	0.319158	0.982159	0.647636	0.636364	0.566667	1
Pathway Tools	2669	2309	2250	0	1337	2594	0	0.865118	2726	3	2611	0.742823	0.345291	0.494365	4	0.248468	0.210678	0.315692	0.333333	2627	2554	0.347779	0.243349	0.5	0	0	30	0.751218	0.809244	0.706129	0.811276	0.987874	0.843012	0.500937	0.428571	1	0
RAVEN-Combined	2503	1700	2360	734	0	3043	646	0.679185	3043	1	2494	0.400241	0.207529	0.279796	1.2	0.197324	0.20269	0.361159	0	2441	2936	0.418563	0.311822	0.9	0	24	6	0.801039	0.724942	0.759934	0.705722	0.745287	0.942869	0	0.142857	1	0.8
RAVEN-KEGG	1710	1141	1567	149	0	1928	116	0.667251	1928	1	1710	0.530058	0.176226	0.308913	1	0.116385	0.139834	0.302191	0	850	1914	0.420423	0	0.333333	10	0	20	0.852868	0.87398	0.458221	0.923745	0.500219	0.916374	0	0.142857	0.666667	0
RAVEN-MetaCyc	1322	1428	1322	570	112	1789	545	1.08018	1789	1	1313	0.53667	0.19933	0.325833	0.2	0.102238	0.209962	0.328752	0	657	1766	0.425001	0	0.616667	0	7	23	0.659352	0.81097	0.354178	0.852317	0.626041	1	0.0847201	0.142857	1	0.233333
Reconstructor	1601	1879	1523	147	721	1677	129	1.17364	1712	2	1524	0.654901	0.0932855	0.303891	2	0.122778	0.140458	0	0.333333	1492	1663	0	-0.0172881	0.666667	9	19	2	0.798504	0.776065	0.804313	0.802606	0.823762	0.95128	0.450344	0.285714	0.7	0.904762
Reference	2005	2281	1601	513	603	2132	444	1.13766	2206	7	1899	0.617486	0.355791	0.453927	0	1	1	1	1	1855	2072	1	1	1	0	30	0	1	1	1	1	1	0.798504	0.300748	1	1	1
