# Supplementary material for: Selecting methods for draft GEM generation in multicellular eukaryotes: a comparative analysis
Source: BMC Bioinformatics. 2026 May 22;27:153. doi: 10.1186/s12859-026-06455-7 (PMC13390297; doi:10.1186/s12859-026-06455-7)
Supplement: Supplementary file 4 — Supplementary Material 4 [file 12859_2026_6455_MOESM4_ESM.xlsx]

## Sheet: S3_table
Table S2: Subsystem association of models obtained using plantSEED
	A. aegypti	C. griseus	E. siliculosus
Phosphorus Metabolism	0.0	5	5
Carbohydrates	0.0	75	88
Amino Acids and Derivatives	0.0	94	114
Cofactors, Vitamins, Prosthetic Groups, Pigments	0.0	51	59
-	0.0	266	299
Stress Response	0.0	3	3
Nucleosides and Nucleotides	0.0	55	55
Clustering-based subsystems	0.0	12	13
Experimental Subsystems	0.0	21	23
Cell Division and Cell Cycle	0.0	1	1
Fatty Acids, Lipids, and Isoprenoids	0.0	7	16
Cell Wall and Capsule	0.0	5	14
