# Supplementary material for: Selecting methods for draft GEM generation in multicellular eukaryotes: a comparative analysis
Source: BMC Bioinformatics. 2026 May 22;27:153. doi: 10.1186/s12859-026-06455-7 (PMC13390297; doi:10.1186/s12859-026-06455-7)
Supplement: Supplementary file 6 — Supplementary Material 6 [file 12859_2026_6455_MOESM6_ESM.csv]

Model ID	total_genes	ncbi_genes	mapping_percentage
au_A_aegypti	8229	8229	100.0
au_C_griseus	6249	5628	90.1
au_E_siliculosus	2857	2857	100.0
cv_A_aegypti	649	648	99.8
cv_C_griseus	702	641	91.3
cv_E_siliculosus	786	785	99.9
me_A_aegypti	4306	4306	100.0
me_C_griseus	2807	2320	82.7
me_E_siliculosus	1642	1282	78.1
ms_A_aegypti	1	0	0.0
ms_C_griseus	634	497	78.4
ms_E_siliculosus	728	727	99.9
pt_A_aegypti	6557	6557	100.0
pt_C_griseus	4558	3933	86.3
pt_E_siliculosus	2751	2751	100.0
rc_A_aegypti	4604	4604	100.0
rc_C_griseus	2809	2449	87.2
rc_E_siliculosus	1700	1700	100.0
rec_A_aegypti	1392	0	0.0
rec_C_griseus	1625	0	0.0
rec_E_siliculosus	1879	0	0.0
ref_A_aegypti	1001	964	96.3
ref_C_griseus	1766	1765	99.9
ref_E_siliculosus	2281	2245	98.4
rk_A_aegypti	3452	3452	100.0
rk_C_griseus	1990	1765	88.7
rk_E_siliculosus	1141	1141	100.0
rm_A_aegypti	3677	3677	100.0
rm_C_griseus	2275	1981	87.1
rm_E_siliculosus	1428	1428	100.0
