# Supplementary material for: Selecting methods for draft GEM generation in multicellular eukaryotes: a comparative analysis
Source: BMC Bioinformatics. 2026 May 22;27:153. doi: 10.1186/s12859-026-06455-7 (PMC13390297; doi:10.1186/s12859-026-06455-7)
Supplement: Supplementary file 9 — Supplementary Material 9 [file 12859_2026_6455_MOESM9_ESM.csv]

model	total_unique_ids	total_mnx_ids	mapping_percentage
au_C_griseus	2138	2123	99.3
au3_C_griseus	4076	4039	99.09
rc_A_aegypti	2517	2517	100
rc_C_griseus	3272	3272	100
rc_E_siliculosus	2441	2440	99.96
au_A_aegypti	1770	1737	98.14
au2_A_aegypti	857	852	99.42
au2_C_griseus	1056	1053	99.72
au3_A_aegypti	2868	2845	99.2
au3_E_siliculosus	2066	2022	97.87
pt_A_aegypti	2728	2677	98.13
pt_C_griseus	3093	2989	96.64
au5_E_siliculosus	2817	2701	95.88
rm_A_aegypti	1330	1330	100
rm_C_griseus	876	876	100
ref_E_siliculosus	1855	1788	96.39
au_E_siliculosus	2784	2746	98.64
au2_E_siliculosus	1953	1948	99.74
pt_E_siliculosus	2627	2568	97.75
rm_E_siliculosus	657	657	100
au4_A_aegypti	6075	3081	50.72
au4_E_siliculosus	1104	1071	97.01
au4_C_griseus	2953	2824	95.63
au5_C_griseus	2931	2931	100
ref_A_aegypti	2383	2368	99.37
cv_C_griseus	1109	1104	99.55
ref_C_griseus	2675	2675	100
au5_A_aegypti	1825	1825	100
cv_A_aegypti	1059	1056	99.72
rec_A_aegypti	1255	1254	99.92
rec_C_griseus	1395	1394	99.93
rec_E_siliculosus	1492	1491	99.93
cv_E_siliculosus	563	563	100
ms_A_aegypti	632	632	100
ms_C_griseus	632	632	100
ms_E_siliculosus	632	632	100
me_C_griseus	1551	1550	99.94
me_E_siliculosus	1852	1843	99.51
me_A_aegypti	1540	1534	99.61
rk_A_aegypti	1707	1707	100
rk_C_griseus	1098	1098	100
rk_E_siliculosus	850	850	100
