# Supplementary material for: Selecting methods for draft GEM generation in multicellular eukaryotes: a comparative analysis
Source: BMC Bioinformatics. 2026 May 22;27:153. doi: 10.1186/s12859-026-06455-7 (PMC13390297; doi:10.1186/s12859-026-06455-7)
Supplement: Supplementary file 11 — Supplementary Material 11 [file 12859_2026_6455_MOESM11_ESM.xlsx]

## Sheet: A_aegypti_metabolomics
Query	Match	HMDB	PubChem	KEGG	SMILES	Comment	MetaNetX
iminodimethanethiol						0	MNXM57240
L-Proline	Proline	HMDB0000162	145742	C00148	OC(=O)[C@@H]1CCCN1	1	MNXM114
A,b-Dihydroxyisobutyric acid	A,b-Dihydroxyisobutyric acid	HMDB0002601	560781		CC(O)(CO)C(O)=O	1	MNXM34439
methylene bis(thiocyanate)						0	MNXM531899
Ornithine	Ornithine	HMDB0000214	6262	C00077	NCCC[C@H](N)C(O)=O	1	MNXM741174
Adenine	Adenine	HMDB0000034	190	C00147	NC1=C2NC=NC2=NC=N1	1	MNXM168
phenyl acetimidate						0	MNXM74956
trans-trans-Muconic acid	trans-trans-Muconic acid	HMDB0002349	5356793	C02480	OC(=O)\C=C\C=C\C(O)=O	1	MNXM1371011
(S)-2-Aceto-2-hydroxybutanoic acid	(S)-2-Aceto-2-hydroxybutanoic acid	HMDB0006900	440875	C06006	CC[C@](O)(C(C)=O)C(O)=O	1	MNXM726902
trans-2-Hexenedioic acid	trans-2-Hexenedioic acid	HMDB0013311	10877230		OC(=O)CC\C=C\C(O)=O	1	MNXM734622
Alanylglycine	Alanylglycine	HMDB0006899	6998028		C[C@H](N)C(=O)NCC(O)=O	1	MNXM1368447
N-Methyl-D-aspartic acid	N-Methyl-D-aspartic acid	HMDB0002393	22880	C12269	CN[C@H](CC(O)=O)C(O)=O	1	MNXM19715
L-4-Hydroxyglutamate semialdehyde	L-4-Hydroxyglutamate semialdehyde	HMDB0006556	440851	C05938	N[C@@H](C[C@@H](O)C=O)C(O)=O	1	MNXM2687
3,4-Methylenedioxybenzaldehyde	3,4-Methylenedioxybenzaldehyde	HMDB0032612	8438	C10812	[H]C(=O)C1=CC2=C(OCO2)C=C1	1	MNXM76941
L-2-(Hydroxymethyl)-1,2,3,4-butanetetrol	L-2-(Hydroxymethyl)-1,2,3,4-butanetetrol	HMDB0033730	15927667		OCC(O)C(O)(CO)CO	1	MNXM735363
(E)-S-1-Propenyl thiosulfate	(E)-S-1-Propenyl thiosulfate	HMDB0041079	101409344		C\C=C\SS(O)(=O)=O	1	MNXM115298
L-2-Amino-3-(1-pyrazolyl)propanoic acid	L-2-Amino-3-(1-pyrazolyl)propanoic acid	HMDB0034267	119630		NC(CN1C=CC=N1)C(O)=O	1	MNXM527698
benzenesulfonic acid						0	MNXM16234
Octyl formate	Octyl formate	HMDB0038603	8176		CCCCCCCCOC=O	1	MNXM128831
cysteamine S-phosphate(2-)						0	N/A
5-nitrouracil						0	MNXM38250
Isopropylmaleate	Isopropylmaleic acid	HMDB0012241	5280533	C02631	CC(C)C(=C\C(O)=O)\C(O)=O	1	MNXM1368661
L-Carnitine	L-Carnitine	HMDB0000062	10917	C00487	C[N+](C)(C)C[C@H](O)CC(O)=O	1	MNXM731667
Methionine sulfoxide	Methionine sulfoxide	HMDB0002005	158980	C02989	CS(=O)CC[C@H](N)C(O)=O	1	MNXM1106044
(2E)-3-(3,4-dihydroxyphenyl)prop-2-enal						0	MNXM4498
L-Phenylalanine	Phenylalanine	HMDB0000159	6140	C00079	N[C@@H](CC1=CC=CC=C1)C(O)=O	1	MNXM741664
thiodiacetic acid sulfoxide	Thiodiacetic acid sulfoxide		17395871	C14873		1	MNXM87019
Uric acid	Uric acid	HMDB0000289	1175	C00366	O=C1NC2=C(N1)C(=O)NC(=O)N2	1	MNXM729407
(S)-Spinacine	(S)-Spinacine	HMDB0029873	363935		OC(=O)C1CC2=C(CN1)N=CN2	1	MNXM115488
Capric acid	Capric acid	HMDB0000511	2969	C01571	CCCCCCCCCC(O)=O	1	MNXM1567051
Suberic acid	Suberic acid	HMDB0000893	10457	C08278	OC(=O)CCCCCCC(O)=O	1	MNXM12964
L-Arginine	L-Arginine	HMDB0000517	6322	C00062	N[C@@H](CCCNC(N)=N)C(O)=O	1	MNXM739527
1,2-Dihydro-1,1,6-trimethylnaphthalene	1,2-Dihydro-1,1,6-trimethylnaphthalene	HMDB0040284	121677		CC1=CC2=C(C=C1)C(C)(C)CC=C2	1	MNXM115710
2-Amino-3-oxoadipate	2-Amino-3-oxoadipate	HMDB0060273	440714	C05520	NC(C(O)=O)C(=O)CCC(O)=O	1	MNXM6691
D-Tagatose	D-Tagatose	HMDB0003418	14408225	C00795	OC[C@@]1(O)OC[C@@H](O)[C@H](O)[C@@H]1O	1	MNXM1583092
Beta-Tyrosine	Beta-Tyrosine	HMDB0003831	440311	C04368	NC(CC(O)=O)C1=CC=C(O)C=C1	1	MNXM4326
Glucosamine	Glucosamine	HMDB0001514	439213	C00329	N[C@H]1C(O)O[C@H](CO)[C@@H](O)[C@@H]1O	1	MNXM735659
Galactitol	Galactitol	HMDB0000107	11850	C01697	OC[C@H](O)[C@@H](O)[C@@H](O)[C@H](O)CO	1	MNXM1233
Meta-Tyrosine						0	MNXM17330
Succimer	Succimer	HMDB0014706	9354	C07598	OC(=O)C(S)C(S)C(O)=O	1	MNXM82887
Phosphohydroxypyruvic acid	Phosphohydroxypyruvic acid	HMDB0001024	105	C03232	OC(=O)C(=O)COP(O)(O)=O	1	MNXM541
Polyethylene glycol	Polyethylene glycol	HMDB0037790	174	C01380	[H]OCCO[H]	1	MNXM1107139
3-Methylsuberic acid	3-Methylsuberic acid	HMDB0059783	12346696		CC(CCCCC(O)=O)CC(O)=O	1	MNXM150974
Diketogulonic acid	Diketogulonic acid	HMDB0005971	440390	C04575	OC[C@H](O)[C@@H](O)C(=O)C(=O)C(O)=O	1	MNXM741619
Phendimetrazine	Phendimetrazine	HMDB0015519	12460	C07904	CC1C(OCCN1C)C1=CC=CC=C1	1	MNXM74900
2-methyl-4-(sulfooxy)but-2-enoic acid						0	N/A
Galactonic acid	Galactonic acid	HMDB0000565	128869	C00880	OC[C@@H](O)[C@H](O)[C@H](O)[C@@H](O)C(O)=O	1	MNXM54139
Levamisole	Levamisole	HMDB0014986	26879	C07070	C1CN2C[C@@H](N=C2S1)C1=CC=CC=C1	1	MNXM724892
4,6-Dihydroxy-2-quinolinecarboxylic acid	4,6-Dihydroxy-2-quinolinecarboxylic acid	HMDB0033528	440752	C05663	OC(=O)C1=CC(=O)C2=CC(O)=CC=C2N1	1	MNXM10363
L-Acetylcarnitine	L-Acetylcarnitine	HMDB0000201	7045767	C02571	CC(=O)O[C@H](CC(O)=O)C[N+](C)(C)C	1	MNXM726103
L-Tryptophan	L-Tryptophan	HMDB0000929	6305	C00078	N[C@@H](CC1=CNC2=C1C=CC=C2)C(O)=O	1	MNXM741553
alpha-Irone	alpha-Irone	HMDB0035631	5371002	C09690	CC1CC=C(C)C(\C=C\C(C)=O)C1(C)C	1	MNXM735715
Dihydrolipoate	Dihydrolipoate	HMDB0012210	421	C02147	OC(=O)CCCCC(S)CCS	1	MNXM1370825
Sinapyl alcohol	Sinapyl alcohol	HMDB0013070	5280507	C02325	COC1=CC(\C=C\CO)=CC(OC)=C1O	1	MNXM1368946
Histidinyl-Glycine	Histidylglycine	HMDB0028885	101179		N[C@@H](CC1=CNC=N1)C(=O)NCC(O)=O	1	MNXM126508
2-(4-Methyl-5-thiazolyl)ethyl butanoate	2-(4-Methyl-5-thiazolyl)ethyl butanoate	HMDB0032418	3023838		CCCC(=O)OCCC1=C(C)N=CS1	1	MNXM116562
Methyldopa	Methyldopa	HMDB0011754	38853	C07194	C[C@](N)(CC1=CC=C(O)C(O)=C1)C(O)=O	1	MNXM729478
Dimexano						0	MNXM51009
sn-glycero-3-Phosphoethanolamine	sn-glycero-3-Phosphoethanolamine	HMDB0059660	5459861		NCCO[P@@](O)(=O)OC[C@@H](O)CO	1	MNXM1106081;MNXM734941
2-(4-Methyl-5-thiazolyl)ethyl isobutyrate	2-(4-Methyl-5-thiazolyl)ethyl isobutyrate	HMDB0032422	3023273		CC(C)C(=O)OCCC1=C(C)SC=N1	1	MNXM116566
Bergapten	Bergapten	HMDB0030637	2355	C01557	COC1=C2C=CC(=O)OC2=CC2=C1C=CO2	1	MNXM4481
Pantothenic acid	Pantothenic acid	HMDB0000210	6613	C00864	CC(C)(CO)[C@@H](O)C(=O)NCCC(O)=O	1	MNXM1371613
2-naphthyl dihydrogen phosphate						0	MNXM165982
Myristic acid	Myristic acid	HMDB0000806	11005	C06424	CCCCCCCCCCCCCC(O)=O	1	MNXM314
1-(phenylmethyl)-4-quinolinone						0	MNXM338625
D-threo-L-galacto-octose						0	MNXM48625
(1S,6R)-2-succinyl-6-hydroxycyclohexa-2,4-diene-1-carboxylic acid						0	MNXM162721
Thymidine	Thymidine	HMDB0000273	5789	C00214	CC1=CN([C@H]2C[C@H](O)[C@@H](CO)O2)C(=O)NC1=O	1	MNXM420
Pentadecanoic acid	Pentadecanoic acid	HMDB0000826	13849	C16537	CCCCCCCCCCCCCCC(O)=O	1	MNXM1093931
Pseudouridine	Pseudouridine	HMDB0000767	15047	C02067	OC[C@H]1O[C@H]([C@H](O)[C@@H]1O)C1=CNC(=O)NC1=O	1	MNXM1094063
Stavudine	Stavudine	HMDB0014787	18283	C07312	CC1=CN([C@@H]2O[C@H](CO)C=C2)C(=O)NC1=O	1	MNXM82711
4,4'-sulfonyldiphenol						0	MNXM44445
3-Hydroxylidocaine	3-Hydroxylidocaine	HMDB0060655	161824	C16560	CCN(CC)CC(=O)NC1=C(C)C=CC(O)=C1C	1	MNXM6814
Muramic acid	Muramic acid	HMDB0003254	22833605	C06470	C[C@@H](O[C@H]1[C@@H](N)[C@H](O)O[C@H](CO)[C@H]1O)C(O)=O	1	MNXM734577;MNXM734578
Deoxyadenosine	Deoxyadenosine	HMDB0000101	13730	C00559	NC1=C2N=CN([C@H]3C[C@H](O)[C@@H](CO)O3)C2=NC=N1	1	MNXM1092759
Aspergillide A						0	MNXM102866
(E)-11-Hexadecenoic acid	(E)-11-Hexadecenoic acid	HMDB0037647	5312413		CCCC\C=C\CCCCCCCCCC(O)=O	1	MNXM13358
valienol 1-phosphate(2-)						0	MNXM162719
Pyro-L-glutaminyl-L-glutamine	Pyro-L-glutaminyl-L-glutamine	HMDB0039229	11010621		NC(=O)CC[C@H](NC(=O)[C@@H]1CCC(=O)N1)C(O)=O	1	MNXM130121
furagin						0	MNXM1370201
2-[(2-sulfanylidene-3H-1,3,4-thiadiazol-5-yl)thio]butanedioic acid						0	MNXM475432
2-(5-methyl-3-oxo-1H-pyrazol-2-yl)-6-oxo-1H-pyrimidine-5-carboxylic acid ethyl ester						0	MNXM471839
Blennin D	Blennin D	HMDB0031902	13995417		CC1C=C2C(COC2=O)C(O)C2CC(C)(C)CC12O	1	MNXM30085
cafaminol						0	MNXM496924
Formononetin	Formononetin	HMDB0005808	5280378	C00858	COC1=CC=C(C=C1)C1=COC2=C(C=CC(O)=C2)C1=O	1	MNXM1232
Aspartyl-Histidine	Aspartyl-Histidine	HMDB0028755	14717808		NC(CC(O)=O)C(=O)NC(CC1=CN=CN1)C(O)=O	1	MNXM119447
Heptadecanoic acid	Heptadecanoic acid	HMDB0002259	10465		CCCCCCCCCCCCCCCCC(O)=O	1	MNXM1093151
Asparaginyl-Histidine	Asparaginylhistidine	HMDB0028733	9835143		N[C@@H](CC(N)=O)C(=O)N[C@@H](CC1=CNC=N1)C(O)=O	1	MNXM119414
Octadecylamine	Octadecylamine	HMDB0029586	15793		CCCCCCCCCCCCCCCCCCN	1	MNXM65297
Punicic acid	Punicic acid	HMDB0030963	12309425	C08364	CCCC\C=C\C=C/C=C/CCCCCCCC(O)=O	1	MNXM733907
2-(6-carboxy-3,4,5-trihydroxyoxan-2-yl)propanedioic acid						0	MNXM807967
Bovinic acid	Bovinic acid	HMDB0003797	5280644	C04056	CCCCCC\C=C\C=C/CCCCCCCC(O)=O	1	MNXM1371060
Sulfametopyrazine	Sulfametopyrazine	HMDB0014802	9047	C12616	COC1=NC=CN=C1NS(=O)(=O)C1=CC=C(N)C=C1	1	MNXM1112459
(Z)-13-Octadecenoic acid	(Z)-13-Octadecenoic acid	HMDB0041480	5312441		CCCC\C=C/CCCCCCCCCCCC(O)=O	1	MNXM733574
7-hydroxy-10-heptadecen-8-ynoic acid						0	MNXM24869
16-Methylheptadecanoic acid	16-Methylheptadecanoic acid	HMDB0031066	21859	C20356	CC(C)CCCCCCCCCCCCCCC(O)=O	1	MNXM30121
N-acetyl-6-O-sulfo-D-glucosamine						0	MNXM739000
Jasmonic acid	Jasmonic acid	HMDB0032797	5281166	C08491	CC\C=C/C[C@@H]1[C@@H](CC(O)=O)CCC1=O	1	MNXM733252
Gingerol	Gingerol	HMDB0005783	3473	C10462	CCCCCC(O)CC(=O)CCC1=CC=C(O)C(OC)=C1	1	MNXM739500
5-Aminoimidazole ribonucleotide	5-Aminoimidazole ribonucleotide	HMDB0001235	161500	C03373	NC1=CN=CN1[C@@H]1O[C@H](COP(O)(O)=O)[C@@H](O)[C@H]1O	1	MNXM1105983
Mesterolone	Mesterolone	HMDB0006036	15020	D04947	[H][C@@]12CC[C@H](O)[C@@]1(C)CC[C@@]1([H])[C@@]2([H])CC[C@@]2([H])CC(=O)C[C@H](C)[C@]12C	1	MNXM61510
N-Acetylneuraminic acid	N-Acetylneuraminic acid	HMDB0000230	445063	C19910	[H][C@]1(O[C@@](O)(C[C@H](O)[C@H]1NC(C)=O)C(O)=O)[C@H](O)[C@H](O)CO	1	MNXM1106047
Ethopropazine	Ethopropazine	HMDB0014536	3290		CCN(CC)C(C)CN1C2=CC=CC=C2SC2=CC=CC=C12	1	MNXM680795
Praziquantel	Praziquantel	HMDB0015191	4891	C07367	O=C(C1CCCCC1)N1CC2N(CCC3=CC=CC=C23)C(=O)C1	1	MNXM77956
Piplartine	Piplartine	HMDB0030341	637858	C10166	COC1=CC(\C=C\C(=O)N2CCC=CC2=O)=CC(OC)=C1OC	1	MNXM1372208
N-(1-Deoxy-1-fructosyl)histidine						0	MNXM128317
Portulacaxanthin I						0	MNXM1372223;MNXM1372224
Moracin L	Moracin L	HMDB0041297	19005		CC1=CCC2=C3OC(=CC3=CC(O)=C2OC1)C1=CC(O)=CC(O)=C1	1	MNXM128163
bis-D-fructose 2',1:2,1'-dianhydride						0	MNXM3553
docebenone						0	MNXM51426
N-butyl-N(2)-[(2Z)-2-(2-furyl)-2-(methoxyimino)acetyl]-L-cysteinamide						0	MNXM63684
Fertaric acid	Fertaric acid	HMDB0029199	22298372		COC1=CC(\C=C\C(=O)OC(C(O)C(O)=O)C(O)=O)=CC=C1O	1	MNXM727582;MNXM727583
Blepharin	Blepharin	HMDB0029344	14605136		OCC1OC(OC2OC3=CC=CC=C3NC2=O)C(O)C(O)C1O	1	MNXM119846
3'-(gamma,gamma-Dimethylallyl)genistein	3'-(gamma,gamma-Dimethylallyl)genistein	HMDB0037920	5494866		CC(C)=CCC1=C(O)C=CC(=C1)C1=COC2=CC(O)=CC(O)=C2C1=O	1	MNXM105849
Canrenone	Canrenone	HMDB0003033	13789		[H][C@@]12CC[C@@]3(CCC(=O)O3)[C@@]1(C)CC[C@@]1([H])[C@@]2([H])C=CC2=CC(=O)CC[C@]12C	1	MNXM45414
Cichoriin	Cichoriin	HMDB0030821	5088914	C09206	OCC1OC(OC2=C(O)C=C3C=CC(=O)OC3=C2)C(O)C(O)C1O	1	MNXM736624;MNXM736625
Kojibiose	Kojibiose	HMDB0011742	164939	C19632	OC[C@@H](O)[C@@H](O)[C@H](O)[C@@H](O[C@H]1O[C@H](CO)[C@@H](O)[C@H](O)[C@H]1O)C=O	1	MNXM736546;MNXM736548
6-(alpha-D-Glucosaminyl)-1D-myo-inositol	6-(alpha-D-Glucosaminyl)-1D-myo-inositol	HMDB0011668		C15658	N[C@@H]1[C@@H](O)[C@H](O)[C@@H](CO)O[C@@H]1O[C@@H]1[C@@H](O)[C@H](O)[C@@H](O)[C@@H](O)[C@H]1O	1	MNXM4408;MNXM488729;MNXM488730
Isofenphos	Isofenphos	HMDB0031796	32872	C11002	CCOP(=S)(NC(C)C)OC1=CC=CC=C1C(=O)OC(C)C	1	MNXM57934
phenyl [1-(N-succinylamino)pentyl]phosphonate						0	MNXM74955
5'-Hydroxypiroxicam	5'-Hydroxypiroxicam	HMDB0014096	54676301		CN1C(C(=O)NC2=NC=C(O)C=C2)=C(O)C2=C(C=CC=C2)S1(=O)=O	1	MNXM118061
Adenosine monophosphate	Adenosine monophosphate	HMDB0000045	6083	C00020	NC1=C2N=CN([C@@H]3O[C@H](COP(O)(O)=O)[C@@H](O)[C@H]3O)C2=NC=N1	1	MNXM728294
N-[1-(4-methyl-6-oxo-1-pyrimidinyl)-2-oxo-2-phenylethyl]benzamide						0	MNXM584016
O-(alpha-D-mannose-1-phosphoryl)-L-serine						0	MNXM65095
5'-Hydroxytenoxicam	5'-Hydroxytenoxicam	HMDB0014098			CN1\C(=C(/O)NC2=CC=C(O)C=N2)C(=O)C2=C(C=CS2)S1(=O)=O	1	MNXM118062
Biflorin	Biflorin	HMDB0002336	441959	C08996	CC1=CC(=O)C2=C(O)C([C@@H]3O[C@H](CO)[C@@H](O)[C@H](O)[C@H]3O)=C(O)C=C2O1	1	MNXM44264
alpha,beta-Dihydroxanthohumol	alpha,beta-Dihydroxanthohumol	HMDB0035440	10450920		COC1=C(C(=O)CCC2=CC=C(O)C=C2)C(O)=C(CC=C(C)C)C(O)=C1	1	MNXM104575
De-O-methylsimmondsin	De-O-methylsimmondsin	HMDB0041208	5375609		COC1C(O)CC(OC2OC(CO)C(O)C(O)C2O)\C(=C\C#N)C1O	1	MNXM124232
Rabeprazole	Rabeprazole	HMDB0005026	5029	C07864	COCCCOC1=C(C)C(CS(=O)C2=NC3=CC=CC=C3N2)=NC=C1	1	MNXM1567524
N-[2-hydroxy-2-(4-hydroxy-3-methoxyphenyl)ethyl]-3-(4-hydroxy-3-methoxyphenyl)prop-2-enimidic acid						0	N/A
Justicidin B						0	MNXM8782
Tetracosanoic acid	Tetracosanoic acid	HMDB0002003	11197	C08320	CCCCCCCCCCCCCCCCCCCCCCCC(O)=O	1	MNXM3297
3-Deoxyvitamin D3						0	MNXM36416
Nedocromil	Nedocromil	HMDB0014854	50294	C07255	CCCC1=C2N(CC)C(=CC(=O)C2=CC2=C1OC(=CC2=O)C(O)=O)C(O)=O	1	MNXM158688
17-dimethylaminolobohedleolide						0	MNXM101481
Carbenicillin	Carbenicillin	HMDB0014717	20824	C06869	[H][C@]12SC(C)(C)[C@@H](N1C(=O)[C@H]2NC(=O)C(C(O)=O)C1=CC=CC=C1)C(O)=O	1	MNXM729541
[4-(5,7-dihydroxy-6,8-dimethyl-4-oxo-3,4-dihydro-2H-1-benzopyran-2-yl)phenyl]oxidanesulfonic acid						0	N/A
4-Methoxybenzyl O-(2-sulfoglucoside)	4-Methoxybenzyl O-(2-sulfoglucoside)	HMDB0034754	74083239		COC1=CC=C(COC2OC(CO)C(O)C(O)C2OS(O)(=O)=O)C=C1	1	MNXM117965
ascr#26						0	MNXM152382
7,8-Dehydro-beta-micropteroxanthin	7,8-Dehydro-beta-micropteroxanthin	HMDB0038506	131752385		C\C(CCCO)=C/C=C/C=C(\C)/C=C/C=C(\C)C#CC1=C(C)CC(O)CC1(C)C	1	MNXM118502
Armillaribin	Armillaribin	HMDB0031672	131751179		COC1=CC(O)=C(C(=O)OC2CC3(C)C4CC(C)(C)CC4CC(C=O)=C23)C(C)=C1	1	MNXM119333
N-(1-adamantyl)-4-(1,3-benzodioxol-5-yl)-4-hydroxy-1-piperidinecarboxamide						0	MNXM571441
5,7-dihydroxy-2-(4-hydroxyphenyl)-8-(3,4,5-trihydroxyoxan-2-yl)-4H-chromen-4-one						0	MNXM62302
Nobiletin	Nobiletin	HMDB0029540	72344	C10112	COC1=CC=C(C=C1OC)C1=CC(=O)C2=C(O1)C(OC)=C(OC)C(OC)=C2OC	1	MNXM64815
(3S,5R,10R,12S,14S,15R,16R)-3,5,10,14,15-pentahydroxy-12,16-dimethylicosan-2-one						0	MNXM7926
S-(2-carboxy-2-methylbut-3-en-2-yl)glutathione(2-)						0	MNXM162492
Lasiocarpine						0	MNXM59779
N-[(2S,3R)-5-[(2S)-1-hydroxypropan-2-yl]-3-methyl-2-(methylaminomethyl)-6-oxo-3,4-dihydro-2H-1,5-benzoxazocin-10-yl]-2-pyrazinecarboxamide						0	MNXM579692
Naltrindole	Naltrindole		96024345	C18128		1	MNXM737772
Eplerenone	Eplerenone	HMDB0014838	443872	C12512	[H][C@@]12CC[C@@]3(CCC(=O)O3)[C@@]1(C)C[C@H]1O[C@@]11[C@@]2([H])[C@@H](CC2=CC(=O)CC[C@]12C)C(=O)OC	1	MNXM1567496;MNXM52381
Liatrin	(S)-Pterosin D	HMDB0035223	5320783		CC1=C(CCO)C(C)=C2C(=C1)C(O)C(C)(C)C2=O	1	MNXM60051
8'-apo-beta-carotenol	8'-apo-beta-carotenol		5280991	C06733	CC1=C(/C=C/C(C)=C/C=C/C(C)=C/C=C/C=C(C)/C=C/C=C(\C)CO)C(C)(C)CCC1	1	MNXM735241
Aplysinoplide C;(+)-Aplysinoplide C						0	N/A
Octacosanoic acid	Octacosanoic acid	HMDB0002348	10470		CCCCCCCCCCCCCCCCCCCCCCCCCCCC(O)=O	1	MNXM62506
(S)-3',4',5,7-Tetrahydroxy-5',8-diprenylflavanone	(S)-3',4',5,7-Tetrahydroxy-5',8-diprenylflavanone	HMDB0038868	480770		CC(C)=CCC1=CC(=CC(O)=C1O)C1CC(=O)C2=C(O)C=C(O)C(CC=C(C)C)=C2O1	1	MNXM54346
Adenosine phosphosulfate	Adenosine phosphosulfate	HMDB0001003	10238	C00224	NC1=NC=NC2=C1N=CN2[C@@H]1O[C@H](COP(O)(=O)OS(O)(=O)=O)[C@@H](O)[C@H]1O	1	MNXM1103086
3-Deoxy-3-azido-25-hydroxyvitamin D3						0	MNXM1375744;MNXM36400
Solacapine						0	MNXM82398
Pseurotin A;(-)-Pseurotin A						0	N/A
2-methoxy-N-[(5R,6S,9R)-5-methoxy-3,6,9-trimethyl-2-oxo-8-propyl-11-oxa-3,8-diazabicyclo[10.4.0]hexadeca-1(12),13,15-trien-14-yl]acetamide						0	MNXM480500
(2S,3S)-5-[(2R)-1-hydroxypropan-2-yl]-3-methyl-8-(3-methylbut-1-ynyl)-2-[[methyl(5-pyrimidinylmethyl)amino]methyl]-3,4-dihydro-2H-pyrido[2,3-b][1,5]oxazocin-6-one						0	MNXM171532
LysoPE(0:0/16:1(9Z))						0	MNXM1132942
Delcosine						0	MNXM48957
Flavin Mononucleotide	Flavin mononucleotide	HMDB0001520	643976	C00061	CC1=CC2=C(C=C1C)N(C[C@H](O)[C@H](O)[C@H](O)COP(O)(O)=O)C1=NC(=O)NC(=O)C1=N2	1	MNXM53407
5-Methyldihydrofolic acid	5-Methyldihydrofolic acid	HMDB0006486	6453871		CN1C(CNC2=CC=C(C=C2)C(=O)N[C@@H](CCC(O)=O)C(O)=O)=CNC2=C1C(=O)N=C(N)N2	1	MNXM1369294;MNXM1369295
2-dehydroecdysone						0	MNXM34983
3-hydroxy-2-methyl-3-phytyl-2,3-dihydro-1,4-naphthoquinone	3-hydroxy-2-methyl-3-phytyl-2,3-dihydro-1,4-naphthoquinone		5280540	C02785	C/C(=C\CC1(O)C(=O)c2ccccc2C(=O)C1C)CCC(C)CCC(C)CCCC(C)C	1	MNXM4333
methylprednisolone succinate						0	MNXM157930
3alpha,7alpha,12alpha-trihydroxy-5alpha-cholan-24-yl sulfate	3alpha,7alpha,12alpha-trihydroxy-5alpha-cholan-24-yl sulfate		5200193	C16259	C(CCCOS(=O)(=O)O)1CC23(C(O)21C)1(C)CC(O)C1C3O	1	MNXM4349
candelalide B						0	MNXM103483
3-(3,5-dimethyl-4-isoxazolyl)-1-[[(8S,9S)-6-[(2R)-1-hydroxypropan-2-yl]-8-methyl-5-oxo-10-oxa-1,6,14,15-tetrazabicyclo[10.3.0]pentadeca-12,14-dien-9-yl]methyl]-1-methylurea						0	MNXM482542
LysoPE(0:0/18:2(9Z,12Z))						0	MNXM60782
LSM-30675						0	MNXM529421
N-[(2R,3R,6R)-2-(hydroxymethyl)-6-[2-oxo-2-(4-phenylanilino)ethyl]-3-oxanyl]-3-(1-piperidinyl)propanamide						0	MNXM578330
LysoPE(0:0/18:1(9Z))						0	MNXM1369649
Delcorine						0	MNXM1369777;MNXM1369778
11-beta-Hydroxyandrosterone-3-glucuronide	11-beta-Hydroxyandrosterone-3-glucuronide	HMDB0010351	1864	C05643	[H][C@@]12CCC(=O)[C@@]1(C)C[C@H](O)[C@@]1([H])[C@@]2([H])CC[C@@]2([H])C[C@@H](CC[C@]12C)O[C@@H]1O[C@@H]([C@@H](O)[C@H](O)[C@H]1O)C(O)=O	1	MNXM734233
1-[[(2S,3S)-5-[(2R)-1-hydroxypropan-2-yl]-3-methyl-6-oxo-8-(3-pyridinyl)-3,4-dihydro-2H-pyrido[2,3-b][1,5]oxazocin-2-yl]methyl]-1-methyl-3-phenylurea						0	MNXM341465
dasabuvir(1-)						0	MNXM1107854
(1R)-N-(3,5-dimethyl-4-isoxazolyl)-1-(hydroxymethyl)-7-methoxy-2-(1-oxopropyl)-1'-spiro[3,9-dihydro-1H-pyrido[3,4-b]indole-4,4'-piperidine]carboxamide						0	MNXM169637
PS(16:1(9Z)/0:0)						0	MNXM78629
Zygadenine						0	MNXM89467
LysoPC(16:1(9Z))						0	MNXM32519
2-[2-[4-[2-hydroxy-3-(2-prop-2-enylphenoxy)propyl]-1-piperazinyl]ethyl]benzo[de]isoquinoline-1,3-dione						0	MNXM477442
N-[(5S,6S,9S)-5-methoxy-3,6,9-trimethyl-2-oxo-11-oxa-3,8-diazabicyclo[10.4.0]hexadeca-1(12),13,15-trien-14-yl]-4-phenylbenzamide						0	MNXM583845
beta-D-Fructofuranosyl alpha-D-glucopyranosyl-(1->4)-D-glucopyranoside	beta-D-Fructofuranosyl alpha-D-glucopyranosyl-(1->4)-D-glucopyranoside	HMDB0029930	21932711		OCC1OC(CO)(OC2OC(CO)C(OC3OC(CO)C(O)C(O)C3O)C(O)C2O)C(O)C1O	1	MNXM737460
1-(9Z-octadecenoyl)-sn-glycero-3-phospho-(1'-sn-glycerol)(1-)						0	MNXM739930
Lonijaposide E						0	MNXM106291
FR901465						0	MNXM105227
1-Oleoylglycerophosphoserine	1-Oleoylglycerophosphoserine	HMDB0061694	85036846		CCCCCCCCC=CCCCCCCCC(=O)OCC(O)COP(O)(=O)OCC(N)C(O)=O	1	MNXM1375547;MNXM449797
Demycinosylmycinamicin IV; Mycinamicin VII; Mycinomycin VII						0	N/A
LysoPC(18:1(11Z))						0	MNXM60747
2-[[(3,5-dimethylphenyl)-oxomethyl]amino]acetic acid [2-[4-(2-naphthalenylsulfonyl)-1-piperazinyl]-2-oxoethyl] ester						0	MNXM477781
6-(2-{8,8-dimethyl-2-oxo-2H,8H-pyrano[2,3-f]chromen-3-yl}-5-methoxyphenoxy)-3,4,5-trihydroxyoxane-2-carboxylic acid						0	MNXM1375210
Lippioside I	Lippioside I	HMDB0034265	131751541		CC1(O)C(O)CC2C1C(OC1OC(COC(=O)\C=C\C3=CC=C(O)C=C3)C(O)C(O)C1O)OC=C2C(O)=O	1	MNXM127371
N-[(3S,9R,10R)-9-[[cyclopropylmethyl(methyl)amino]methyl]-12-[(2S)-1-hydroxypropan-2-yl]-3,10-dimethyl-13-oxo-2,8-dioxa-12-azabicyclo[12.4.0]octadeca-1(14),15,17-trien-16-yl]methanesulfonamide						0	MNXM581538
N-Palmitoylsphingosine	Cer(d18:1/16:0)	HMDB0004949	5283564	C00195	[H][C@@](CO)(NC(=O)CCCCCCCCCCCCCCC)[C@H](O)\C=C\CCCCCCCCCCCCC	1	MNXM1105908
N,N'-Bis(g-glutamyl)-3,3'-(1,2-propylenedithio)dialanine	N,N'-Bis(g-glutamyl)-3,3'-(1,2-propylenedithio)dialanine	HMDB0038667	131752418		CC(CSCC(NC(=O)CCC(N)C(O)=O)C(O)=O)SCC(NC(=O)CCC(N)C(O)=O)C(O)=O	1	MNXM128310
LysoPC(20:5(5Z,8Z,11Z,14Z,17Z))						0	MNXM60760
LSM-11779						0	MNXM528353
Ergosine						0	MNXM52459
PS(20:0/0:0)						0	MNXM79012
4-[[[(2S,3R)-9-[[cyclohexyl(oxo)methyl]amino]-5-[(2R)-1-hydroxypropan-2-yl]-3-methyl-6-oxo-2,3,4,7-tetrahydro-1,5-benzoxazonin-2-yl]methyl-methylamino]methyl]benzoic acid						0	MNXM486287
LysoPC(22:6(4Z,7Z,10Z,13Z,16Z,19Z))						0	MNXM60767
Cer(d18:0/18:1(9Z))						0	MNXM46086
Artoindonesianin A;13-[(2E)-3,7-Dimethyl-2,6-octadienyl]-5a,6-dihydro-1,3,8-trihydroxy-5,5,11,11-tetramethyl-5H,7H,11H-benzofuro[3,4-bc]pyrano[2,3-i]xanthen-7-one						0	N/A
2-palmitoleoyl-sn-glycero-3-phospho-D-myo-inositol						0	MNXM473827
Montecristin	Montecristin	HMDB0029795	131750907		CCCCCCCCCCCC\C=C/CC\C=C/CCC(O)C(O)CCCCCCCCCCC1=CC(C)OC1=O	1	MNXM128146
PS(22:0/0:0)						0	MNXM79236
N-[[(3R,9S,10R)-16-(dimethylamino)-12-[(2R)-1-hydroxypropan-2-yl]-3,10-dimethyl-13-oxo-2,8-dioxa-12-azabicyclo[12.4.0]octadeca-1(14),15,17-trien-9-yl]methyl]-N,4-dimethylbenzenesulfonamide						0	MNXM586094
2-[(2R,4aS,12aS)-5-methyl-8-[(4-methylphenyl)sulfonylamino]-6-oxo-2,3,4,4a,12,12a-hexahydropyrano[2,3-c][1,5]benzoxazocin-2-yl]-N-[(2-methoxyphenyl)methyl]acetamide						0	MNXM475762
Forskoditerpenoside D;(-)-Forskoditerpenoside D						0	N/A
1-Oleoylglycerophosphoinositol						0	MNXM680605
6-[5-(3-{[3,4-dihydroxy-5-(hydroxymethyl)oxolan-2-yl]oxy}-5,7-dihydroxy-4-oxo-3,4-dihydro-2H-1-benzopyran-2-yl)-2-hydroxyphenoxy]-3,4,5-trihydroxyoxane-2-carboxylic acid						0	MNXM811189
N-[(2S,3S)-5-[(2S)-1-hydroxypropan-2-yl]-3-methyl-2-[[methyl-[(4-phenoxyphenyl)methyl]amino]methyl]-6-oxo-2,3,4,7-tetrahydro-1,5-benzoxazonin-9-yl]-2-(1-tetrazolyl)acetamide						0	MNXM580377
8-demethyl-8-(2-O-methyl-alpha-L-rhamnosyl)tetracenomycin C	8-Demethyl-8-(2-O-methyl-alpha-L-rhamnosyl)tetracenomycin C		254741434	C20975		1	MNXM1368160
Lanceotoxin A						0	MNXM59711
1-Arachidonoylglycerophosphoinositol						0	MNXM1511865
Squamoxinone	Squamoxinone	HMDB0031893	75069303		CCCCCCCCCCCCC(O)C1CCC(O1)C(O)CCCCCC(O)CCCCCCC1CC(CC(C)=O)C(=O)O1	1	MNXM130900
(3a,5b,7a,12a)-24-[(carboxymethyl)amino]-1,12-dihydroxy-24-oxocholan-3-yl-b-D-Glucopyranosiduronic acid	(3a,5b,7a,12a)-24-[(carboxymethyl)amino]-1,12-dihydroxy-24-oxocholan-3-yl-b-D-Glucopyranosiduronic acid	HMDB0002472	6419427		[H][C@@]12CCC([C@H](C)CCC(=O)NCC(O)=O)[C@@]1(C)[C@@H](O)C[C@@]1([H])[C@@]2([H])[C@H](O)C[C@]2([H])C[C@@H](CC[C@]12C)O[C@@H]1O[C@@H]([C@@H](O)[C@H](O)[C@H]1O)C(O)=O	1	MNXM31039
cholesteryl 6-O-hexanoyl-beta-D-galactoside						0	MNXM46571
N-(icosanoyl)-tetradecasphing-4-enine-1-phosphoethanolamine						0	MNXM158338
Fenugreekine	Fenugreekine	HMDB0039421	444170		NC(=O)C1=NC(=CC=C1)[C@@H]1O[C@H](COP(O)(=O)OP(O)(=O)OC[C@H]2O[C@H]([C@H](O)[C@@H]2O)N2C=NC3=C2N=CN=C3N)[C@@H](O)[C@H]1O	1	MNXM125641
Goyaglycoside c	Goyaglycoside c	HMDB0038349	131752113		COC1OC23C=CC4C5(C)CCC(C(C)C\C=C\C(C)(C)OC)C5(C)CCC14C2CCC(OC1OC(CO)C(O)C(O)C1O)C3(C)C	1	MNXM126288
PE(16:1(9Z)/16:1(9Z))						0	MNXM739594
N-pentadecanoylsphingosine-1-phosphocholine						0	MNXM63256
PE(16:0/16:1(9Z))						0	MNXM1107553;MNXM1107551
N-(heptadecanoyl)hexadecasphingosine-1-phosphocholine						0	MNXM82204
N-(octadecanoyl)hexadecasphingosine-1-phosphocholine						0	MNXM82205
PC(14:0/16:1(9Z))						0	MNXM69132
PE(18:1(9Z)/16:1(9Z))						0	MNXM71684
1-myristoyl-2-oleoyl-sn-glycero-3-phosphatidylglycerol(1-)						0	MNXM73534
texas red-X						0	MNXM84084
1-(6-[5]-ladderane-hexanyl)-2-(8-[3]-ladderane-octanyl)-sn-glycerophosphoethanolamine						0	MNXM29186
PC(16:1(9Z)/16:1(9Z))						0	MNXM69377
PS(16:0/16:1(9Z))						0	MNXM1107610
1-(6-[3]-ladderane-hexanyl)-2-(8-[3]-ladderane-octanyl)-sn-glycerophosphoethanolamine						0	MNXM23278
PC(16:1(9Z)/16:0)						0	MNXM69376
PE(18:1(9Z)/18:2(9Z,12Z))						0	MNXM32553
PE(16:0/20:3(8Z,11Z,14Z))						0	MNXM71427
PE(18:1(9Z)/18:1(9Z))						0	MNXM737425
PA(18:1(9Z)/22:6(4Z,7Z,10Z,13Z,16Z,19Z))						0	MNXM66687
PG(16:0/18:2(9Z,12Z))	PG(16:0/18:2(9Z,12Z))	HMDB0010575	52927246		[H][C@](O)(CO)COP(O)(=O)OC[C@@]([H])(COC(=O)CCCCCCCCCCCCCCC)OC(=O)CCCCCCC\C=C/C\C=C/CCCCC	1	MNXM73664
PG(18:1(9Z)/16:0)						0	MNXM73875
3-O-Sulfogalactosylceramide (d18:1/14:0)	3-O-Sulfogalactosylceramide (d18:1/14:0)	HMDB0012312	53481402	C06125	CCCCCCCCCCCCC\C=C\[C@](O)([H])[C@]([H])(CO[C@@H]1O[C@H](CO)[C@H](O)C(OS(=O)(O)=O)C1O)NC(=O)CCCCCCCCCCCCC	1	MNXM727408
PS(18:1(9Z)/16:1(9Z))						0	MNXM78797
1-(8-[5]-ladderane-octanyl)-2-(8-[3]-ladderane-octanyl)-sn-glycerophosphoethanolamine						0	MNXM26977
PE-NMe(18:1(9Z)/18:1(9Z))						0	MNXM72986
PS(16:1(9Z)/18:1(9Z))						0	MNXM78642
PE(16:0/22:6(4Z,7Z,10Z,13Z,16Z,19Z))						0	MNXM71439
PS(18:0/16:0)						0	MNXM78764
PE(18:1(9Z)/20:4(5Z,8Z,11Z,14Z))						0	MNXM71702
PS(16:0/18:0)						0	MNXM670527;MNXM78609
PG(16:1(9Z)/20:4(5Z,8Z,11Z,14Z))						0	MNXM73711
PG(18:1(9Z)/18:1(9Z))						0	MNXM73867
PC(18:4(6Z,9Z,12Z,15Z)/18:3(9Z,12Z,15Z))						0	MNXM69853
PC(18:4(6Z,9Z,12Z,15Z)/18:2(9Z,12Z))						0	MNXM69851
3-O-Sulfogalactosylceramide (d18:1/16:0)						0	MNXM32454
PC(16:1(9Z)/20:4(5Z,8Z,11Z,14Z))						0	MNXM69395
PE(18:4(6Z,9Z,12Z,15Z)/22:6(4Z,7Z,10Z,13Z,16Z,19Z))						0	MNXM71886
Ins-1-P-Cer(d20:0/14:0)(1-)						0	MNXM126730
PC(18:2(9Z,12Z)/18:1(11Z))						0	MNXM69717
Majonoside R2	Majonoside R2	HMDB0040418	73157192		CC(C)(O)C1CCC(C)(O1)C1CCC2(C)C1C(O)CC1C3(C)CCC(O)C(C)(C)C3C(CC21C)OC1OC(CO)C(O)C(O)C1OC1OCC(O)C(O)C1O	1	MNXM738694
PS(18:1(9Z)/18:1(9Z))						0	MNXM32173
PC(14:1(9Z)/22:1(13Z))						0	MNXM69205
PS(18:0/18:1(9Z))						0	MNXM32529
PS(18:0/18:0)						0	MNXM670999;MNXM740001
PC(20:5(5Z,8Z,11Z,14Z,17Z)/18:3(6Z,9Z,12Z))						0	MNXM70271
PC(16:1(9Z)/22:6(4Z,7Z,10Z,13Z,16Z,19Z))						0	MNXM69406
PC(18:3(9Z,12Z,15Z)/20:4(5Z,8Z,11Z,14Z))						0	MNXM69819
N-Monodemethyl roxithromycin	N-Monodemethyl roxithromycin	HMDB0060845	131769974		CC[C@H]1OC(=O)[C@H](C)[C@@H](O[C@H]2CC(OC)[C@@H](O)C(C)O2)[C@H](C)[C@@H](O[C@@H]2O[C@H](C)CC(NC)C2O)[C@](C)(O)C[C@@H](C)\C(=N/OCOCCOC)[C@H](C)[C@@H](O)[C@]1(C)O	1	MNXM158577
PS(20:4(5Z,8Z,11Z,14Z)/18:1(9Z))						0	MNXM79153
PI(16:0/16:0)	PI(16:0/16:0)	HMDB0009778	24779556	C00626	[H][C@@](COC(=O)CCCCCCCCCCCCCCC)(COP(O)(=O)O[C@H]1C(O)C(O)C(O)[C@@H](O)C1O)OC(=O)CCCCCCCCCCCCCCC	1	MNXM1370751
PS(22:0/16:1(9Z))						0	MNXM79244
PE-NMe(22:6(4Z,7Z,10Z,13Z,16Z,19Z)/20:5(5Z,8Z,11Z,14Z,17Z))						0	MNXM795302
PC(18:4(6Z,9Z,12Z,15Z)/22:6(4Z,7Z,10Z,13Z,16Z,19Z))						0	MNXM69873
PC(20:5(5Z,8Z,11Z,14Z,17Z)/20:4(5Z,8Z,11Z,14Z))						0	MNXM70281
PS(20:4(5Z,8Z,11Z,14Z)/20:4(5Z,8Z,11Z,14Z))						0	MNXM1535857;MNXM1535855;MNXM1535853;MNXM1535851
PC(18:1(9Z)/22:6(4Z,7Z,10Z,13Z,16Z,19Z))						0	MNXM69687
PS(22:4(7Z,10Z,13Z,16Z)/18:4(6Z,9Z,12Z,15Z))						0	MNXM79349
Notoginsenoside J	Notoginsenoside J	HMDB0031757	131752523		CC(C)(O)C(O)CCC(C)(OC1OC(CO)C(O)C(O)C1O)C1CCC2(C)C1C(O)CC1C3(C)CCC(O)C(C)(C)C3C(CC21C)OC1OC(CO)C(O)C(O)C1O	1	MNXM128767
PI(16:0/18:2(9Z,12Z))						0	MNXM680593
PS(18:0/22:4(7Z,10Z,13Z,16Z))						0	MNXM78787
PS(20:0/20:1(11Z))						0	MNXM79033
PC(22:6(4Z,7Z,10Z,13Z,16Z,19Z)/22:6(4Z,7Z,10Z,13Z,16Z,19Z))						0	MNXM1541809;MNXM1541811;MNXM1541813
PC(22:5(7Z,10Z,13Z,16Z,19Z)/22:6(4Z,7Z,10Z,13Z,16Z,19Z))						0	MNXM1541705;MNXM1541707
22:2-Glc-Campesterol						0	MNXM150713
PGP(18:0/22:6(4Z,7Z,10Z,13Z,16Z,19Z))						0	MNXM74763
Quinone	Quinone	HMDB0003364	4650	C00472	O=C1C=CC(=O)C=C1	1	MNXM1776
Brunfelsamidine						0	MNXM44851
2,4-Diaminobutyric acid	2,4-Diaminobutyric acid	HMDB0002362	470		NCCC(N)C(O)=O	1	MNXM59246;MNXM468682;MNXM840
indoline						0	MNXM57362
3-Mercapto-1-hexanol	3-Mercapto-1-hexanol	HMDB0040152	521348		CCCC(S)CCO	1	MNXM117492
3-Pyridylacetic acid	3-Pyridylacetic acid	HMDB0001538	108		OC(=O)CC1=CN=CC=C1	1	MNXM14636
Hypoxanthine	Hypoxanthine	HMDB0000157	790	C00262	OC1=NC=NC2=C1NC=N2	1	MNXM732487
Phosphonoacetate	Phosphonoacetate	HMDB0004110	546	C05682	OC(=O)CP(O)(O)=O	1	MNXM1093976;MNXM1094017;MNXM3034
Phentermine	Phentermine	HMDB0014337	4771	C07438	CC(C)(N)CC1=CC=CC=C1	1	MNXM159632
8-Hydroxyadenine	8-Hydroxyadenine	HMDB0000542	95215	C22499	NC1=NC=NC2=C1NC(O)=N2	1	MNXM39365
L-Histidine	Histidine	HMDB0000177	6274	C00135	N[C@@H](CC1=CN=CN1)C(O)=O	1	MNXM1107769
3-Hydroxyadipic acid	3-Hydroxyadipic acid	HMDB0000345	151913		OC(CCC(O)=O)CC(O)=O	1	MNXM36510
3-Methoxyanthranilate	3-Methoxyanthranilate	HMDB0060374	255720	C05831	COC1=CC=CC(C(O)=O)=C1N	1	MNXM10059
C00050425						0	N/A
(R)C(S)S-Alliin	(R)C(S)S-Alliin	HMDB0033592	121922	C08265	NC(CS(=O)CC=C)C(O)=O	1	MNXM174165
2,6-Diamino-4-hydroxy-5-N-methylformamidopyrimidine	2,6-Diamino-4-hydroxy-5-N-methylformamidopyrimidine	HMDB0011657	127546	C04744	CN(C=O)C1=C(N)N=C(N)N=C1O	1	MNXM9778
1-acetylindole-3-carboxaldehyde						0	MNXM343274
4-acetamido-4,6-dideoxy-D-galactose						0	MNXM151101
1-Nitro-5,6-dihydroxy-dihydronaphthalene	1-Nitro-5,6-dihydroxy-dihydronaphthalene	HMDB0060328	11954052	C14801	OC1C=CC2=C(C=CC=C2N(=O)=O)C1O	1	MNXM9633
3-Methoxytyrosine	3-Methoxytyrosine	HMDB0001434	1670		COC1=C(O)C=CC(CC(N)C(O)=O)=C1	1	MNXM10073
(2E,8Z)-Decadiene-4,6-diyn-1-yl 3-methylbutanoate	(2E,8Z)-Decadiene-4,6-diyn-1-yl 3-methylbutanoate	HMDB0035425	5352701		C\C=C/C#CC#C\C=C\COC(=O)CC(C)C	1	MNXM114982
Falimint	Falimint	HMDB0040988	68377		CCCOC1=C(NC(C)=O)C=C(C=C1)N(=O)=O	1	MNXM40081
Ambronide	Ambronide	HMDB0036831	107166		CC12CCC3C(C)(C)CCCC3(C)C1CCO2	1	MNXM119091
Glycyl-Tyrosine	Glycyltyrosine	HMDB0028853	92829		NCC(=O)N[C@@H](CC1=CC=C(O)C=C1)C(O)=O	1	MNXM740894
1-alkyl-2-acylglycerophosphoethanolamine	1-alkyl-2-acylglycerophosphoethanolamine	HMDB0062185	57339178	C04475	[H][C@@](CO)(COP(O)(=O)OCCN)OC=O	1	MNXM1582038;MNXM730995;MNXM730996
Fumarycarnitine	Fumarycarnitine	HMDB0013134	53481699		[O-]C(=O)C[C@H](OC(=O)\C=C\C(O)=O)C[N+](C)(C)C	1	MNXM1363414
5-(1-hydroxypropan-2-yl)isolongifol-4-ene						0	MNXM37932
(9Z,12Z,15Z)-octadecatrien-1-ol						0	MNXM27889
Adenosine	Adenosine	HMDB0000050	60961	C00212	NC1=C2N=CN([C@@H]3O[C@H](CO)[C@@H](O)[C@H]3O)C2=NC=N1	1	MNXM1105760
Linoleamide	Linoleamide	HMDB0062656	6435901		[H]\C(CCCCC)=C(/[H])C\C([H])=C(\[H])CCCCCCCC(O)=N	1	MNXM1370537
13-Hydroxyabscisic acid	13-Hydroxyabscisic acid	HMDB0036095	131751914		C\C(\C=C\C1(O)C(C)=CC(=O)CC1(C)CO)=C/C(O)=O	1	MNXM150202
Kaempferol	Kaempferol	HMDB0005801	5280863	C05903	OC1=CC=C(C=C1)C1=C(O)C(=O)C2=C(O)C=C(O)C=C2O1	1	MNXM1672
Terbinafine	Terbinafine	HMDB0014995	1549008	C08079	CN(C\C=C\C#CC(C)(C)C)CC1=CC=CC2=CC=CC=C12	1	MNXM1368500
Jatrophone						0	MNXM738475
(R)-2-Hydroxysterculic acid	(R)-2-Hydroxysterculic acid	HMDB0031060	131751126		CCCCCCCCC1=C(CCCCCCC(O)C(O)=O)C1	1	MNXM115343
(2E,18R)-18-hydroxynonadec-2-enoic acid						0	MNXM149344
Ajmaline	Ajmaline	HMDB0015495	441080	C06542	CC[C@H]1[C@@H]2C[C@H]3[C@@H]4N(C)C5=CC=CC=C5[C@]44C[C@@H](C2[C@H]4O)N3[C@@H]1O	1	MNXM1105863;MNXM733616
N-Oleoylethanolamine	Oleoylethanolamide	HMDB0002088	5283454		CCCCCCCC\C=C/CCCCCCCC(=O)NCCO	1	MNXM747948;MNXM107386
1-Acetoxy-2-hydroxy-16-heptadecen-4-one	1-Acetoxy-2-hydroxy-16-heptadecen-4-one	HMDB0031006	56968446		CC(=O)OCC(O)CC(=O)CCCCCCCCCCCC=C	1	MNXM115890
4-[5-(2-methyl-3-phenylprop-2-enylidene)-2,4-dioxo-3-thiazolidinyl]butanoic acid						0	MNXM485996
S-Formylglutathione	S-Formylglutathione	HMDB0001550	189122	C01031	N[C@@H](CCC(=O)N[C@@H](CSC=O)C(=O)NCC(O)=O)C(O)=O	1	MNXM741595
N2-Fructopyranosylarginine	N2-Fructopyranosylarginine	HMDB0041541	75046985		NC(=N)NCCCC(NCC1(O)OCC(O)C(O)C1O)C(O)=O	1	MNXM128552
6-cis-Docosenamide						0	MNXM102097
Perindoprilat	Perindoprilat	HMDB0060574	72022		CCC[C@H](N[C@@H](C)C(=O)N1[C@H]2CCCC[C@H]2C[C@H]1C(O)=O)C(O)=O	1	MNXM159570
Melibiose	Melibiose	HMDB0000048	6602503	C05402	OC[C@H]1O[C@H](OC[C@H]2O[C@H](O)[C@H](O)[C@@H](O)[C@@H]2O)[C@H](O)[C@@H](O)[C@H]1O	1	MNXM1103965;MNXM728405
MG(18:2(9Z,12Z)/0:0/0:0)						0	MNXM62046
Robustone						0	MNXM81053
Kurchessine						0	MNXM59192
N(4)-acetylcytidine 5'-monophosphate residue						0	MNXM147163
7-Dehydrocholesterol	7-Dehydrocholesterol	HMDB0000032	439423	C01164	[H][C@@]1(CC[C@@]2([H])C3=CC=C4C[C@@H](O)CC[C@]4(C)[C@@]3([H])CC[C@]12C)[C@H](C)CCCC(C)C	1	MNXM1094050;MNXM730454
Alexa Fluor 350						0	MNXM40653
Squalene	Squalene	HMDB0000256	638072	C00751	CC(C)=CCC\C(C)=C\CC\C(C)=C\CC\C=C(/C)CC\C=C(/C)CCC=C(C)C	1	MNXM1363956;MNXM1363957
3a,7a-Dihydroxy-5b-cholestan-26-al	3a,7a-Dihydroxy-5b-cholestan-26-al	HMDB0006894	53477906	C05445	CC(CCCC(C)C1CCC2C3[C@H](O)CC4C[C@H](O)CC[C@]4(C)C3CC[C@]12C)C=O	1	MNXM36873
Cajanone	Cajanone	HMDB0033804	325518		CC(C)=CCC1=CC(C2COC3=C(C2=O)C(O)=C2C=CC(C)(C)OC2=C3)=C(O)C=C1O	1	MNXM45194
LSM-11961						0	MNXM528388
xestospongin C						0	MNXM722583
2-[(3R,6aS,8R,10aS)-3-hydroxy-1-[(4-methoxyphenyl)methyl]-3,4,6,6a,8,9,10,10a-octahydro-2H-pyrano[2,3-c][1,5]oxazocin-8-yl]-N-(2-pyrrolidin-1-ylethyl)acetamide						0	MNXM476790
Pubescenol	Pubescenol	HMDB0030085	131750955		CC(C1CCC2C3C(O)CC4C(O)CCC(=O)C4(C)C3CCC12C)C1CC2(C)OC2(C)C(=O)O1	1	MNXM1372064;MNXM1372065;MNXM740308
Linolenyl myristate						0	MNXM106209
Tritriacontane-16,18-dione	tritriacontane-16,18-dione		154874	C08394	CCCCCCCCCCCCCCCC(=O)CC(=O)CCCCCCCCCCCCCCC	1	MNXM1372504;MNXM1372505
(19Z,22Z,25Z,28Z)-tetratriacontatetraenoate						0	MNXM36839
Linoleyl palmitatoleate						0	MNXM106224
beta-D-Galactopyranosyl-(1->4)-2-amino-2-deoxy-beta-D-glucopyranosyl-(1->6)-D-mannose	beta-D-Galactopyranosyl-(1->4)-2-amino-2-deoxy-beta-D-glucopyranosyl-(1->6)-D-mannose	HMDB0041224	131753074		NC1C(O)C(OC2OC(CO)C(O)C(O)C2O)C(CO)OC1OCC1OC(O)C(O)C(O)C1O	1	MNXM119723
3-(3,4-dimethoxyphenyl)-7-methoxy-8-methyl-5-{[3,4,5-trihydroxy-6-(hydroxymethyl)oxan-2-yl]oxy}-4H-chromen-4-one						0	MNXM1375738
milbemycin A3						0	MNXM1370548;MNXM1510975
(18Z,21Z,24Z,27Z,30Z)-hexatriacontapentaenoate						0	MNXM36847
oleyl oleate						0	MNXM65480
stearyl oleate						0	MNXM109016
FAHFA(16:1(9Z)/13-O-18:0)						0	MNXM163116
Cohibin B	Cohibin B	HMDB0031169	131751148		CCCCCCCCCCCCCC\C=C/CCC(O)C(O)CCCCCCCCCCC1=CC(C)OC1=O	1	MNXM123903
Artemoin A	Artemoin A	HMDB0033604	129011028		CCCCCCCCCCC(O)C(O)CCCCCCCCCCCCCCCCCCC1=CC(C)OC1=O	1	MNXM119365
Aloinoside B	Aloinoside B	HMDB0035784	313324		CC1OC(OCC2=CC3=C(C(O)=C2)C(=O)C2=C(C=CC=C2O)C3C2OC(CO)C(O)C(O)C2O)C(O)C(O)C1O	1	MNXM735599;MNXM735600
N-Stearoylsphingosine	Cer(d18:1/18:0)	HMDB0004950	5283565	C00195	[H][C@@](CO)(NC(=O)CCCCCCCCCCCCCCCCC)[C@H](O)\C=C\CCCCCCCCCCCCC	1	MNXM1105908
Dieporeticenin	Dieporeticenin	HMDB0029792	131750906		CCCCCCCCCC\C=C/CCC1OC1CCC1OC1CCCCCCCCCCCCC1=CC(C)OC1=O	1	MNXM1129217;MNXM124836
DG(16:0/18:2(9Z,12Z)/0:0)						0	MNXM49381
Cohibin C	Cohibin C	HMDB0035397	131751737		CCCCCCCCCCCC\C=C/CCC(O)C(O)CCCCCCCCCCCCCCC1=CC(C)OC1=O	1	MNXM123904
2-[(9S,11R)-epidioxy-(15S)-hydroperoxy-(5Z,13E)-prostadienoyl]-sn-glycero-3- phosphocholine						0	MNXM745413
Glycerol 1-(9Z-octadecenoate) 2-tetradecanoate 3-phosphate	Glycerol 1-(9Z-octadecenoate) 2-tetradecanoate 3-phosphate	HMDB0031131	131751138		CCCCCCCCCCCCCC(=O)OC(COC(=O)CCCCCCC\C=C\CCCCCCCC)COP(O)(O)=O	1	MNXM126211
2-amino-4-({1-[(carboxymethyl)-C-hydroxycarbonimidoyl]-2-[(4-{[8-(2-hydroxypropan-2-yl)-2-oxo-2H,8H,9H-furo[2,3-h]chromen-9-yl]oxy}-3-methyl-4-oxobutan-2-yl)sulfanyl]ethyl}-C-hydroxycarbonimidoyl)butanoic acid						0	MNXM1378509
3-beta-Cellobiosylcellobiose	3-beta-Cellobiosylcellobiose	HMDB0039174	14841535		OCC1OC(OC2C(O)C(O)C(OC3C(O)C(CO)OC(OC4C(O)C(O)C(O)OC4CO)C3O)OC2CO)C(O)C(O)C1O	1	MNXM1107250
Citbismine C	Citbismine C	HMDB0041435	85149847		COC1=CC2=C(C(O)=C1C1C(OC3=C1C1=C(C(O)=C3)C(=O)C3=C(N1C)C(OC)=C(O)C=C3)C(C)(C)O)C(=O)C1=C(N2C)C(OC)=C(OC)C=C1	1	MNXM120626
PE(20:4(5Z,8Z,11Z,14Z)/14:1(9Z))						0	MNXM72170
PE(16:1(9Z)/18:3(9Z,12Z,15Z))						0	MNXM32516
PG(16:1(9Z)/16:0)						0	MNXM73692
SM(d18:0/18:1(9Z))						0	MNXM82233
PC(16:0/16:1(9Z))						0	MNXM739491
PE(20:5(5Z,8Z,11Z,14Z,17Z)/16:0)						0	MNXM72249
PE(18:2(9Z,12Z)/18:2(9Z,12Z))						0	MNXM32566
PS(15:0/20:4(5Z,8Z,11Z,14Z))						0	MNXM213408;MNXM78557
PS(15:0/20:3(8Z,11Z,14Z))						0	MNXM78556
PC(18:2(9Z,12Z)/18:0)						0	MNXM69716
1-heptadecanoyl-2-arachidonoyl-sn-glycero-3-phosphoserine(1-)						0	MNXM78685
Tacrolimus	Tacrolimus	HMDB0015002	6473866		[H]\C(=C(\C)[C@@]1([H])OC(=O)[C@]2([H])CCCCN2C(=O)C(=O)[C@]2(O)O[C@@]([H])([C@]([H])(C[C@@]2([H])C)OC)[C@]([H])(C[C@@]([H])(C)C\C(C)=C([H])/[C@@]([H])(CC=C)C(=O)C[C@]([H])(O)[C@@]1([H])C)OC)[C@]1([H])CC[C@@]([H])(O)[C@@]([H])(C1)OC	1	MNXM1364242;MNXM1567008;MNXM737804;MNXM737805
PI(16:0/16:1(9Z))						0	MNXM734982
PI(18:1(9Z)/16:0)						0	MNXM75714
PI(18:0/18:3(9Z,12Z,15Z))						0	MNXM1369084
PI(18:2(9Z,12Z)/18:0)						0	MNXM734185
PI(18:1(9Z)/20:4(5Z,8Z,11Z,14Z))						0	MNXM680606
CL(18:1(9Z)/18:1(9Z)/20:4(5Z,8Z,11Z,14Z)/16:0)						0	MNXM1106599
CL(18:0/18:0/18:1(9Z)/18:0)						0	MNXM1105377
CL(18:0/18:1(9Z)/22:5(7Z,10Z,13Z,16Z,19Z)/18:0)						0	MNXM121904

## Sheet: C_griseus_metabolomics
Query	Match	HMDB	PubChem	KEGG	SMILES	Comment	MetaNetX
Dimethylarginine						0	MNXM1509577;MNXM155429
Aspartylphenylalanine	Aspartylphenylalanine	HMDB0000706	93078		N[C@@H](CC(O)=O)C(=O)N[C@@H](CC1=CC=CC=C1)C(O)=O	1	MNXM59323
Glutamylalanine	Glutamylalanine	HMDB0003764	6992506		C[C@H](NC(=O)[C@@H](N)CCC(O)=O)C(O)=O	1	MNXM55244
Glutamylphenylalanine	Glutamylphenylalanine	HMDB0029156	18653118		N[C@@H](CCC(O)=O)C(=O)N[C@@H](CC1=CC=CC=C1)C(O)=O	1	MNXM737596
Acetylphenylalanine	N-Acetyl-L-phenylalanine	HMDB0000512	74839	C03519	CC(=O)N[C@@H](CC1=CC=CC=C1)C(O)=O	1	MNXM4052
Formylmethionine						0	MNXM739067;MNXM1374328;MNXM734252
Oxidized glutathione	Oxidized glutathione	HMDB0003337	65359	C00127	N[C@@H](CCC(=O)N[C@@H](CSSC[C@H](NC(=O)CC[C@H](N)C(O)=O)C(=O)NCC(O)=O)C(=O)NCC(O)=O)C(O)=O	1	MNXM1371191
Acetylspermidine						0	MNXM40110
Malic acid	Malic acid	HMDB0000156	222656	C00149	O[C@@H](CC(O)=O)C(O)=O	1	MNXM1107194
Trytophan						0	N/A
Choline	Choline	HMDB0000097	305	C00114	C[N+](C)(C)CCO	1	MNXM90
Malate	Malic acid	HMDB0000156	222656	C00149	O[C@@H](CC(O)=O)C(O)=O	1	MNXM1107194
C13-malate						0	MNXM1107192;MNXM1107194
C13-fumarate						0	MNXM737340
C13-oxaloacetate						0	MNXM46
Raffinose	Raffinose	HMDB0003213	439242	C00492	OC[C@H]1O[C@@](CO)(O[C@H]2O[C@H](CO[C@H]3O[C@H](CO)[C@H](O)[C@H](O)[C@H]3O)[C@@H](O)[C@H](O)[C@H]2O)[C@@H](O)[C@@H]1O	1	MNXM1108339
ATP	Adenosine triphosphate	HMDB0000538	5957	C00002	NC1=NC=NC2=C1N=CN2[C@@H]1O[C@H](COP(O)(=O)OP(O)(=O)OP(O)(O)=O)[C@@H](O)[C@H]1O	1	MNXM3
NADH	NADH	HMDB0001487	439153	C00004	NC(=O)C1=CN(C=CC1)[C@@H]1O[C@H](COP(O)(=O)OP(O)(=O)OC[C@H]2O[C@H]([C@H](O)[C@@H]2O)N2C=NC3=C2N=CN=C3N)[C@@H](O)[C@H]1O	1	MNXM10
8Br-GMP						0	N/A
Glucose	D-Glucose	HMDB0000122	64689	C00031	OC[C@H]1O[C@@H](O)[C@H](O)[C@@H](O)[C@@H]1O	1	MNXM7381
Lactate	Lactic acid	HMDB0000190	107689	C00186	C[C@H](O)C(O)=O	1	MNXM733758
Sorbitol	Sorbitol	HMDB0000247	5780	C00794	OC[C@H](O)[C@@H](O)[C@H](O)[C@H](O)CO	1	MNXM736685
Threitol	D-Threitol	HMDB0004136	169019	C16884	OC[C@@H](O)[C@H](O)CO	1	MNXM734799
Glycerol	Glycerol	HMDB0000131	753	C00116	OCC(O)CO	1	MNXM89612
Pyruvate	Pyruvic acid	HMDB0000243	1060	C00022	CC(=O)C(O)=O	1	MNXM23
Fructose	D-Fructose	HMDB0000660	439709	C00095	OC[C@H]1O[C@](O)(CO)[C@@H](O)[C@@H]1O	1	MNXM729624;MNXM729625;MNXM729626
Myo-inositol	myo-Inositol	HMDB0000211		C00137	O[C@H]1[C@H](O)[C@@H](O)[C@H](O)[C@H](O)[C@@H]1O	1	MNXM1105941
Citrate	Citric acid	HMDB0000094	311	C00158	OC(=O)CC(O)(CC(O)=O)C(O)=O	1	MNXM1107752
Isocitrate	Isocitric acid	HMDB0000193	1198	C00311	OC(C(CC(O)=O)C(O)=O)C(O)=O	1	MNXM89661
aKetoglutarate						0	MNXM1368744
Succinate	Succinic acid	HMDB0000254	1738118	C00042	OC(=O)CCC(O)=O	1	MNXM25;MNXM683025
Fumarate	Glycerol	HMDB0000131	753	C00116	OCC(O)CO	1	MNXM737340
Oxaloacetate	Oxalacetic acid	HMDB0000223	970	C00036	OC(=O)CC(=O)C(O)=O	1	MNXM46
Histidine	Histidine	HMDB0000177	6274	C00135	N[C@@H](CC1=CN=CN1)C(O)=O	1	MNXM1107769
Leucine	Leucine	HMDB0000687	6106	C00123	CC(C)C[C@H](N)C(O)=O	1	MNXM1106761
Isoleucine	Isoleucine	HMDB0000172	6306	C00407	CC[C@H](C)[C@H](N)C(O)=O	1	MNXM1364268;MNXM728338
Lysine	Lysine	HMDB0000182	5962	C00047	NCCCC[C@H](N)C(O)=O	1	MNXM1364268;MNXM728338
Methionine	Methionine	HMDB0000696	6137	C00073	CSCC[C@H](N)C(O)=O	1	MNXM738803
Phenylalanine	Phenylalanine	HMDB0000159	6140	C00079	N[C@@H](CC1=CC=CC=C1)C(O)=O	1	MNXM741663
Threonine	L-Threonine	HMDB0000167	6288	C00188	C[C@@H](O)[C@H](N)C(O)=O	1	MNXM142
Tryptophan	L-Tryptophan	HMDB0000929	6305	C00078	N[C@@H](CC1=CNC2=C1C=CC=C2)C(O)=O	1	MNXM741553
Valine	L-Valine	HMDB0000883	6287	C00183	CC(C)[C@H](N)C(O)=O	1	MNXM199
Glutamine	Glutamine	HMDB0000641	5961	C00064	N[C@@H](CCC(N)=O)C(O)=O	1	MNXM37
Glutamate	Glutamic acid	HMDB0000148	33032	C00302	N[C@@H](CCC(O)=O)C(O)=O	1	MNXM741172
Asparagine	L-Asparagine	HMDB0000168	6267	C00152	N[C@@H](CC(N)=O)C(O)=O	1	MNXM1107820
Aspartate	L-Aspartic acid	HMDB0000191	5960	C00049	N[C@@H](CC(O)=O)C(O)=O	1	MNXM735837
Serine	Serine	HMDB0000187	5951	C00065	N[C@@H](CO)C(O)=O	1	MNXM737786
Glycine	Glycine	HMDB0000123	750	C00037	NCC(O)=O	1	MNXM29
Alanine	Alanine			C01401		1	MNXM733981
Proline	Proline	HMDB0000162	145742	C00148	OC(=O)[C@@H]1CCCN1	1	MNXM114
Cysteine	L-Cysteine	HMDB0000574	5862	C00097	N[C@@H](CS)C(O)=O	1	MNXM738067
Tyrosine	L-Tyrosine	HMDB0000158	6057	C00082	N[C@@H](CC1=CC=C(O)C=C1)C(O)=O	1	MNXM76
Citrulline	Citrulline	HMDB0000904	9750	C00327	N[C@@H](CCCNC(N)=O)C(O)=O	1	MNXM732470
Ornithine	Ornithine	HMDB0000214	6262	C00077	NCCC[C@H](N)C(O)=O	1	MNXM741174
Folic acid	Folic acid	HMDB0000121	6037	C00504	NC1=NC(=O)C2=NC(CNC3=CC=C(C=C3)C(=O)N[C@@H](CCC(O)=O)C(O)=O)=CN=C2N1	1	MNXM617
L-alanine	L-Alanine	HMDB0000161	5950	C00041	C[C@H](N)C(O)=O	1	MNXM1105732
L-arginine	L-Arginine	HMDB0000517	6322	C00062	N[C@@H](CCCNC(N)=N)C(O)=O	1	MNXM739527
L-glutamine	Glutamine	HMDB0000641	5961	C00064	N[C@@H](CCC(N)=O)C(O)=O	1	MNXM37
L-tryptophan	L-Tryptophan	HMDB0000929	6305	C00078	N[C@@H](CC1=CNC2=C1C=CC=C2)C(O)=O	1	MNXM741553
Nicotinamide	Niacinamide	HMDB0001406	936	C00153	NC(=O)C1=CC=CN=C1	1	MNXM216
Pantothenic acid	Pantothenic acid	HMDB0000210	6613	C00864	CC(C)(CO)[C@@H](O)C(=O)NCCC(O)=O	1	MNXM1371613
Riboflavin	Riboflavin	HMDB0000244	493570	C00255	CC1=C(C)C=C2N(C[C@H](O)[C@H](O)[C@H](O)CO)C3=NC(=O)NC(=O)C3=NC2=C1	1	MNXM270
5-L-glutamyl-L-alanine	gamma-Glutamylalanine	HMDB0006248	440103	C03740	C[C@H](NC(=O)CC[C@H](N)C(O)=O)C(O)=O	1	MNXM125848
dimethyl-L-arginine	Asymmetric dimethylarginine	HMDB0001539	123831	C03626	N[C@@H](CCC\N=C(/N)N(C)C)C(O)=O	1	MNXM4046
N-acetyl-L-leucine	N-Acetyl-Leu	HMDB0011756	70912	C02710	CC(C)C[C@H](NC(C)=O)C(O)=O	1	MNXM4711
N-acetyl-L-phenylalanine	N-Acetyl-L-phenylalanine	HMDB0000512	74839	C03519	CC(=O)N[C@@H](CC1=CC=CC=C1)C(O)=O	1	MNXM4052
N-acetylmethionine	N-Acetyl-L-methionine	HMDB0011745	448580	C02712	CSCC[C@H](NC(C)=O)C(O)=O	1	MNXM1092515
N-formyl-L-methionine	N-Formyl-L-methionine	HMDB0001015	439750	C03145	CSCC[C@H](NC=O)C(O)=O	1	MNXM734252
AMP	Adenosine monophosphate	HMDB0000045	6083	C00020	NC1=C2N=CN([C@@H]3O[C@H](COP(O)(O)=O)[C@@H](O)[C@H]3O)C2=NC=N1	1	MNXM728294
GMP	Guanosine monophosphate	HMDB0001397	6804	C00144	NC1=NC2=C(N=CN2[C@@H]2O[C@H](COP(O)(O)=O)[C@@H](O)[C@H]2O)C(=O)N1	1	MNXM1101285
Glycerophosphocholine	Glycerophosphocholine	HMDB0000086	657272	C00670	C[N+](C)(C)CCOP([O-])(=O)OC[C@H](O)CO	1	MNXM526001
Oxidized glutathion						0	MNXM1371191
CDP-choline	Citicoline	HMDB0001413	13805	C00307	C[N+](C)(C)CCOP(O)(=O)OP(O)(=O)OC[C@H]1O[C@H]([C@H](O)[C@@H]1O)N1C=CC(N)=NC1=O	1	MNXM1103046
CDP-ethanolamine	CDP-ethanolamine	HMDB0001564	123727	C00570	NCCOP(O)(=O)OP(O)(=O)OC[C@H]1O[C@H]([C@H](O)[C@@H]1O)N1C=CC(N)=NC1=O	1	MNXM1103456
Choline phosphate	Phosphorylcholine	HMDB0001565	1014	C00588	C[N+](C)(C)CCOP(O)(O)=O	1	MNXM229
Citric acid	Citric acid	HMDB0000094	311	C00158	OC(=O)CC(O)(CC(O)=O)C(O)=O	1	MNXM1107752
Oxalosuccinic acid	Oxalosuccinic acid	HMDB0003974	972	C05379	OC(=O)C[C@H](C(O)=O)C(=O)C(O)=O	1	MNXM1093495
ADP	ADP	HMDB0001341	6022	C00008	NC1=NC=NC2=C1N=CN2[C@@H]1O[C@H](COP(O)(=O)OP(O)(O)=O)[C@@H](O)[C@H]1O	1	MNXM40333
Aspartic acid	L-Aspartic acid	HMDB0000191	5960	C00049	N[C@@H](CC(O)=O)C(O)=O	1	MNXM1364495
uridine monophosphate	Uridine 5'-monophosphate	HMDB0000288	6030	C00105	O[C@H]1[C@@H](O)[C@@H](O[C@@H]1COP(O)(O)=O)N1C=CC(=O)NC1=O	1	MNXM1104823
glutamate	Glutamic acid	HMDB0000148	33032	C00302	N[C@@H](CCC(O)=O)C(O)=O	1	MNXM741172
aspartate	L-Aspartic acid	HMDB0000191	5960	C00049	N[C@@H](CC(O)=O)C(O)=O	1	MNXM735837
fructose 6-phosphate	Fructose 6-phosphate	HMDB0000124	69507	C00085	OCC(=O)[C@@H](O)[C@H](O)[C@H](O)COP(O)(O)=O	1	MNXM512144
mannose 6-phosphate	Mannose 6-phosphate	HMDB0001078	439198	C00275	O[C@@H]1O[C@H](COP(O)(O)=O)[C@@H](O)[C@H](O)[C@@H]1O	1	MNXM61126
sphinganine	Sphinganine	HMDB0000269	91486	C00836	CCCCCCCCCCCCCCC[C@@H](O)[C@@H](N)CO	1	MNXM733692
adenylosuccinate	Adenylsuccinic acid	HMDB0000536	447145	C03794	O[C@@H]1[C@@H](COP(O)(O)=O)O[C@H]([C@@H]1O)N1C=NC2=C1N=CN=C2N[C@@H](CC(O)=O)C(O)=O	1	MNXM1103622
asparagine	L-Asparagine	HMDB0000168	6267	C00152	N[C@@H](CC(N)=O)C(O)=O	1	MNXM1107820
glycerol 2-phosphate	beta-Glycerophosphoric acid	HMDB0002520	2526	C02979	OCC(CO)OP(O)(O)=O	1	MNXM2527
orotate	Orotic acid	HMDB0000226	967	C00295	OC(=O)C1=CC(=O)NC(=O)N1	1	MNXM235
7-dehydrocholesterol	7-Dehydrocholesterol	HMDB0000032	439423	C01164	[H][C@@]1(CC[C@@]2([H])C3=CC=C4C[C@@H](O)CC[C@]4(C)[C@@]3([H])CC[C@]12C)[C@H](C)CCCC(C)C	1	MNXM1094050;MNXM730454
Glycerophosphorylcholine	Glycerophosphocholine	HMDB0000086	657272	C00670	C[N+](C)(C)CCOP([O-])(=O)OC[C@H](O)CO	1	MNXM526001
glutathione, oxidized	Oxidized glutathione	HMDB0003337	65359	C00127	N[C@@H](CCC(=O)N[C@@H](CSSC[C@H](NC(=O)CC[C@H](N)C(O)=O)C(=O)NCC(O)=O)C(=O)NCC(O)=O)C(O)=O	1	MNXM1371191
glutamate, gamma-methyl ester						0	MNXM729747
UDP-galactose	Uridine diphosphategalactose	HMDB0000302	18068	C00052	OC[C@H]1O[C@H](OP(O)(=O)OP(O)(=O)OC[C@H]2O[C@H]([C@H](O)[C@@H]2O)N2C=CC(=O)NC2=O)[C@H](O)[C@@H](O)[C@H]1O	1	MNXM1099927
Prolyl-Glutamate	Prolyl-Glutamate	HMDB0029016	3563697		OC(=O)CCC(NC(=O)C1CCCN1)C(O)=O	1	MNXM129977
tryptamine	Tryptamine	HMDB0000303	1150	C00398	NCCC1=CNC2=C1C=CC=C2	1	MNXM806
palmitoyl sphingomyelin						0	MNXM82252
serine	Serine	HMDB0000187	5951	C00065	N[C@@H](CO)C(O)=O	1	MNXM737786
glycerol 3-phosphate	Glycerol 3-phosphate	HMDB0000126	439162	C00093	OC[C@@H](O)COP(O)(O)=O	1	MNXM66
UDP-glucose	Uridine diphosphate glucose	HMDB0000286	8629	C00029	OC[C@H]1O[C@H](OP(O)(=O)OP(O)(=O)OC[C@H]2O[C@H]([C@H](O)[C@@H]2O)N2C=CC(=O)NC2=O)[C@H](O)[C@@H](O)[C@@H]1O	1	MNXM1364019
1-stearoylglycerophosphoglycerol	1-Stearoylglycerophosphoglycerol	HMDB0061697	10029397		CCCCCCCCCCCCCCCCCC(=O)OCC(O)COP(O)(=O)OCC(O)CO	1	MNXM739302
NAD	NAD	HMDB0000902	5892	C00003	NC(=O)C1=C[N+](=CC=C1)[C@@H]1O[C@H](COP([O-])(=O)OP(O)(=O)OC[C@H]2O[C@H]([C@H](O)[C@@H]2O)N2C=NC3=C2N=CN=C3N)[C@@H](O)[C@H]1O	1	MNXM64096
glycine	Glycine	HMDB0000123	750	C00037	NCC(O)=O	1	MNXM29
3-methyl-2-oxobutyrate	alpha-Ketoisovaleric acid	HMDB0000019	49	C00141	CC(C)C(=O)C(O)=O	1	MNXM732866
pentadecanoate	Pentadecanoic acid	HMDB0000826	13849	C16537	CCCCCCCCCCCCCCC(O)=O	1	MNXM12597
Laurate	Dodecanoic acid	HMDB0000638	3893	C02679	CCCCCCCCCCCC(O)=O	1	MNXM1092907
Ribitol	Ribitol	HMDB0000508		C00474	OC[C@H](O)[C@H](O)[C@H](O)CO	1	MNXM1820
thymidine	Thymidine	HMDB0000273	5789	C00214	CC1=CN([C@H]2C[C@H](O)[C@@H](CO)O2)C(=O)NC1=O	1	MNXM420
D-arabitol	D-Arabitol	HMDB0000568	94154	C01904	OC[C@@H](O)C(O)[C@H](O)CO	1	MNXM1018
7-methylguanine	7-Methylguanine	HMDB0000897	11361	C02242	CN1C=NC2=C1C(=O)N=C(N)N2	1	MNXM39146
3-CMP						0	MNXM2182
linoleate	Linoleic acid	HMDB0000673	5280450	C01595	CCCCC\C=C/C\C=C/CCCCCCCC(O)=O	1	MNXM1108069
1-stearoyl-GPI						0	MNXM1106088
myristoleate	Myristoleic acid	HMDB0002000	5281119	C08322	CCCC\C=C/CCCCCCCC(O)=O	1	MNXM1364444
j-nonadecenoate						0	MNXM1372856;MNXM727343;MNXM727338
4-hydroxybutyrate	4-Hydroxybutyric acid	HMDB0000710	10413	C00989	OCCCC(O)=O	1	MNXM1093090
gamma-glutamylphenylalanine	gamma-Glutamylphenylalanine	HMDB0000594	111299		N[C@@H](CCC(=O)N[C@@H](CC1=CC=CC=C1)C(O)=O)C(O)=O	1	MNXM737595
glucose	D-Glucose	HMDB0000122	64689	C00031	OC[C@H]1O[C@@H](O)[C@H](O)[C@@H](O)[C@@H]1O	1	MNXM7381
N-acetyl-Leucine						0	MNXM1369366
N-acetylglucosamine	N-Acetyl-D-glucosamine	HMDB0000215	439174	C00140	CC(=O)N[C@H]1C(O)O[C@H](CO)[C@@H](O)[C@@H]1O	1	MNXM63553
N-acetyl-Isoleucine						0	MNXM1368467
methionine sulfoxide	Methionine sulfoxide	HMDB0002005	158980	C02989	CS(=O)CC[C@H](N)C(O)=O	1	MNXM1364200
3-Methyl-2-oxopentanote						0	N/A
4-methyl-2-oxopentanoate	Ketoleucine	HMDB0000695	70	C00233	CC(C)CC(=O)C(O)=O	1	MNXM404
1-methyladenosine	1-Methyladenosine	HMDB0003331	27476	C02494	CN1C=NC2=C(N=CN2[C@@H]2O[C@H](CO)[C@@H](O)[C@H]2O)C1=N	1	MNXM4237
norophthalmate	Norophthalmic acid	HMDB0005766	5489007		C[C@H](NC(=O)CC[C@H](N)C(O)=O)C(=O)NCC(O)=O	1	MNXM1371890
Prolyl-Proline	Prolylproline	HMDB0011180	11622593		OC(=O)[C@@H]1CCCN1C(=O)[C@@H]1CCCN1	1	MNXM1371898
1-oleoylglycerol						0	MNXM1373111;MNXM1370566;MNXM1370565
1,2-propanediol	Propylene glycol	HMDB0001881	259994	C00583	C[C@@H](O)CO	1	MNXM1364595
2-O-methylguanosine						0	N/A
glycerate	Glyceric acid	HMDB0000139	439194	C00258	OC[C@@H](O)C(O)=O	1	MNXM1136254
indolelactate	Indolelactic acid	HMDB0000671	676157	C02043	O[C@@H](CC1=CNC2=C1C=CC=C2)C(O)=O	1	MNXM1363665
Hexanoic acid, caproate						0	MNXM1653
alanine	Alanine			C01401		1	MNXM733981
2-deoxycytidine						0	MNXM32436
lactate	Lactic acid	HMDB0000190	107689	C00186	C[C@H](O)C(O)=O	1	MNXM733758
ophthalmate	Ophthalmic acid	HMDB0005765	7018721	C21016	CC[C@H](NC(=O)CC[C@H](N)C(O)=O)C(=O)NCC(O)=O	1	MNXM65600
gamma-glutamylisoleucine	gamma-Glutamylisoleucine	HMDB0011170	22885096		CC[C@H](C)[C@H](NC(=O)CC[C@H](N)C(O)=O)C(O)=O	1	MNXM726301
inosine	Inosine	HMDB0000195	6021	C00294	OC[C@H]1O[C@H]([C@H](O)[C@@H]1O)N1C=NC2=C(O)N=CN=C12	1	MNXM1103335
phosphopantetheine	Pantetheine 4'-phosphate	HMDB0001416	115254	C01134	CC(C)(COP(O)(O)=O)[C@@H](O)C(=O)NCCC(=O)NCCS	1	MNXM75169
gamma-glutamylleucine	gamma-Glutamylleucine	HMDB0011171	151023		CC(C)C[C@H](NC(=O)CC[C@H](N)C(O)=O)C(O)=O	1	MNXM726305
cysteine-glutathione disulfide						0	MNXM1509283
N-acetyl-Glycine	Acetylglycine	HMDB0000532	10972		CC(=O)NCC(O)=O	1	MNXM587422
gamma-glutamylvaline	gamma-Glutamylvaline	HMDB0011172	7015683		CC(C)[C@H](NC(=O)CC[C@H](N)C(O)=O)C(O)=O	1	MNXM726308
gamma-glutamylthreonine	gamma-Glutamylthreonine	HMDB0029159	53861142		C[C@@H](O)[C@H](NC(=O)CC[C@H](N)C(O)=O)C(O)=O	1	MNXM729742
lanosterol	Lanosterol	HMDB0001251	246983	C01724	[H][C@@]1(CC[C@@]2(C)C3=C(CC[C@]12C)[C@@]1(C)CC[C@H](O)C(C)(C)[C@]1([H])CC3)[C@H](C)CCC=C(C)C	1	MNXM736942
N-acetylneuraminate	N-Acetylneuraminate		3568	C00270		1	MNXM1106046
Alanyl-Glycine	Alanylglycine	HMDB0006899	6998028		C[C@H](N)C(=O)NCC(O)=O	1	MNXM1368447
Tyrosyl-Glycine	Tyrosylglycine	HMDB0029105	7021853		N[C@@H](CC1=CC=C(O)C=C1)C(=O)NCC(O)=O	1	MNXM1371130
vaccenate	Vaccenic acid	HMDB0003231	5281127	C08367	CCCCCC\C=C\CCCCCCCCCC(O)=O	1	MNXM739463
docosadienoate	Docosadienoate (22:2n6)	HMDB0061714	5312554	C16533	CCCCC\C=C/C\C=C/CCCCCCCCCCCC(O)=O	1	MNXM155528
inositol 2-phosphate						0	MNXM8031
fructose	D-Fructose	HMDB0000660	439709	C00095	OC[C@H]1O[C@](O)(CO)[C@@H](O)[C@@H]1O	1	MNXM729624;MNXM729625;MNXM729626
L-Cysteinyl-Glycine						0	MNXM683
N-acetylalanine	N-Acetyl-L-alanine	HMDB0000766	88064		C[C@H](NC(C)=O)C(O)=O	1	MNXM1129177;MNXM1102171
benzoate	Benzoic acid	HMDB0001870	243	C00180	OC(=O)C1=CC=CC=C1	1	MNXM217
1-oleoyl-GPI						0	MNXM680605
phenyllactate	D-Phenyllactic acid	HMDB0000563	444718	C05607	[H][C@](O)(CC1=CC=CC=C1)C(O)=O	1	MNXM726662
L-gamma-Glutamyl-cysteine						0	MNXM126172
nonadecanoate	Nonadecanoic acid	HMDB0000772	12591	C16535	CCCCCCCCCCCCCCCCCCC(O)=O	1	MNXM1106852
N-Acetyl-L-phenylalanine	N-Acetyl-L-phenylalanine	HMDB0000512	74839	C03519	CC(=O)N[C@@H](CC1=CC=CC=C1)C(O)=O	1	MNXM4052
erythronate	Erythronic acid	HMDB0000613	2781043		OC[C@@H](O)[C@@H](O)C(O)=O	1	MNXM724639
oleate	Oleic acid	HMDB0000207	445639	C00712	CCCCCCCC\C=C/CCCCCCCC(O)=O	1	MNXM1364393
17-methylstearate	17-Methyloctadecanoic acid	HMDB0037397	3083779		CC(C)CCCCCCCCCCCCCCCC(O)=O	1	MNXM28857
4-guanidinobutanoate	4-Guanidinobutanoic acid	HMDB0003464	500	C01035	NC(=N)NCCCC(O)=O	1	MNXM1312
13-octadecenoate						0	MNXM739866;MNXM1093483;MNXM65309;MNXM727013;MNXM1371388;MNXM739867
homocysteine	Homocysteine	HMDB0000742	91552	C00155	N[C@@H](CCS)C(O)=O	1	MNXM123
N-acetyl-Valine						0	MNXM1368738
N-acetyl-L-tyrosine	N-Acetyl-L-tyrosine	HMDB0000866	68310	C01657	CC(=O)N[C@@H](CC1=CC=C(O)C=C1)C(O)=O	1	MNXM63521
5-hydroxymethylfurfural	5-Hydroxymethyl-2-furancarboxaldehyde	HMDB0034355	237332	C11101	OCC1=CC=C(O1)C=O	1	MNXM10320
1-palmitoyl-GPE						0	MNXM32511
5-methylthioadenosine	5'-Methylthioadenosine	HMDB0001173	439176	C00170	CSC[C@H]1O[C@H]([C@H](O)[C@@H]1O)N1C=NC2=C1N=CN=C2N	1	MNXM1101977
sphingosine	Sphingosine	HMDB0000252	5280335	C00319	CCCCCCCCCCCCC\C=C\[C@@H](O)[C@@H](N)CO	1	MNXM1364421
O-Phosphorylethanolamine	O-Phosphoethanolamine	HMDB0000224	1015	C00346	NCCOP(O)(O)=O	1	MNXM187
Glycerol phosphate						0	MNXM55307
NAc-Methionine						0	MNXM731431
N-Glycolyl-D-hexosamine						0	N/A
N-Acetyl-D-hexosaminate						0	N/A
Hexose phosphate						0	MNXM56483
Nicotinamide riboside	Nicotinamide riboside	HMDB0000855	439924	C03150	NC(=O)C1=C[N+](=CC=C1)[C@@H]1O[C@H](CO)[C@@H](O)[C@H]1O	1	MNXM1101283
D-myo-lnositol- 1 -phosphate						0	MNXM1364687
cCMP						0	MNXM3162
dCMP	dCMP	HMDB0001202	13945	C00239	NC1=NC(=O)N(C=C1)[C@H]1C[C@H](O)[C@@H](COP(O)(O)=O)O1	1	MNXM266
Glucose bisphosphate						0	MNXM48490;MNXM162819;MNXM7242;MNXM164700;MNXM491972;MNXM167291;MNXM1102141;MNXM1560541
Glutathione	Glutathione	HMDB0000125	124886	C00051	N[C@@H](CCC(=O)N[C@@H](CS)C(=O)NCC(O)=O)C(O)=O	1	MNXM490899
CMP	Cytidine monophosphate	HMDB0000095	6131	C00055	NC1=NC(=O)N(C=C1)[C@@H]1O[C@H](COP(O)(O)=O)[C@@H](O)[C@H]1O	1	MNXM1103302
UMP	Uridine 5'-monophosphate	HMDB0000288	6030	C00105	O[C@H]1[C@@H](O)[C@@H](O[C@@H]1COP(O)(O)=O)N1C=CC(=O)NC1=O	1	MNXM1104823
Hexosyl-glycerol phosphate						0	N/A
Hydroxymethylglutathione						0	MNXM726279
cGMP	Cyclic GMP	HMDB0001314	24316	C00942	NC1=NC2=C(N=CN2[C@@H]2O[C@@H]3COP(O)(=O)O[C@H]3[C@H]2O)C(=O)N1	1	MNXM731192
dGMP	2'-Deoxyguanosine 5'-monophosphate	HMDB0001044	65059	C00362	NC1=NC2=C(N=CN2[C@H]2C[C@H](O)[C@@H](COP(O)(O)=O)O2)C(=O)N1	1	MNXM736654
IMP	Inosinic acid	HMDB0000175	8582	C00130	O[C@@H]1[C@@H](COP(O)(O)=O)O[C@H]([C@@H]1O)N1C=NC2=C1N=CNC2=O	1	MNXM1101868
N-Acetyl-D-Hexosamine-bisphosphate						0	N/A
Glycero-manno-heptose bisphosphate						0	MNXM731696; MNXM731697; MNXM731698;MNXM2656
UDP	Uridine 5'-diphosphate	HMDB0000295	6031	C00015	O[C@H]1[C@@H](O)[C@@H](O[C@@H]1COP(O)(=O)OP(O)(O)=O)N1C=CC(=O)NC1=O	1	MNXM1102128;MNXM1102130
UDP isotope						0	MNXM1102128;MNXM1102130
PAP	Adenosine 3',5'-diphosphate	HMDB0000061	159296	C00054	NC1=C2N=CN([C@@H]3O[C@H](COP(O)(O)=O)[C@@H](OP(O)(O)=O)[C@H]3O)C2=NC=N1	1	MNXM67597
dGDP	dGDP	HMDB0000960	439220	C00361	NC1=NC2=C(N=CN2[C@H]2C[C@H](O)[C@@H](COP(O)(=O)OP(O)(O)=O)O2)C(=O)N1	1	MNXM436
Inositol triphosphate	myo-Inositol 1,4,5-trisphosphate	HMDB0001498	439456	C01245	O[C@@H]1[C@H](O)[C@@H](OP(O)(O)=O)[C@H](OP(O)(O)=O)[C@@H](O)[C@@H]1OP(O)(O)=O	1	MNXM1103971
GDP	Guanosine diphosphate	HMDB0001201	8977	C00035	NC1=NC2=C(N=CN2[C@@H]2O[C@H](COP(O)(=O)OP(O)(O)=O)[C@@H](O)[C@H]2O)C(=O)N1	1	MNXM1103285;MNXM1103287
CMP-2-aminoethylphosphonate	CMP-2-aminoethylphosphonate	HMDB0060067	440754	C05673	NCCP(O)(=O)OP(O)(=O)OC[C@H]1O[C@H]([C@H](O)[C@@H]1O)N1C=CC(=N)N=C1O	1	MNXM1103498
Riboflavin cyclic-4,5-phosphate						0	MNXM1106150
3-Phosphoglycerol-glutathione						0	MNXM36786
XDP						0	MNXM4133
CTP	Cytidine triphosphate	HMDB0000082	6176	C00063	NC1=NC(=O)N(C=C1)[C@@H]1O[C@H](COP(O)(=O)OP(O)(=O)OP(O)(O)=O)[C@@H](O)[C@H]1O	1	MNXM1103718
dTTP	Thymidine 5'-triphosphate	HMDB0001342	64968	C00459	CC1=CN([C@H]2C[C@H](O)[C@@H](COP(O)(=O)OP(O)(=O)OP(O)(O)=O)O2)C(=O)NC1=O	1	MNXM394
UTP	Uridine triphosphate	HMDB0000285	6133	C00075	O[C@H]1[C@@H](O)[C@@H](O[C@@H]1COP(O)(=O)OP(O)(=O)OP(O)(O)=O)N1C=CC(=O)NC1=O	1	MNXM1101474
dCTP	dCTP	HMDB0000998	65091	C00458	NC1=NC(=O)N(C=C1)[C@H]1C[C@H](O)[C@@H](COP(O)(=O)OP(O)(=O)OP(O)(O)=O)O1	1	MNXM360
TTP	Thymidine 5'-triphosphate	HMDB0001342	64968	C00459	CC1=CN([C@H]2C[C@H](O)[C@@H](COP(O)(=O)OP(O)(=O)OP(O)(O)=O)O2)C(=O)NC1=O	1	MNXM148527
Myo-inositol tetraphosphate						0	MNXM1363875
UTP isotope						0	MNXM1101474
dATP	Deoxyadenosine triphosphate	HMDB0001532	15993	C00131	NC1=NC=NC2=C1N=CN2[C@H]1C[C@H](O)[C@@H](COP(O)(=O)OP(O)(=O)OP(O)(O)=O)O1	1	MNXM286
PAPS	Phosphoadenosine phosphosulfate	HMDB0001134	10214	C00053	NC1=C2N=CN([C@@H]3O[C@H](COP(O)(=O)OS(O)(=O)=O)[C@@H](OP(O)(O)=O)[C@H]3O)C2=NC=N1	1	MNXM1104555
dGTP	dGTP	HMDB0001440	65103	C00286	NC1=NC2=C(N=CN2[C@H]2C[C@H](O)[C@@H](COP(O)(=O)OP(O)(=O)OP(O)(O)=O)O2)C(=O)N1	1	MNXM344
Inosine triphosphate	Inosine triphosphate	HMDB0000189	8583	C00081	O[C@@H]1[C@@H](COP(O)(=O)OP(O)(=O)OP(O)(O)=O)O[C@H]([C@@H]1O)N1C=NC2=C1N=CN=C2O	1	MNXM1103428
ATP isotope						0	MNXM3
GTP	Guanosine triphosphate	HMDB0001273	6830	C00044	NC1=NC2=C(N=CN2[C@@H]2O[C@H](COP(O)(=O)OP(O)(=O)OP(O)(O)=O)[C@@H](O)[C@H]2O)C(=O)N1	1	MNXM1103553
cADP-pentose						0	MNXM1372146;MNXM1372145
UDP-pentose						0	MNXM744971
cADP-Pentose						0	MNXM1372146;MNXM1372145
ADP-Pentose						0	MNXM1508738
Phosphopentosyl-AMP						0	N/A
dTDP-Hexose						0	MNXM728217;MNXM1105949
GDP-3,6-dideoxy-D-Hexose						0	MNXM54799
Biotinyl-5-AMP						0	MNXM1104306
dTDP-D-Hexose						0	MNXM728217;MNXM1105949
UDP-Hexose						0	MNXM1561655;MNXM739642;MNXM1364019
UDP-Hexose isotope						0	MNXM1561655;MNXM739642;MNXM1364019
UDP-Hexuronate						0	N/A
UDP-Hexuronate isotope						0	N/A
Stearoylglycerophosphoinositol						0	MNXM150643;MNXM1560696;MNXM1106088
Adenosine tetraphosphate	Adenosine tetraphosphate	HMDB0001364	14003	C03483	NC1=NC=NC2=C1N=CN2[C@@H]1O[C@H](COP(O)(=O)OP(O)(=O)OP(O)(=O)OP(O)(O)=O)[C@@H](O)[C@H]1O	1	MNXM1906
GDP-L-fucose	GDP-L-fucose	HMDB0001095	439211	C00325	C[C@@H]1OC(OP(O)(=O)OP(O)(=O)OC[C@H]2O[C@H]([C@H](O)[C@@H]2O)N2C=NC3=C2N=C(N)NC3=O)[C@@H](O)[C@H](O)[C@@H]1O	1	MNXM1106004;MNXM1364175;MNXM731357
UDP-HexNAc 1 -Oleoylglycerophosphoinositol						0	N/A
GDP-Hexose						0	MNXM54810
UDP-HexNAc						0	MNXM736712;MNXM1104529
UDP-HexNAc isotope						0	MNXM736712;MNXM1104529
GSSG	Oxidized glutathione	HMDB0003337	65359	C00127	N[C@@H](CCC(=O)N[C@@H](CSSC[C@H](NC(=O)CC[C@H](N)C(O)=O)C(=O)NCC(O)=O)C(=O)NCC(O)=O)C(O)=O	1	MNXM1371191
ADP-ribose 1-2 cyclic phosphate						0	MNXM40338;MNXM6154;MNXM1371013;MNXM1371014
UDP-N-acetyl-2-amino-2-deoxy-D-glucuronate	UDP-N-acetyl-2-amino-2-deoxy-D-glucuronate	METPA0513		C04573		1	MNXM740283
ADP-ribose 2-phosphate						0	MNXM1106059
FAD	FAD	HMDB0001248	643975	C00016	CC1=CC2=C(C=C1C)N(C[C@H](O)[C@H](O)[C@H](O)COP(O)(=O)OP(O)(=O)OC[C@H]1O[C@H]([C@H](O)[C@@H]1O)N1C=NC3=C1N=CN=C3N)C1=NC(=O)NC(=O)C1=N2	1	MNXM1364149
CoA	Coenzyme A	HMDB0001423	87642	C00010	CC(C)(COP(O)(=O)OP(O)(=O)OC[C@H]1O[C@H]([C@H](O)[C@@H]1OP(O)(O)=O)N1C=NC2=C1N=CN=C2N)[C@@H](O)C(=O)NCCC(=O)NCCS	1	MNXM727276;MNXM727278
C18:0	Stearic acid	HMDB0000827	5281	C01530	CCCCCCCCCCCCCCCCCC(O)=O	1	MNXM236
C16:0	Palmitic acid	HMDB0000220	985	C00249	CCCCCCCCCCCCCCCC(O)=O	1	MNXM108
Glycerophospholipid	glycerophospholipid					1	MNXM742070;MNXM55319
Aceto-acetyl COA						0	N/A
Phosphatidylinositol						0	MNXM1106972;MNXM730331;MNXM730339
Phosphatidylinositol isotope						0	MNXM1106972;MNXM730331;MNXM730339
D-GIucosamine 6-phosphate						0	MNXM1104065
N-Acetylaspartylglutamate	N-Acetylaspartylglutamic acid	HMDB0001067	188803	C12270	CC(=O)N[C@@H](CC(O)=O)C(=O)N[C@@H](CCC(O)=O)C(O)=O	1	MNXM1371055
3-Carbamoyl-2-phenylpropionic acid	3-Carbamoyl-2-phenylpropionic acid	HMDB0060367	3025746	C16591	OC(=N)OCC(C(O)=O)C1=CC=CC=C1	1	MNXM6085
N-Fonnimino-L-glutamate						0	MNXM148372;MNXM90092;MNXM496
S-2,3,4,5-Tetrahydropyridine-2-carboxylate						0	MNXM748
1 -N tro-5-hydroxy-6-glutathionyl-5,6-dihydronphthalene						0	N/A
Deoxyribose	Deoxyribose	HMDB0003224	22833604	C01801	OC[C@@H]1O[C@H](O)C[C@H]1O	1	MNXM731179
Uridine	Uridine	HMDB0000296	6029	C00299	OC[C@H]1O[C@H]([C@H](O)[C@@H]1O)N1C=CC(=O)NC1=O	1	MNXM1103104
Indole-3-acetaldehyde	Indoleacetaldehyde	HMDB0001190	800	C00637	O=CCC1=CNC2=C1C=CC=C2	1	MNXM518
5-HydroxyindoIeacetaldehyde						0	N/A
Pyridoxine	Pyridoxine	HMDB0000239	1054	C00314	CC1=C(O)C(CO)=C(CO)C=N1	1	MNXM419
NH3	Ammonia	HMDB0000051	222	C00014	N	1	MNXM729302
Ileucinc						0	N/A
Histamine	Histamine	HMDB0000870	774	C00388	NCCC1=CNC=N1	1	MNXM635
L-Glycine						0	MNXM12053
L-leucine	Leucine	HMDB0000687	6106	C00123	CC(C)C[C@H](N)C(O)=O	1	MNXM1106761
L-phenylalanine	Phenylalanine	HMDB0000159	6140	C00079	N[C@@H](CC1=CC=CC=C1)C(O)=O	1	MNXM741664
L-cysteine	L-Cysteine	HMDB0000574	5862	C00097	N[C@@H](CS)C(O)=O	1	MNXM738068
L-histidine	Histidine	HMDB0000177	6274	C00135	N[C@@H](CC1=CN=CN1)C(O)=O	1	MNXM1107769
3-phosphoglycerate	3-Phosphoglyceric acid	HMDB0000807	724	C00597	OC(COP(O)(O)=O)C(O)=O	1	MNXM727605
phosphoenolpyruvate	Phosphoenolpyruvic acid	HMDB0000263	1005	C00074	OC(=O)C(=C)OP(O)(O)=O	1	MNXM73
glyceraldehyde 3-phosphate	Glyceraldehyde 3-phosphate	HMDB0001112	439168	C00118	O[C@H](COP(O)(O)=O)C=O	1	MNXM1372044
L-glutamate	L-Glutamate			C00025		1	MNXM741173
Adenylosuccinatete						0	MNXM1103622;MNXM1508076
S-Lactate						0	MNXM1093274
3-Phosphoglyceric acid	3-Phosphoglyceric acid	HMDB0000807	724	C00597	OC(COP(O)(O)=O)C(O)=O	1	MNXM727604
Aconitate	cis-Aconitic acid	HMDB0000072	643757	C00417	OC(=O)C\C(=C\C(O)=O)C(O)=O	1	MNXM1092518
Guanine	Guanine	HMDB0000132	764	C00242	NC1=NC(=O)C2=C(N1)N=CN2	1	MNXM733114
Phosphoenolpyruvate	Phosphoenolpyruvic acid	HMDB0000263	1005	C00074	OC(=O)C(=C)OP(O)(O)=O	1	MNXM73
Glyceraldehyde 3-phosphate	Glyceraldehyde 3-phosphate	HMDB0001112	439168	C00118	O[C@H](COP(O)(O)=O)C=O	1	MNXM1372044
Acetyl-CoA	Acetyl-CoA	HMDB0001206	444493	C00024	CC(=O)SCCNC(=O)CCNC(=O)[C@H](O)C(C)(C)COP(O)(=O)OP(O)(=O)OC[C@H]1O[C@H]([C@H](O)[C@@H]1OP(O)(O)=O)N1C=NC2=C1N=CN=C2N	1	MNXM1104266
Sedoheptulose 7-phosphate						0	MNXM1512793
2-oxoglutarate	Oxoglutaric acid	HMDB0000208	51	C00026	OC(=O)CCC(=O)C(O)=O	1	MNXM1368744
D-Fructose 1,6-bisphosphate	Fructose 1,6-bisphosphate	HMDB0001058	10267	C00354	O[C@H]1[C@H](O)[C@@](O)(COP(O)(O)=O)O[C@@H]1COP(O)(O)=O	1	MNXM155028
D-Fructose 6-phosphate	Fructose 6-phosphate	HMDB0000124	69507	C00085	OCC(=O)[C@@H](O)[C@H](O)[C@H](O)COP(O)(O)=O	1	MNXM155029;MNXM1555902
D-Ribose 5-phosphate	D-Ribose 5-phosphate	HMDB0001548	440101	C00117	O[C@H]1O[C@H](COP(O)(O)=O)[C@@H](O)[C@H]1O	1	MNXM1363912
D-Glucose 6-phosphate	Glucose 6-phosphate	HMDB0001401	5958	C00092	OC1O[C@H](COP(O)(O)=O)[C@@H](O)[C@H](O)[C@H]1O	1	MNXM1364111
D-Xylulose 5-phosphate	Xylulose 5-phosphate	HMDB0000868	439190	C00231	OCC(=O)[C@@H](O)[C@H](O)COP(O)(O)=O	1	MNXM186
D-Ribulose 5-phosphate	D-Ribulose 5-phosphate	HMDB0000618	439184	C00199	OCC(=O)[C@H](O)[C@H](O)COP(O)(O)=O	1	MNXM145
D-Erythrose 4-phosphate	D-Erythrose 4-phosphate	HMDB0001321	122357	C00279	O[C@H](COP(O)(O)=O)[C@@H](O)C=O	1	MNXM258
pyruvate	Pyruvic acid	HMDB0000243	1060	C00022	CC(=O)C(O)=O	1	MNXM23
dihydroxyacetone phosphate	Dihydroxyacetone phosphate	HMDB0001473	668	C00111	OCC(=O)COP(O)(O)=O	1	MNXM77
L-Serine	Serine	HMDB0000187	5951	C00065	N[C@@H](CO)C(O)=O	1	MNXM737787
L-Asparagine	L-Asparagine	HMDB0000168	6267	C00152	N[C@@H](CC(N)=O)C(O)=O	1	MNXM1107821
L-Leucine	Leucine	HMDB0000687	6106	C00123	CC(C)C[C@H](N)C(O)=O	1	MNXM1106761
L-Tryptophan	L-Tryptophan	HMDB0000929	6305	C00078	N[C@@H](CC1=CNC2=C1C=CC=C2)C(O)=O	1	MNXM741553
L-Phenylalanine	Phenylalanine	HMDB0000159	6140	C00079	N[C@@H](CC1=CC=CC=C1)C(O)=O	1	MNXM741664
L-Cysteine	L-Cysteine	HMDB0000574	5862	C00097	N[C@@H](CS)C(O)=O	1	MNXM738068
D-Glucose 1-phosphate	D-Glucose 1-phosphate		3403	C00103		1	MNXM1364214
L-Tyrosine	L-Tyrosine	HMDB0000158	6057	C00082	N[C@@H](CC1=CC=C(O)C=C1)C(O)=O	1	MNXM76
L-Arginine	L-Arginine	HMDB0000517	6322	C00062	N[C@@H](CCCNC(N)=N)C(O)=O	1	MNXM739527
L-Aspartic acid	L-Aspartic acid	HMDB0000191	5960	C00049	N[C@@H](CC(O)=O)C(O)=O	1	MNXM1364497
L-Glutamate	L-Glutamate			C00025		1	MNXM741173
L-Proline	Proline	HMDB0000162	145742	C00148	OC(=O)[C@@H]1CCCN1	1	MNXM114
L-Alanine	L-Alanine	HMDB0000161	5950	C00041	C[C@H](N)C(O)=O	1	MNXM1105732

## Sheet: E_siliculosus_metabolomics
Query	Match	HMDB	PubChem	KEGG	SMILES	Comment	MetaNetX
1-methylguanidine	Methylguanidine	HMDB0001522	10111	C02294	CNC(N)=N	1	MNXM4043
2-aminoadipate	Aminoadipic acid	HMDB0000510	92136	C00956	N[C@@H](CCCC(O)=O)C(O)=O	1	MNXM1368894
2-aminobutyrate	L-alpha-Aminobutyric acid	HMDB0000452	80283	C02356	CC[C@H](N)C(O)=O	1	MNXM17054
2-hydroxyadipate	2-Hydroxyadipic acid	HMDB0000321	193530	C02360	OC(CCCC(O)=O)C(O)=O	1	MNXM3812
2-methylbutyroylcarnitine (C5)						0	N/A
2-piperidinone	2-Piperidinone	HMDB0011749	12665		O=C1CCCCN1	1	MNXM35433
3,4-dihydroxyphenylacetate sulfate						0	MNXM1128409
3-hydroxybutyrylcarnitine (1)						0	MNXM1363434;MNXM163668
3-methyl-2-oxovalerate						0	MNXM1363844
3-sulfo-L-alanine						0	MNXM713
4-hydroxybutyrate (GHB)						0	MNXM1093090
4-imidazoleacetate	Imidazoleacetic acid	HMDB0002024	96215	C02835	OC(=O)CC1=CN=CN1	1	MNXM1582655
4-methyl-2-oxopentanoate	Ketoleucine	HMDB0000695	70	C00233	CC(C)CC(=O)C(O)=O	1	MNXM404
5-methylthioadenosine (MTA)						0	MNXM1101977
5-oxoproline	Pyroglutamic acid	HMDB0000267	7405	C01879	OC(=O)[C@@H]1CCC(=O)N1	1	MNXM722719
6-oxopiperidine-2-carboxylic acid	6-Oxopiperidine-2-carboxylic acid	HMDB0061705	3014237		OC(=O)C1CCCC(O)=N1	1	MNXM151501
argininosuccinate	Argininosuccinic acid	HMDB0000052	16950	C03406	N[C@@H](CCCNC(=N)N[C@@H](CC(O)=O)C(O)=O)C(O)=O	1	MNXM1508320
betaine	Betaine	HMDB0000043	248	C00719	C[N+](C)(C)CC(O)=O	1	MNXM289
cysteine sulfinic acid						0	MNXM1100005
histamine	Histamine	HMDB0000870	774	C00388	NCCC1=CNC=N1	1	MNXM635
homoserine (homoserine lactone)						0	MNXM7437;MNXM1834
hypotaurine	Hypotaurine	HMDB0000965	107812	C00519	NCCS(O)=O	1	MNXM726
N-alpha-acetylornithine	N2-Acetylornithine	HMDB0003357	439232	C00437	CC(=O)N[C@@H](CCCN)C(O)=O	1	MNXM817
phenylpyruvate	Phenylpyruvic acid	HMDB0000205	997	C00166	OC(=O)C(=O)CC1=CC=CC=C1	1	MNXM589160
proline	Proline	HMDB0000162	145742	C00148	OC(=O)[C@@H]1CCCN1	1	MNXM114
sarcosine (N-Methylglycine)						0	MNXM300
taurine	Taurine	HMDB0000251	1123	C00245	NCCS(O)(=O)=O	1	MNXM282
tryptophan	L-Tryptophan	HMDB0000929	6305	C00078	N[C@@H](CC1=CNC2=C1C=CC=C2)C(O)=O	1	MNXM741553
2,3-dihydroxyisovalerate						0	MNXM734
2-isopropylmalate	2-Isopropylmalic acid	HMDB0000402	5280523	C02504	CC(C)[C@@](O)(CC(O)=O)C(O)=O	1	MNXM730930
3-methyl-2-oxobutyrate	alpha-Ketoisovaleric acid	HMDB0000019	49	C00141	CC(C)C(=O)C(O)=O	1	MNXM732866
4-guanidinobutanoate	4-Guanidinobutanoic acid	HMDB0003464	500	C01035	NC(=N)NCCCC(O)=O	1	MNXM1312
agmatine	Agmatine	HMDB0001432	199	C00179	NCCCCNC(N)=N	1	MNXM328
alanine	Alanine			C01401		1	MNXM733981
arginine	L-Arginine	HMDB0000517	6322	C00062	N[C@@H](CCCNC(N)=N)C(O)=O	1	MNXM739526
asparagine	L-Asparagine	HMDB0000168	6267	C00152	N[C@@H](CC(N)=O)C(O)=O	1	MNXM1107820
aspartate	L-Aspartic acid	HMDB0000191	5960	C00049	N[C@@H](CC(O)=O)C(O)=O	1	MNXM735837
beta-hydroxyisovaleroylcarnitine						0	N/A
beta-methyllevulinate						0	N/A
betonicine	Betonicine	HMDB0029412	164642	C08269	C[N+]1(C)C[C@H](O)C[C@H]1C([O-])=O	1	MNXM30262
butyrylcarnitine (C4)						0	MNXM65151
cis-urocanate						0	MNXM737280
citrulline	Citrulline	HMDB0000904	9750	C00327	N[C@@H](CCCNC(N)=O)C(O)=O	1	MNXM732470
cystathionine	L-Cystathionine	HMDB0000099	439258	C02291	N[C@@H](CCSC[C@H](N)C(O)=O)C(O)=O	1	MNXM729662
cysteine	L-Cysteine	HMDB0000574	5862	C00097	N[C@@H](CS)C(O)=O	1	MNXM738067
cysteine-glutathione disulfide						0	MNXM1509283
dimethylarginine (ADMA + SDMA)						0	MNXM155429;MNXM1509577
dimethylglycine	Dimethylglycine	HMDB0000092	673	C01026	CN(C)CC(O)=O	1	MNXM464
ergothioneine	Ergothioneine	HMDB0003045	5351619	C05570	C[N+](C)(C)[C@@H](CC1=CNC(=S)N1)C([O-])=O	1	MNXM1092957
gamma-aminobutyrate (GABA)						0	MNXM192
gamma-glutamyl-2-aminobutyrate						0	MNXM521817
gamma-glutamylalanine	gamma-Glutamylalanine	HMDB0006248	440103	C03740	C[C@H](NC(=O)CC[C@H](N)C(O)=O)C(O)=O	1	MNXM125848
gamma-glutamylcysteine	gamma-Glutamylcysteine	HMDB0001049	123938	C00669	N[C@@H](CCC(=O)N[C@@H](CS)C(O)=O)C(O)=O	1	MNXM54306
gamma-glutamylglutamine	N2-gamma-Glutamylglutamine	HMDB0011738	150914	C05283	N[C@@H](CCC(=O)N[C@@H](CCC(N)=O)C(O)=O)C(O)=O	1	MNXM156256
gamma-glutamylglycine	gamma-Glutamylglycine	HMDB0011667	165527		N[C@@H](CCC(=O)NCC(O)=O)C(O)=O	1	MNXM727618
gamma-glutamylisoleucine	gamma-Glutamylisoleucine	HMDB0011170	22885096		CC[C@H](C)[C@H](NC(=O)CC[C@H](N)C(O)=O)C(O)=O	1	MNXM726301
gamma-glutamylleucine	gamma-Glutamylleucine	HMDB0011171	151023		CC(C)C[C@H](NC(=O)CC[C@H](N)C(O)=O)C(O)=O	1	MNXM726305
gamma-glutamylmethionine	gamma-Glutamylmethionine	HMDB0034367	7009567		CSCC[C@H](NC(=O)CC[C@H](N)C(O)=O)C(O)=O	1	MNXM727840
gamma-glutamylphenylalanine	gamma-Glutamylphenylalanine	HMDB0000594	111299		N[C@@H](CCC(=O)N[C@@H](CC1=CC=CC=C1)C(O)=O)C(O)=O	1	MNXM737595
gamma-glutamylvaline	gamma-Glutamylvaline	HMDB0011172	7015683		CC(C)[C@H](NC(=O)CC[C@H](N)C(O)=O)C(O)=O	1	MNXM726308
glutamate	Glutamic acid	HMDB0000148	33032	C00302	N[C@@H](CCC(O)=O)C(O)=O	1	MNXM741172
glutamate, gamma-methyl ester						0	MNXM729747
glutamine	Glutamine	HMDB0000641	5961	C00064	N[C@@H](CCC(N)=O)C(O)=O	1	MNXM37
glutathione, oxidized (GSSG)						0	MNXM1371191
glutathione, reduced (GSH)						0	MNXM490899
glycine	Glycine	HMDB0000123	750	C00037	NCC(O)=O	1	MNXM29
histidine	Histidine	HMDB0000177	6274	C00135	N[C@@H](CC1=CN=CN1)C(O)=O	1	MNXM1107769
histidinol						0	MNXM1281
homoarginine	Homo-L-arginine	HMDB0000670	9085	C01924	N[C@@H](CCCCNC(N)=N)C(O)=O	1	MNXM56605
homostachydrine	Proline betaine	HMDB0004827	115244	C10172	C[N+]1(C)CCC[C@H]1C([O-])=O	1	MNXM1100081
imidazole lactate	Imidazole lactate	METPA0616		C05568		1	MNXM732015
isobutyrylcarnitine (C4)						0	MNXM1106129
isoleucine	Isoleucine	HMDB0000172	6306	C00407	CC[C@H](C)[C@H](N)C(O)=O	1	MNXM728338
isovalerylcarnitine (C5)						0	MNXM1101229
leucine	Leucine	HMDB0000687	6106	C00123	CC(C)C[C@H](N)C(O)=O	1	MNXM1106761
lysine	Lysine	HMDB0000182	5962	C00047	NCCCC[C@H](N)C(O)=O	1	MNXM1364268
methionine	Methionine	HMDB0000696	6137	C00073	CSCC[C@H](N)C(O)=O	1	MNXM738803
methionine sulfone	Methionine sulfone	HMDB0062174	445282		CS(=O)(=O)CC[C@H](N)C(O)=O	1	MNXM171180
methionine sulfoxide	Methionine sulfoxide	HMDB0002005	158980	C02989	CS(=O)CC[C@H](N)C(O)=O	1	MNXM1364200
N-acetyl-1-methylhistidine						0	MNXM587362
N-acetyl-3-methylhistidine						0	MNXM587364
N-acetyl-cadaverine						0	MNXM40085
N-acetylalanine	N-Acetyl-L-alanine	HMDB0000766	88064		C[C@H](NC(C)=O)C(O)=O	1	MNXM1129177;MNXM1102171
N-acetylarginine						0	MNXM64030
N-acetylasparagine	N-Acetylasparagine	HMDB0006028	99715		CC(=O)N[C@@H](CC(N)=O)C(O)=O	1	MNXM745498
N-acetylglutamate	N-Acetyl-L-glutamic acid	HMDB0001138	70914	C00624	CC(=O)N[C@@H](CCC(O)=O)C(O)=O	1	MNXM1370620
N-acetylglutamine	N-Acetylglutamine	HMDB0006029	182230		CC(=O)N[C@@H](CCC(N)=O)C(O)=O	1	MNXM1368465;MNXM1368466
N-acetylglycine	Acetylglycine	HMDB0000532	10972		CC(=O)NCC(O)=O	1	MNXM587422
N-acetylhistamine	N-Acetylhistamine	HMDB0013253	69602	C05135	CC(=O)NCCC1=CN=CN1	1	MNXM12367
N-acetylhistidine	N-Acetylhistidine	HMDB0032055	75619	C02997	CC(=O)N[C@@H](CC1=CNC=N1)C(O)=O	1	MNXM4710
N-acetylmethionine	N-Acetyl-L-methionine	HMDB0011745	448580	C02712	CSCC[C@H](NC(C)=O)C(O)=O	1	MNXM1092515
N-acetylmethionine sulfoxide	N-Acetylmethionine sulfoxide	HMDB0240343	7408371		CC(=O)N[C@@H](CCS(C)=O)C(O)=O	1	MNXM1129935
N-acetylphenylalanine	N-Acetyl-L-phenylalanine	HMDB0000512	74839	C03519	CC(=O)N[C@@H](CC1=CC=CC=C1)C(O)=O	1	MNXM63577
N-acetylproline	N-Acetylproline	HMDB0094701	66141		[H][C@]1(CCCN1C(C)=O)C(O)=O	1	MNXM19623;MNXM63517
N-acetylputrescine	N-Acetylputrescine	HMDB0002064	122356	C02714	CC(=O)NCCCCN	1	MNXM1092578;MNXM1153
N-acetylserine	N-Acetylserine	HMDB0002931	65249		CC(=O)N[C@@H](CO)C(O)=O	1	MNXM739024
N-acetyltaurine	N-Acetyltaurine	HMDB0240253	159864		CC(=O)NCCS(O)(=O)=O	1	MNXM151774
N-acetylthreonine	N-Acetylthreonine	HMDB0062557	152204		C[C@@H](O)[C@H](NC(C)=O)C(O)=O	1	MNXM739026
N-acetyltryptophan	N-Acetyltryptophan	HMDB0013713	700653		CC(=O)N[C@@H](CC1=CNC2=C1C=CC=C2)C(O)=O	1	MNXM738517
N-delta-acetylornithine	N5-Acetylornithine	HMDB0240589	193343		CC(=O)NCCC[C@H](N)C(O)=O	1	MNXM571179;MNXM12322
N-formylphenylalanine	N-Formylphenylalanine	HMDB0240317	759256		OC(=O)[C@H](CC1=CC=CC=C1)NC=O	1	MNXM587728
N-methylalanine	N-Methylalanine	HMDB0094692	5288725	C02721	[H][C@@](C)(NC)C(O)=O	1	MNXM4062
N-methylglutamate	N-methyl-L-glutamic Acid	HMDB0062660	439377	C01046	CN[C@@H](CCC(O)=O)C(O)=O	1	MNXM2141
N-methylleucine						0	MNXM587813
N-methylproline	N-Methyl-L-proline	HMDB0094696	643474		CN1CCC[C@H]1C(O)=O	1	MNXM12285
N-methyltaurine						0	MNXM587820
N-methyltryptophan						0	MNXM1581945;MNXM733786
N-monomethylarginine						0	MNXM6339
N6,N6,N6-trimethyllysine						0	MNXM1129560
N6-acetyllysine	Indoleacetic acid	HMDB0000197	802	C00954	OC(=O)CC1=CNC2=C1C=CC=C2	1	MNXM383
O-sulfo-L-tyrosine	O-Sulfotyrosine	HMDB0155722	514186		N[C@@H](CC1=CC=C(OS(O)(=O)=O)C=C1)C(O)=O	1	MNXM65081
ornithine	Ornithine	HMDB0000214	6262	C00077	NCCC[C@H](N)C(O)=O	1	MNXM741174
phenethylamine	Phenylethylamine	HMDB0012275	1001	C05332	NCCC1=CC=CC=C1	1	MNXM660
phenylalanine	Phenylalanine	HMDB0000159	6140	C00079	N[C@@H](CC1=CC=CC=C1)C(O)=O	1	MNXM741663
phenyllactate (PLA)						0	MNXM726664;MNXM726662;MNXM726663
pipecolate	Pipecolic acid	HMDB0000070	849	C00408	OC(=O)C1CCCCN1	1	MNXM684
propionylcarnitine (C3)						0	MNXM1105887
pyroglutamine	Pyroglutamine	HMDB0062558	11984188		N[C@H]1CCC(=O)NC1=O	1	MNXM680978
S-adenosylhomocysteine (SAH)						0	MNXM1102167
S-carboxymethyl-L-cysteine	S-Carboxymethyl-L-cysteine	HMDB0029415	1080		NC(CSCC(O)=O)C(O)=O	1	MNXM727008
S-methylcysteine	Methylcysteine	HMDB0002108	24417	C22040	CSC[C@@H](N)C(O)=O	1	MNXM1372308
S-methylglutathione						0	MNXM81311
serine	Serine	HMDB0000187	5951	C00065	N[C@@H](CO)C(O)=O	1	MNXM737786
spermidine	Spermidine	HMDB0001257	1102	C00315	NCCCCNCCCN	1	MNXM124
stachydrine	Proline betaine	HMDB0004827	115244	C10172	C[N+]1(C)CCC[C@H]1C([O-])=O	1	MNXM1100081
sulfate	Sulfate	HMDB0001448	1117	C00059	OS(O)(=O)=O	1	MNXM58
taurocyamine	Taurocyamine	HMDB0003584	68340	C01959	NC(N)=NCCS(O)(=O)=O	1	MNXM3363
threonine	L-Threonine	HMDB0000167	6288	C00188	C[C@@H](O)[C@H](N)C(O)=O	1	MNXM142
hydroxyproline	4-Hydroxyproline	HMDB0000725	5810	C01157	O[C@H]1CN[C@@H](C1)C(O)=O	1	MNXM56932
trans-urocanate	Trans-urocanate	HMDB0062562	1178		OC(=O)C=CC1=CN=CN1	1	MNXM1108290
tryptamine	Tryptamine	HMDB0000303	1150	C00398	NCCC1=CNC2=C1C=CC=C2	1	MNXM806
tyramine	Tyramine	HMDB0000306	5610	C00483	NCCC1=CC=C(O)C=C1	1	MNXM603
tyramine O-sulfate	Tyramine-O-sulfate	HMDB0006409	153005		NCCC1=CC=C(OS(O)(=O)=O)C=C1	1	MNXM13201
tyrosine	L-Tyrosine	HMDB0000158	6057	C00082	N[C@@H](CC1=CC=C(O)C=C1)C(O)=O	1	MNXM76
valine	L-Valine	HMDB0000883	6287	C00183	CC(C)[C@H](N)C(O)=O	1	MNXM199
2-methylcitrate	2-Methylcitric acid	HMDB0000379	515	C02225	CC(C(O)=O)C(O)(CC(O)=O)C(O)=O	1	MNXM741276
3-phosphoglycerate	3-Phosphoglyceric acid	HMDB0000807	724	C00597	OC(COP(O)(O)=O)C(O)=O	1	MNXM727605
arabitol/xylitol						0	MNXM1099590
arabonate/xylonate						0	MNXM2654;MNXM89218;MNXM1105052;MNXM8831
galactonate	Galactonic acid	HMDB0000565	128869	C00880	OC[C@@H](O)[C@H](O)[C@H](O)[C@@H](O)C(O)=O	1	MNXM1734
gluconate	Gluconic acid	HMDB0000625	10690	C00257	OC[C@@H](O)[C@@H](O)[C@H](O)[C@@H](O)C(O)=O	1	MNXM341
malate	Malic acid	HMDB0000156	222656	C00149	O[C@@H](CC(O)=O)C(O)=O	1	MNXM1107194
maltose	D-Maltose	HMDB0000163	10991489	C00208	OC[C@H]1O[C@H](O[C@H]2[C@H](O)[C@H](O)[C@@H](O)O[C@@H]2CO)[C@H](O)[C@@H](O)[C@@H]1O	1	MNXM1106000
succinate	Succinic acid	HMDB0000254	1738118	C00042	OC(=O)CCC(O)=O	1	MNXM25;MNXM683025
sucrose	Sucrose	HMDB0000258	5988	C00089	OC[C@H]1O[C@@](CO)(O[C@H]2O[C@H](CO)[C@@H](O)[C@H](O)[C@H]2O)[C@@H](O)[C@@H]1O	1	MNXM1104180
trehalose	Trehalose	HMDB0000975	7427	C01083	OC[C@H]1O[C@H](O[C@H]2O[C@H](CO)[C@@H](O)[C@H](O)[C@H]2O)[C@H](O)[C@@H](O)[C@@H]1O	1	MNXM1106024
6-phosphogluconate	6-Phosphogluconic acid	HMDB0001316	91493	C00345	O[C@H](COP(O)(O)=O)[C@@H](O)[C@H](O)[C@@H](O)C(O)=O	1	MNXM734080
alpha-ketoglutarate	Oxoglutaric acid	HMDB0000208	51	C00026	OC(=O)CCC(=O)C(O)=O	1	MNXM1368744
cis-aconitate	cis-Aconitic acid	HMDB0000072	643757	C00417	OC(=O)C\C(=C\C(O)=O)C(O)=O	1	MNXM1092518
citramalate	Citramalic acid	HMDB0000426	1081	C00815	CC(O)(CC(O)=O)C(O)=O	1	MNXM1364397
citrate	Citric acid	HMDB0000094	311	C00158	OC(=O)CC(O)(CC(O)=O)C(O)=O	1	MNXM1107752
erythritol	Erythritol	HMDB0002994	222285	C00503	OC[C@H](O)[C@H](O)CO	1	MNXM1371602
erythronate	Erythronic acid	HMDB0000613	2781043		OC[C@@H](O)[C@@H](O)C(O)=O	1	MNXM724639
fructose	D-Fructose	HMDB0000660	439709	C00095	OC[C@H]1O[C@](O)(CO)[C@@H](O)[C@@H]1O	1	MNXM729624;MNXM729625;MNXM729626
fumarate	Glycerol	HMDB0000131	753	C00116	OCC(O)CO	1	MNXM737340
galactono-1,4-lactone						0	MNXM1105119
glucose	D-Glucose	HMDB0000122	64689	C00031	OC[C@H]1O[C@@H](O)[C@H](O)[C@@H](O)[C@@H]1O	1	MNXM7381
glycerate	Glyceric acid	HMDB0000139	439194	C00258	OC[C@@H](O)C(O)=O	1	MNXM1136254
isocitrate	Isocitric acid	HMDB0000193	1198	C00311	OC(C(CC(O)=O)C(O)=O)C(O)=O	1	MNXM89661
isomaltose	Isomaltose	HMDB0002923	10357	C00252	OC[C@H]1O[C@H](OC[C@H]2O[C@@H](O)[C@H](O)[C@@H](O)[C@@H]2O)[C@H](O)[C@@H](O)[C@@H]1O	1	MNXM1107787
itaconate (methylenesuccinate)						0	MNXM1747
lactate	Lactic acid	HMDB0000190	107689	C00186	C[C@H](O)C(O)=O	1	MNXM733758
maleate	Maleic acid	HMDB0000176	444266	C01384	OC(=O)\C=C/C(O)=O	1	MNXM1239
mannitol/sorbitol						0	MNXM737716
mannose	D-Mannose	HMDB0000169	185698	C00159	OC[C@H]1O[C@H](O)[C@@H](O)[C@@H](O)[C@@H]1O	1	MNXM1136409;MNXM731379
myo-inositol	myo-Inositol	HMDB0000211		C00137	O[C@H]1[C@H](O)[C@@H](O)[C@H](O)[C@H](O)[C@@H]1O	1	MNXM1105941
oxalate (ethanedioate)						0	MNXM291
phosphoenolpyruvate (PEP)						0	MNXM73
pyruvate	Pyruvic acid	HMDB0000243	1060	C00022	CC(=O)C(O)=O	1	MNXM23
ribonate (ribonolactone)						0	MNXM80901;MNXM80897
ribose	D-Ribose	HMDB0000283	5779	C00121	OC[C@H]1OC(O)[C@H](O)[C@@H]1O	1	MNXM732920
scyllo-inositol	scyllo-Inositol	HMDB0006088	892	C06153	O[C@H]1[C@H](O)[C@@H](O)[C@H](O)[C@@H](O)[C@@H]1O	1	MNXM1371100
tartronate (hydroxymalonate)						0	MNXM2238
trans-aconitate	trans-Aconitic acid	HMDB0000958	444212	C02341	OC(=O)C\C(=C/C(O)=O)C(O)=O	1	MNXM728255
UDP-glucose	Uridine diphosphate glucose	HMDB0000286	8629	C00029	OC[C@H]1O[C@H](OP(O)(=O)OP(O)(=O)OC[C@H]2O[C@H]([C@H](O)[C@@H]2O)N2C=CC(=O)NC2=O)[C@H](O)[C@@H](O)[C@@H]1O	1	MNXM1364019
UDP-N-acetylglucosamine	Uridine diphosphate-N-acetylglucosamine	HMDB0000290	445675	C00043	CC(=O)N[C@@H]1[C@@H](O)[C@H](O)[C@@H](CO)O[C@@H]1OP(O)(=O)OP(O)(=O)OC[C@H]1O[C@H]([C@H](O)[C@@H]1O)N1C=CC(=O)NC1=O	1	MNXM1104529
acetylphosphate	Acetylphosphate	HMDB0001494	186	C00227	CC(=O)OP(O)(O)=O	1	MNXM280
carnitine	L-Carnitine	HMDB0000062	10917	C00487	C[N+](C)(C)C[C@H](O)CC(O)=O	1	MNXM731667
dehydroascorbate	Dehydroascorbic acid	HMDB0001264	440667	C05422	[H][C@@]1(OC(=O)C(=O)C1=O)[C@@H](O)CO	1	MNXM1108062
FAD	FAD	HMDB0001248	643975	C00016	CC1=CC2=C(C=C1C)N(C[C@H](O)[C@H](O)[C@H](O)COP(O)(=O)OP(O)(=O)OC[C@H]1O[C@H]([C@H](O)[C@@H]1O)N1C=NC3=C1N=CN=C3N)C1=NC(=O)NC(=O)C1=N2	1	MNXM1364149
FMN	Flavin mononucleotide	HMDB0001520	643976	C00061	CC1=CC2=C(C=C1C)N(C[C@H](O)[C@H](O)[C@H](O)COP(O)(O)=O)C1=NC(=O)NC(=O)C1=N2	1	MNXM1364147;MNXM1364148
nicotinamide	Niacinamide	HMDB0001406	936	C00153	NC(=O)C1=CC=CN=C1	1	MNXM216
NAD	NAD	HMDB0000902	5892	C00003	NC(=O)C1=C[N+](=CC=C1)[C@@H]1O[C@H](COP([O-])(=O)OP(O)(=O)OC[C@H]2O[C@H]([C@H](O)[C@@H]2O)N2C=NC3=C2N=CN=C3N)[C@@H](O)[C@H]1O	1	MNXM64096
nicotinamide ribonucleotide (NMN)						0	MNXM355;MNXM1108016
nicotinamide riboside	Nicotinamide riboside	HMDB0000855	439924	C03150	NC(=O)C1=C[N+](=CC=C1)[C@@H]1O[C@H](CO)[C@@H](O)[C@H]1O	1	MNXM1101283
nicotinate	Nicotinic acid	HMDB0001488	938	C00253	OC(=O)C1=CN=CC=C1	1	MNXM274
nicotinate ribonucleoside	Nicotinic acid ribonucleoside	HMDB0006809	161234	C05841	OC[C@H]1O[C@H]([C@H](O)[C@@H]1O)[N+]1=CC=CC(=C1)C(O)=O	1	MNXM1102169
pantothenate (Vitamin B5)						0	MNXM1371612;MNXM67591
pyridoxal	Pyridoxal	HMDB0001545	1050	C00250	CC1=NC=C(CO)C(C=O)=C1O	1	MNXM311
pyridoxamine	Pyridoxamine	HMDB0001431	1052	C00534	CC1=C(O)C(CN)=C(CO)C=N1	1	MNXM548
pyridoxine (Vitamin B6)						0	MNXM419
thiamin (Vitamin B1)						0	MNXM730135
alpha-tocopherol	alpha-Tocopherol	HMDB0001893	14985	C02477	CC(C)CCC[C@@H](C)CCC[C@@H](C)CCC[C@]1(C)CCC2=C(C)C(O)=C(C)C(C)=C2O1	1	MNXM2741
biopterin	Biopterin	HMDB0000468	445040	C06313	C[C@H](O)[C@H](O)C1=CNC2=NC(N)=NC(=O)C2=N1	1	MNXM1363669
delta-tocopherol	delta-Tocopherol	HMDB0002902	92094	C14151	CC(C)CCC[C@@H](C)CCC[C@@H](C)CCC[C@]1(C)CCC2=CC(O)=CC(C)=C2O1	1	MNXM5121
deoxycarnitine	4-Trimethylammoniobutanoic acid	HMDB0001161	725	C01181	C[N+](C)(C)CCCC([O-])=O	1	MNXM738927
dihydrobiopterin	Dihydrobiopterin	HMDB0000038	119055	C00268	C[C@H](O)[C@H](O)C1=NC2=C(NC1)NC(N)=NC2=O	1	MNXM1092880
gamma-tocopherol/beta-tocopherol						0	MNXM733034;MNXM733036;MNXM4488
gulonic acid	Gulonic acid	HMDB0003290	152304	C00800	OC[C@@H](O)[C@H](O)[C@@H](O)[C@@H](O)C(O)=O	1	MNXM1927
methylphosphate	Methylphosphate	HMDB0061711	13130		COP(O)(O)=O	1	MNXM128012
pheophorbide A	Pheophorbide a	METPA1634		C18021		1	MNXM1108548;MNXM1364548;MNXM1364549;MNXM1511827;MNXM741384
phosphate	Phosphate	HMDB0001429	1004	C00009	OP(O)(O)=O	1	MNXM9
threonate	Threonic acid	HMDB0000943	5460407	C01620	OC[C@H](O)[C@@H](O)C(O)=O	1	MNXM731338
trigonelline (N'-methylnicotinate)						0	MNXM128012
1-aminocyclopropanecarboxylic acid	1-Aminocyclopropanecarboxylic acid	HMDB0036458	535	C01234	NC1(CC1)C(O)=O	1	MNXM1128
1-palmitoyl-GPA (16:0)						0	MNXM732965
1,2-dioleoyl-GPC (18:1/18:1)						0	MNXM1364449
1-arachidonoyl-GPA (20:4)						0	MNXM1103760
1-arachidonoyl-GPC* (20:4)						0	MNXM167078
1-arachidonoyl-GPE* (20:4)						0	MNXM32717
1-arachidonoyl-GPI* (20:4)						0	MNXM1105893
3-hydroxybutyrate (BHBA)						0	MNXM1104965
1-arachidonylglycerol (20:4)						0	MNXM32718
1-dihomo-linolenylglycerol (20:3)						0	MNXM1561681
1-eicosapentaenoylglycerol (20:5)						0	N/A
1-linolenoylglycerol (18:3)						0	N/A
1-linoleoyl-GPI* (18:2)						0	MNXM75742
1-linoleoylglycerol (18:2)						0	MNXM62046;MNXM146917
1-myristoylglycerol (14:0)						0	MNXM62035
1-oleoyl-3-linoleoyl-glycerol (18:1/18:2)						0	N/A
1-oleoyl-GPG (18:1)						0	MNXM739930
1-oleoyl-GPI (18:1)						0	MNXM680605
1-oleoylglycerol (18:1)						0	MNXM1373111
1-palmitoleoyl-GPA (16:1)						0	N/A
1-palmitoyl-2-arachidonoyl-GPC (16:0/20:4)						0	MNXM13925
1-palmitoyl-2-arachidonoyl-GPE (16:0/20:4)	PE(16:0/20:4(5Z,8Z,11Z,14Z))	HMDB0008937	9546800	C00350	[H][C@@](COC(=O)CCCCCCCCCCCCCCC)(COP(O)(=O)OCCN)OC(=O)CCC\C=C/C\C=C/C\C=C/C\C=C/CCCCC	1	MNXM115
1-palmitoyl-2-linolenoyl-GPC (16:0/18:3)						0	MNXM69318
1-palmitoyl-2-linoleoyl-GPC (16:0/18:2)						0	MNXM1107143
1-palmitoyl-2-oleoyl-GPC (16:0/18:1)						0	MNXM1108429
1-palmitoyl-3-linoleoyl-glycerol (16:0/18:2)						0	N/A
1-palmitoyl-GPC (16:0)						0	MNXM1107742
1-palmitoyl-GPG (16:0)						0	MNXM6605
1-palmitoyl-GPI* (16:0)						0	MNXM1104719
1-palmitoylglycerol (16:0)						0	MNXM1107664;MNXM1107665
1-stearoyl-2-arachidonoyl-GPC (18:0/20:4)						0	MNXM739502
1-stearoyl-2-arachidonoyl-GPE (18:0/20:4)						0	MNXM71618
10-heptadecenoate (17:1n7)	10Z-Heptadecenoic acid	HMDB0060038	5312435		CCCCCC\C=C/CCCCCCCCC(O)=O	1	MNXM727337;MNXM1368332
10-nonadecenoate (19:1n9)	10Z-Nonadecenoic acid	HMDB0013622	5312513	C00174	CCCCCCCC\C=C/CCCCCCCCC(O)=O	1	MNXM162495
12-HEPE	12-HEPE	HMDB0010202	10041593		CC\C=C/C\C=C/CC(O)\C=C\C=C/C\C=C/CCCC(O)=O	1	MNXM33252
12-HETE	12-HETE	HMDB0006111	5283155	C14777	CCCCC\C=C/C[C@H](O)\C=C\C=C/C\C=C/CCCC(O)=O	1	MNXM728284
13-HODE + 9-HODE						0	MNXM1130786;MNXM1364489;MNXM1364490
13-HOTrE						0	MNXM468368
15-HEPE	15-HEPE	HMDB0010209	53480357		CC\C=C/C(O)C\C=C\C=C/C\C=C/C\C=C/CCCC(O)=O	1	MNXM733683
15-HETE	15-HETE	HMDB0003876	5280724	C04742	CCCCC[C@H](O)\C=C\C=C/C\C=C/C\C=C/CCCC(O)=O	1	MNXM2059
2-dimethylaminoethanol	Dimethylethanolamine	HMDB0032231	7902	C04308	CN(C)CCO	1	MNXM1563627;MNXM739989;MNXM739987
2-hydroxyglutarate	2-Hydroxyglutarate	HMDB0059655	43	C02630	OC(CCC(O)=O)C(O)=O	1	MNXM1101251
2-hydroxylaurate						0	MNXM35173
2-hydroxymyristate	2-Hydroxymyristic acid	HMDB0002261	1563		CCCCCCCCCCCCC(O)C(O)=O	1	MNXM150579
2-hydroxypalmitate	2-Hydroxyhexadecanoic acid	HMDB0031057	12575964		CCCCCCCCCCCCCC[C@H](O)C(O)=O	1	MNXM1106765;MNXM1364281
2-hydroxystearate	2-Hydroxystearic acid	HMDB0062549	439887	C03045	CCCCCCCCCCCCCCCC[C@H](O)C(O)=O	1	MNXM1371633
2-linoleoylglycerol (18:2)						0	MNXM62013
2-oleoylglycerol (18:1)						0	MNXM12267;MNXM1507982
2-palmitoleoyl-GPC* (16:1)						0	MNXM477328
2-palmitoyl-GPC* (16:0)						0	MNXM481111
2-palmitoylglycerol (16:0)						0	MNXM35405
3-hydroxybutyrylcarnitine (2)						0	MNXM1363434;MNXM163668
3-hydroxypalmitate	3-Hydroxyhexadecanoic acid	HMDB0061658	10989404		CCCCCCCCCCCCC[C@H](O)CC(O)=O	1	MNXM1369066;MNXM1369067
3-hydroxypropanoate	Hydroxypropionic acid	HMDB0000700	68152	C01013	OCCC(O)=O	1	MNXM872
dihomolinoleate (20:2n6)	Dihomolinoleic acid	HMDB0061864	5282799		CCCCC\C=C/C=C\CCCCCCCCC(O)=O	1	MNXM729691
dihomolinolenate (20:3n3 or 3n6)						0	MNXM1370278;MNXM1108488
docosadienoate (22:2n6)	Docosadienoate (22:2n6)	HMDB0061714	5312554	C16533	CCCCC\C=C/C\C=C/CCCCCCCCCCCC(O)=O	1	MNXM1364555
eicosapentaenoate (EPA; 20:5n3)						0	MNXM57074
eicosenoate (20:1n9 or 1n11)						0	MNXM511715;MNXM1107952
erucate (22:1n9)						0	MNXM11520
3-hydroxystearate						0	MNXM36555
5-HEPE	5-HEPE	HMDB0005081	6439678		CC\C=C/C\C=C/C\C=C/C\C=C/C=C/C(O)CCCC(O)=O	1	MNXM38127
fucosterol	Fucosterol	HMDB0030021	131750945	C08817	C\C=C(\C(C)C)CC[C@@H](C)C1CCC2C3CC=C4C[C@@H](O)CC[C@]4(C)C3CC[C@]12C	1	MNXM1107486;MNXM1107487
8-hydroxyoctanoate	8-Hydroxyoctanoate	HMDB0061914	69820		OCCCCCCCC(O)=O	1	MNXM39354
acetylcarnitine (C2)						0	MNXM726103;MNXM726104
glutarate (pentanedioate)						0	MNXM1021
glycerol	Glycerol	HMDB0000131	753	C00116	OCC(O)CO	1	MNXM89612
acetylcholine	Acetylcholine	HMDB0000895	187	C01996	CC(=O)OCC[N+](C)(C)C	1	MNXM793
adipate	Adipic acid	HMDB0000448	196	C06104	OC(=O)CCCCC(O)=O	1	MNXM2800
glycerophosphoglycerol	Glycerophosphoglycerol	HMDB0240316	54575349		OC[C@H](O)COP(O)(=O)OC[C@H](O)CO	1	MNXM1106892
glycerophosphoinositol	Glycerophosphoinositol	HMDB0011649		C01225	OC[C@@H](O)COP(O)(=O)O[C@H]1[C@H](O)[C@@H](O)[C@H](O)[C@@H](O)[C@H]1O	1	MNXM1559964;MNXM55317
glycerophosphorylcholine (GPC)						0	MNXM1369256
arachidonate (20:4n6)						0	N/A
hexanoylcarnitine (C6)						0	MNXM56437
azelate (nonanedioate; C9)						0	MNXM731023
choline	Choline	HMDB0000097	305	C00114	C[N+](C)(C)CCO	1	MNXM90
glycerol 3-phosphate	Glycerol 3-phosphate	HMDB0000126	439162	C00093	OC[C@@H](O)COP(O)(O)=O	1	MNXM66
linoleate (18:2n6)						0	N/A
linolenate (18:3n3 or 3n6)						0	MNXM588427
glycerophosphoethanolamine	Glycerylphosphorylethanolamine	HMDB0000114	123874	C01233	NCCOP(O)(=O)OCC(O)CO	1	MNXM1107456
malonate	Malonic acid	HMDB0000691	867	C00383	OC(=O)CC(O)=O	1	MNXM730881;MNXM730882
myristoleate (14:1n5)						0	MNXM1364444
myristate (14:0)						0	MNXM314
sphinganine	Sphinganine	HMDB0000269	91486	C00836	CCCCCCCCCCCCCCC[C@@H](O)[C@@H](N)CO	1	MNXM733692
N-palmitoyl-sphinganine (d18:0/16:0)						0	MNXM46082
oleate/vaccenate (18:1)						0	N/A
palmitate (16:0)						0	MNXM108
palmitoleate (16:1n7)						0	MNXM1107900
pentadecanoate (15:0)						0	MNXM155959
phosphoethanolamine (PE)						0	MNXM187
stearidonate (18:4n3)						0	MNXM5608
suberate (octanedioate)						0	MNXM12964
2'-deoxyadenosine	Deoxyadenosine	HMDB0000101	13730	C00559	NC1=C2N=CN([C@H]3C[C@H](O)[C@@H](CO)O3)C2=NC=N1	1	MNXM625
2'-deoxyadenosine 5'-monophosphate	Deoxyadenosine monophosphate	HMDB0000905	12599	C00360	NC1=NC=NC2=C1N=CN2[C@H]1C[C@H](O)[C@@H](COP(O)(O)=O)O1	1	MNXM432
2'-deoxycytidine	Deoxycytidine	HMDB0000014	13711	C00881	NC1=NC(=O)N(C=C1)[C@H]1C[C@H](O)[C@@H](CO)O1	1	MNXM704
dCMP	dCMP	HMDB0001202	13945	C00239	NC1=NC(=O)N(C=C1)[C@H]1C[C@H](O)[C@@H](COP(O)(O)=O)O1	1	MNXM266
2'-deoxyguanosine	Deoxyguanosine	HMDB0000085	187790	C00330	NC1=NC2=C(N=CN2[C@H]2C[C@H](O)[C@@H](CO)O2)C(=O)N1	1	MNXM647
2'-deoxyguanosine 5'-monophosphate (dGMP)						0	MNXM736654
2'-deoxyinosine	Deoxyinosine	HMDB0000071	65058	C05512	OC[C@H]1O[C@H](C[C@@H]1O)N1C=NC2=C1N=CNC2=O	1	MNXM935
2'-deoxyuridine	Deoxyuridine	HMDB0000012	13712	C00526	OC[C@H]1O[C@H](C[C@@H]1O)N1C=CC(=O)NC1=O	1	MNXM492
adenine	Adenine	HMDB0000034	190	C00147	NC1=C2NC=NC2=NC=N1	1	MNXM168
adenosine	Adenosine	HMDB0000050	60961	C00212	NC1=C2N=CN([C@@H]3O[C@H](CO)[C@@H](O)[C@H]3O)C2=NC=N1	1	MNXM1105760
AMP	Adenosine monophosphate	HMDB0000045	6083	C00020	NC1=C2N=CN([C@@H]3O[C@H](COP(O)(O)=O)[C@@H](O)[C@H]3O)C2=NC=N1	1	MNXM728294
cytidine	Cytidine	HMDB0000089	6175	C00475	NC1=NC(=O)N(C=C1)[C@@H]1O[C@H](CO)[C@@H](O)[C@H]1O	1	MNXM1363925
cytidine 2',3'-cyclic monophosphate						0	MNXM3148
CMP	Cytidine monophosphate	HMDB0000095	6131	C00055	NC1=NC(=O)N(C=C1)[C@@H]1O[C@H](COP(O)(O)=O)[C@@H](O)[C@H]1O	1	MNXM1103302
cytosine	Cytosine	HMDB0000630	597	C00380	NC1=CC=NC(=O)N1	1	MNXM761
ectoine						0	MNXM1101176
guanine	Guanine	HMDB0000132	764	C00242	NC1=NC(=O)C2=C(N1)N=CN2	1	MNXM733114
guanosine	Guanosine	HMDB0000133	6802	C00387	NC1=NC2=C(N=CN2[C@@H]2O[C@H](CO)[C@@H](O)[C@H]2O)C(=O)N1	1	MNXM1103400
guanosine-2',3'-cyclic monophosphate						0	N/A
hypoxanthine	Hypoxanthine	HMDB0000157	790	C00262	OC1=NC=NC2=C1NC=N2	1	MNXM732487
inosine	Inosine	HMDB0000195	6021	C00294	OC[C@H]1O[C@H]([C@H](O)[C@@H]1O)N1C=NC2=C(O)N=CN=C12	1	MNXM1103335
inosine 5'-monophosphate (IMP)						0	MNXM1101868
1-methyladenine	1-Methyladenine	HMDB0011599	78821	C02216	CN1C=NC2=NC=NC2=C1N	1	MNXM735901;MNXM735902
N-carbamoylaspartate	Ureidosuccinic acid	HMDB0000828	93072	C00438	NC(=O)N[C@@H](CC(O)=O)C(O)=O	1	MNXM465
1-methyladenosine	1-Methyladenosine	HMDB0003331	27476	C02494	CN1C=NC2=C(N=CN2[C@@H]2O[C@H](CO)[C@@H](O)[C@H]2O)C1=N	1	MNXM4237
N2,N2-dimethylguanine						0	MNXM1377528
N2,N2-dimethylguanosine	N2,N2-Dimethylguanosine	HMDB0004824	92919		CN(C)C1=NC(=O)C2=C(N1)N(C=N2)[C@@H]1O[C@H](CO)[C@@H](O)[C@H]1O	1	MNXM62892
N6-carbamoylthreonyladenosine	N6-Carbamoyl-L-threonyladenosine	HMDB0041623	92021849		C[C@@H](O)[C@H](NC(N)=O)C(=O)NC1=C2N=CN([C@@H]3O[C@H](CO)[C@@H](O)[C@H]3O)C2=NC=N1	1	MNXM738995
N6-succinyladenosine						0	MNXM82900;MNXM1103622
2'-O-methyladenosine	2'-O-Methyladenosine	HMDB0004326	317398	C04779	COC1C(O)C(CO)OC1N1C=NC2=C(N)N=CN=C12	1	MNXM741549
3-aminoisobutyrate	3-Aminoisobutanoic acid	HMDB0003911	64956	C05145	CC(CN)C(O)=O	1	MNXM9987
3-ureidopropionate	Ureidopropionic acid	HMDB0000026	111	C02642	NC(=O)NCCC(O)=O	1	MNXM802
4-ureidobutyrate						0	N/A
5-hydroxymethyluracil	5-Hydroxymethyluracil	HMDB0000469	78168	C03088	OCC1=CNC(=O)NC1=O	1	MNXM1368887;MNXM1368888
5-methyluridine (ribothymidine)						0	MNXM1100696
orotate	Orotic acid	HMDB0000226	967	C00295	OC(=O)C1=CC(=O)NC(=O)N1	1	MNXM235
8-hydroxyguanine	8-Hydroxyguanine	HMDB0002032	65154	C20155	NC1=NC2=C(NC(=O)N2)C(=O)N1	1	MNXM2795
2'-AMP	Adenosine monophosphate	HMDB0000045	6083	C00020	NC1=C2N=CN([C@@H]3O[C@H](COP(O)(O)=O)[C@@H](O)[C@H]3O)C2=NC=N1	1	MNXM728294
pseudouridine	Pseudouridine	HMDB0000767	15047	C02067	OC[C@H]1O[C@H]([C@H](O)[C@@H]1O)C1=CNC(=O)NC1=O	1	MNXM1094063
3'-AMP	3'-AMP	HMDB0003540	41211	C01367	NC1=C2N=CN([C@@H]3O[C@H](CO)[C@@H](OP(O)(O)=O)[C@H]3O)C2=NC=N1	1	MNXM1102173
adenosine-2',3'-cyclic monophosphate						0	N/A
adenylosuccinate	Adenylsuccinic acid	HMDB0000536	447145	C03794	O[C@@H]1[C@@H](COP(O)(O)=O)O[C@H]([C@@H]1O)N1C=NC2=C1N=CN=C2N[C@@H](CC(O)=O)C(O)=O	1	MNXM1103622
allantoic acid	Allantoic acid	HMDB0001209	203	C00499	NC(=O)NC(NC(N)=O)C(O)=O	1	MNXM584
allantoin	Allantoin	HMDB0000462	204	C02350	NC(=O)NC1NC(=O)NC1=O	1	MNXM738834
beta-alanine	beta-Alanine	HMDB0000056	239	C00099	NCCC(O)=O	1	MNXM144
5'- GMP						0	MNXM55503
thymidine	Thymidine	HMDB0000273	5789	C00214	CC1=CN([C@H]2C[C@H](O)[C@@H](CO)O2)C(=O)NC1=O	1	MNXM420
TMP	5-Thymidylic acid	HMDB0001227	9700	C00364	CC1=CN([C@H]2C[C@H](O)[C@@H](COP(O)(O)=O)O2)C(=O)NC1=O	1	MNXM1137754
uracil	Uracil	HMDB0000300	1174	C00106	O=C1NC=CC(=O)N1	1	MNXM1368456;MNXM1368457
urate	Uric acid	HMDB0000289	1175	C00366	O=C1NC2=C(N1)C(=O)NC(=O)N2	1	MNXM1105965
uridine	Uridine	HMDB0000296	6029	C00299	OC[C@H]1O[C@H]([C@H](O)[C@@H]1O)N1C=CC(=O)NC1=O	1	MNXM1103104
UMP	Uridine 5'-monophosphate	HMDB0000288	6030	C00105	O[C@H]1[C@@H](O)[C@@H](O[C@@H]1COP(O)(O)=O)N1C=CC(=O)NC1=O	1	MNXM1104823
uridine-2',3'-cyclic monophosphate						0	MNXM3150
xanthine	Xanthine	HMDB0000292	1188	C00385	O=C1NC2=C(NC=N2)C(=O)N1	1	MNXM174
glutamine-leucine						0	MNXM726304
glycylleucine	Glycylleucine	HMDB0000759	92843	C02155	CC(C)C[C@H](NC(=O)CN)C(O)=O	1	MNXM126241;MNXM727716
glycylvaline	Glycylvaline	HMDB0028854	2724807		CC(C)[C@H](NC(=O)CN)C(O)=O	1	MNXM126246
isoleucylglycine	Isoleucyl-Glycine	HMDB0028907	342532		CCC(C)C(N)C(=O)NCC(O)=O	1	MNXM126867
leucylalanine	Leucylalanine	HMDB0028922	81721		CC(C)C[C@H](N)C(=O)N[C@@H](C)C(O)=O	1	MNXM1371084;MNXM1371085
leucylglycine	Glycylleucine	HMDB0000759	92843	C02155	CC(C)C[C@H](NC(=O)CN)C(O)=O	1	MNXM126241
lysylleucine	Lysylleucine	HMDB0028955	7016103		CC(C)C[C@H](NC(=O)[C@@H](N)CCCCN)C(O)=O	1	MNXM127560
phenylalanylalanine	Phenylalanylalanine	HMDB0028988	5488196		C[C@H](NC(=O)[C@@H](N)CC1=CC=CC=C1)C(O)=O	1	MNXM1367143;MNXM1367144
phenylalanylglycine	Phenylalanylglycine	HMDB0028995	6992303		N[C@@H](CC1=CC=CC=C1)C(=O)NCC(O)=O	1	MNXM727875;MNXM1556085
prolylhydroxyproline	Prolylhydroxyproline	HMDB0006695	11902892		O[C@@H]1C[C@H](N(C1)C(=O)[C@@H]1CCCN1)C(O)=O	1	MNXM1129412
prolylglycine	Prolylglycine	HMDB0011178	6426709		OC(=O)CNC(=O)[C@@H]1CCCN1	1	MNXM1370137
alanylleucine	Alanylleucine	HMDB0028691	96801		CC(C)C[C@H](NC(=O)[C@H](C)N)C(O)=O	1	MNXM1371213;MNXM1371214;MNXM729871
tyrosylglycine	Tyrosylglycine	HMDB0029105	7021853		N[C@@H](CC1=CC=C(O)C=C1)C(=O)NCC(O)=O	1	MNXM1371131;MNXM1371130
valylglutamine	Valylglutamine	HMDB0029125	7016044		CC(C)[C@H](N)C(=O)N[C@@H](CCC(N)=O)C(O)=O	1	MNXM145234
valylglycine	Valylglycine	HMDB0029127	6993110		CC(C)[C@H](N)C(=O)NCC(O)=O	1	MNXM145235
valylleucine	Valylleucine	HMDB0029131	6993117		CC(C)C[C@H](NC(=O)[C@@H](N)C(C)C)C(O)=O	1	MNXM145239
benzene-1,3,5-triol	1,3,5-Trihydroxybenzene	HMDB0013675	359	C02183	OC1=CC(O)=CC(O)=C1	1	MNXM1769
2,4,6-trihydroxybenzoate	2,4,6-Trihydroxybenzoic acid	HMDB0029649	66520		OC(=O)C1=C(O)C=C(O)C=C1O	1	MNXM20428
3-hydroxy-3-methylglutarate	3-Hydroxymethylglutaric acid	HMDB0000355	1662	C03761	CC(O)(CC(O)=O)CC(O)=O	1	MNXM731593
beta-carotene	beta-Carotene	HMDB0000561	5280489	C02094	C\C(\C=C\C=C(/C)\C=C\C1=C(C)CCCC1(C)C)=C/C=C/C=C(\C)/C=C/C=C(\C)/C=C/C1=C(C)CCCC1(C)C	1	MNXM1108250
tryptophan betaine	Lenticin	HMDB0061115	442106	C09213	C[N+](C)(C)[C@@H](CC1=CNC2=CC=CC=C12)C([O-])=O	1	MNXM56977
trimethylamine N-oxide	Trimethylamine N-oxide	HMDB0000925	1145	C01104	C[N+](C)(C)[O-]	1	MNXM736072
