# Supplementary material for: Selecting methods for draft GEM generation in multicellular eukaryotes: a comparative analysis
Source: BMC Bioinformatics. 2026 May 22;27:153. doi: 10.1186/s12859-026-06455-7 (PMC13390297; doi:10.1186/s12859-026-06455-7)
Supplement: Supplementary file 13 — Supplementary Material 13 [file 12859_2026_6455_MOESM13_ESM.xlsx]

## Sheet: normalized_gprs_A_aegypti
MNXR_id	GPR_ref	GPR_au	GPR_cv	GPR_me	GPR_ms	GPR_pt	GPR_rm	GPR_rk	GPR_rc	GPR_rec	rxns_ref	rxns_au	rxns_cv	rxns_me	rxns_ms	rxns_pt	rxns_rm	rxns_rk	rxns_rc	rxns_rec
MNXR100242	5572509	N/A	N/A	N/A	N/A	N/A	N/A	N/A	N/A	N/A	GLDBRAN	N/A	N/A	N/A	N/A	N/A	N/A	N/A	N/A	N/A
MNXR157322	N/A	N/A	N/A	N/A	N/A	N/A	N/A	N/A	N/A	N/A	FAOXC10C10OHm	N/A	N/A	N/A	N/A	N/A	N/A	N/A	N/A	N/A
MNXR158723	N/A	N/A	N/A	N/A	N/A	N/A	N/A	N/A	N/A	N/A	N/A	N/A	N/A	N/A	N/A	N/A	N/A	N/A	N/A	N/A
MNXR164434	N/A	N/A	N/A	N/A	N/A	N/A	5564166 or 5567791 or 5569560 or 5576071 or 5576269	N/A	5564166 or 5567791 or 5569560 or 5576071 or 5576269	N/A	N/A	N/A	N/A	N/A	N/A	N/A	RXN_19724	N/A	RXN_19724	N/A
MNXR211248	N/A	N/A	N/A	N/A	N/A	N/A	N/A	N/A	N/A	N/A	N/A	N/A	N/A	N/A	N/A	N/A	N/A	N/A	N/A	N/A
MNXR146698	N/A	N/A	N/A	110676362 or 110676363 or 110676364 or 110676920 or 5563935 or 5563937 or 5564273 or 5565896 or 5566062 or 5566412 or 5567152 or 5570357 or 5570789 or 5571019 or 5571022 or 5571109 or 5571297 or 5571298 or 5572427 or 5572436 or 5572439 or 5573284 or 5573287 or 5573288 or 5573298 or 5575606 or 5575669 or 5576969 or 5576970 or 5576971 or 5576972 or 5576973 or 5577068 or 5577070	N/A	N/A	N/A	110676362 or 110676363 or 110676364 or 110676920 or 5563935 or 5563937 or 5564273 or 5565896 or 5566062 or 5566412 or 5567152 or 5570357 or 5570789 or 5571019 or 5571022 or 5571109 or 5571297 or 5571298 or 5572427 or 5572436 or 5572439 or 5573284 or 5573287 or 5573288 or 5573298 or 5575606 or 5575669 or 5576969 or 5576970 or 5576971 or 5576972 or 5576973 or 5577068 or 5577070	110676362 or 110676363 or 110676364 or 110676920 or 5563935 or 5563937 or 5564273 or 5565896 or 5566062 or 5566412 or 5567152 or 5570357 or 5570789 or 5571019 or 5571022 or 5571109 or 5571297 or 5571298 or 5572427 or 5572436 or 5572439 or 5573284 or 5573287 or 5573288 or 5573298 or 5575606 or 5575669 or 5576969 or 5576970 or 5576971 or 5576972 or 5576973 or 5577068 or 5577070	N/A	N/A	N/A	N/A	R02389__in, R02389__in	N/A	N/A	N/A	R02389	R02389	N/A
MNXR119161	N/A	5572188	N/A	N/A	N/A	5572188	N/A	N/A	N/A	N/A	N/A	RXN_15134	N/A	N/A	N/A	RXN_15134	N/A	N/A	N/A	N/A
MNXR190906	N/A	N/A	N/A	N/A	N/A	N/A	N/A	N/A	N/A	ccb:Clocel_1840 or gba:J421_3839 or tdi:AUW17_02515 or tpx:Turpa_2698	N/A	N/A	N/A	N/A	N/A	N/A	N/A	N/A	N/A	rxn01370_c
MNXR106983	N/A	N/A	N/A	N/A	N/A	N/A	N/A	5570546	5570546	cthi:THC_1576 or mamo:A6B35_12790	N/A	N/A	N/A	N/A	N/A	N/A	N/A	R01421	R01421	rxn01034_c
MNXR146701	N/A	N/A	N/A	110676362 or 110676363 or 110676364 or 110676920 or 5563935 or 5563937 or 5564273 or 5565896 or 5566062 or 5566412 or 5567152 or 5570357 or 5570789 or 5571019 or 5571022 or 5571109 or 5571297 or 5571298 or 5572427 or 5572436 or 5572439 or 5573284 or 5573287 or 5573288 or 5573298 or 5575606 or 5575669 or 5576969 or 5576970 or 5576971 or 5576972 or 5576973 or 5577068 or 5577070	N/A	N/A	N/A	110676362 or 110676363 or 110676364 or 110676920 or 5563935 or 5563937 or 5564273 or 5565896 or 5566062 or 5566412 or 5567152 or 5570357 or 5570789 or 5571019 or 5571022 or 5571109 or 5571297 or 5571298 or 5572427 or 5572436 or 5572439 or 5573284 or 5573287 or 5573288 or 5573298 or 5575606 or 5575669 or 5576969 or 5576970 or 5576971 or 5576972 or 5576973 or 5577068 or 5577070	N/A	N/A	N/A	N/A	N/A	R02502__in	N/A	N/A	N/A	R02502	N/A	N/A
MNXR111731	N/A	N/A	N/A	N/A	N/A	N/A	N/A	5574675 or 5574682	5574675 or 5574682	N/A	N/A	N/A	N/A	N/A	N/A	N/A	N/A	R08153	R08153	N/A
MNXR115493	N/A	5567150 or 5569658	N/A	N/A	N/A	5567150 or 5569658	N/A	N/A	N/A	N/A	N/A	3.4.21.7_RXN	N/A	N/A	N/A	3.4.21.7_RXN	N/A	N/A	N/A	N/A
MNXR99813	5575690 or AAEL012002	N/A	N/A	N/A	N/A	N/A	N/A	N/A	N/A	N/A	G14T21g	N/A	N/A	N/A	N/A	N/A	N/A	N/A	N/A	N/A
MNXR105393	N/A	N/A	N/A	N/A	N/A	N/A	N/A	N/A	N/A	N/A	N/A	N/A	N/A	N/A	N/A	N/A	N/A	N/A	N/A	N/A
MNXR148230	N/A	5565281 or 5567637 or 5579259	N/A	N/A	N/A	5565281 or 5567637 or 5579259	N/A	N/A	N/A	N/A	N/A	CARBONYL_REDUCTASE_NADPH_RXN	N/A	N/A	N/A	CARBONYL_REDUCTASE_NADPH_RXN	N/A	N/A	N/A	N/A
MNXR94770	N/A	N/A	N/A	N/A	N/A	N/A	N/A	N/A	N/A	N/A	N/A	N/A	R_2AGPG181tipp	N/A	N/A	N/A	N/A	N/A	N/A	N/A
MNXR187586	N/A	N/A	N/A	N/A	N/A	N/A	5578387	N/A	5578387	N/A	N/A	N/A	N/A	N/A	N/A	RXN_18918	RXN_18918	N/A	RXN_18918	N/A
MNXR103690	N/A	N/A	N/A	N/A	N/A	N/A	N/A	N/A	N/A	N/A	RE2521C	N/A	N/A	N/A	N/A	N/A	N/A	N/A	N/A	N/A
MNXR146739	N/A	N/A	5573280 or 5575671	N/A	N/A	N/A	N/A	23687731 or 5564528 or 5567568 or 5573274 or 5573280 or 5573282 or 5573294 or 5573295 or 5573296 or 5573297 or 5575671	23687731 or 5564528 or 5567568 or 5573274 or 5573280 or 5573282 or 5573294 or 5573295 or 5573296 or 5573297 or 5575671	lbq:CKQ53_16415 or mrm:A7982_04114 or msd:MYSTI_03638 or saci:Sinac_0251 or spe:Spro_2301	N/A	N/A	R_XAND	N/A	N/A	N/A	N/A	R02103	RXN0_901	rxn31779_c
MNXR110920	N/A	N/A	N/A	N/A	N/A	N/A	N/A	N/A	N/A	gva:HMPREF0424_0582 or mbov:MBVG596_0498 or pbo:PACID_06980 or pmx:PERMA_1756 or psl:Psta_4039	N/A	N/A	N/A	N/A	N/A	N/A	N/A	N/A	N/A	rxn07214_c
MNXR112579	N/A	N/A	N/A	N/A	N/A	N/A	N/A	N/A	N/A	N/A	N/A	N/A	N/A	R09142__in	N/A	N/A	N/A	R09142	R09142	N/A
MNXR96436	N/A	N/A	N/A	N/A	N/A	N/A	N/A	N/A	N/A	N/A	N/A	N/A	R_CA2tex, R_EX_ca2_e	N/A	N/A	N/A	N/A	N/A	N/A	N/A
MNXR162500	5564469 or 5569333	N/A	N/A	N/A	N/A	N/A	N/A	N/A	N/A	N/A	RE3185M	N/A	N/A	N/A	N/A	N/A	N/A	N/A	N/A	N/A
MNXR117790	N/A	N/A	N/A	N/A	N/A	N/A	N/A	N/A	N/A	N/A	N/A	N/A	N/A	N/A	N/A	RXN_12890	N/A	N/A	N/A	N/A
MNXR195397	N/A	N/A	N/A	N/A	N/A	N/A	N/A	5572081	N/A	N/A	N/A	N/A	R_MGCH	N/A	N/A	N/A	N/A	R02085	N/A	N/A
MNXR105952	N/A	N/A	N/A	N/A	N/A	N/A	N/A	N/A	N/A	N/A	N/A	N/A	N/A	N/A	N/A	N/A	N/A	N/A	N/A	N/A
MNXR101639	5578387	N/A	N/A	N/A	N/A	N/A	N/A	N/A	N/A	N/A	MM5bg	N/A	N/A	N/A	N/A	N/A	N/A	N/A	N/A	N/A
MNXR103132	N/A	N/A	N/A	N/A	N/A	N/A	N/A	N/A	5578938	N/A	N/A	N/A	N/A	R03222__in, R03222__in	N/A	N/A	N/A	N/A	PROTOPORGENOXI_RXN	N/A
MNXR211318	N/A	N/A	N/A	N/A	N/A	N/A	N/A	N/A	N/A	N/A	N/A	N/A	N/A	N/A	N/A	N/A	N/A	N/A	N/A	N/A
MNXR163356	5576146 or 5576151	N/A	N/A	N/A	N/A	N/A	N/A	N/A	N/A	N/A	r1175, r1176	N/A	N/A	N/A	N/A	N/A	N/A	N/A	N/A	N/A
MNXR189008	N/A	N/A	N/A	N/A	N/A	N/A	N/A	N/A	N/A	ccb:Clocel_1840 or gba:J421_3839 or tdi:AUW17_02515 or tpx:Turpa_2698	N/A	N/A	N/A	N/A	N/A	N/A	N/A	N/A	N/A	rxn00712_c
MNXR118660	N/A	N/A	N/A	N/A	N/A	N/A	N/A	N/A	N/A	N/A	N/A	N/A	N/A	N/A	N/A	RXN_14389	N/A	N/A	N/A	N/A
MNXR189978	N/A	N/A	N/A	N/A	N/A	N/A	N/A	N/A	N/A	N/A	N/A	N/A	N/A	N/A	N/A	N/A	N/A	N/A	N/A	N/A
MNXR122921	N/A	N/A	N/A	N/A	N/A	N/A	5577268	N/A	5577268	N/A	N/A	N/A	N/A	N/A	N/A	N/A	RXN_9647	N/A	RXN_9647	N/A
MNXR122010	N/A	5569601 or 5570994	N/A	N/A	N/A	5569601 or 5570994	5570994	N/A	5570994	N/A	N/A	RXN_7711	N/A	N/A	N/A	RXN_7711	RXN_7711	N/A	RXN_7711	N/A
MNXR192006	N/A	N/A	N/A	N/A	N/A	N/A	N/A	N/A	N/A	N/A	N/A	N/A	R_EX_ocdcea_e, R_OCDCEAt	N/A	N/A	N/A	N/A	N/A	N/A	N/A
MNXR112893	N/A	N/A	N/A	110674273 or 110681030 or 110681059 or 5564084 or 5566299 or 5566313 or 5567182 or 5567183 or 5567184 or 5567185 or 5567186 or 5567187 or 5568385 or 5568895 or 5568896 or 5569007 or 5569013 or 5569949 or 5570152 or 5574265 or 5575006 or 5578326 or 5578652 or 5578908 or 5578909 or 5579998 or 5579999	N/A	N/A	N/A	110674273 or 110681030 or 110681059 or 5564084 or 5566299 or 5566313 or 5567182 or 5567183 or 5567184 or 5567185 or 5567186 or 5567187 or 5568385 or 5568895 or 5568896 or 5569007 or 5569013 or 5569949 or 5570152 or 5574265 or 5575006 or 5578326 or 5578652 or 5578908 or 5578909 or 5579998 or 5579999	110674273 or 110681030 or 110681059 or 5564084 or 5566299 or 5566313 or 5567182 or 5567183 or 5567184 or 5567185 or 5567186 or 5567187 or 5568385 or 5568895 or 5568896 or 5569007 or 5569013 or 5569949 or 5570152 or 5574265 or 5575006 or 5578326 or 5578652 or 5578908 or 5578909 or 5579998 or 5579999	N/A	N/A	N/A	N/A	R09470__in, R09470__in	N/A	N/A	N/A	R09470	R09470	N/A
MNXR101730	N/A	5570012 or 5571587	N/A	5571587	N/A	5570012 or 5571587	5571587	5571587	5571587	bbay:A4V04_07180	N/A	RXN_8344	N/A	R09726__in	N/A	RXN_8344	RXN_8344	R09726	R09726, RXN_8344	rxn16574_c
MNXR206833	N/A	N/A	N/A	N/A	N/A	N/A	N/A	N/A	N/A	N/A	N/A	N/A	N/A	N/A	N/A	RXN_23413	N/A	N/A	N/A	N/A
MNXR162454	N/A	N/A	N/A	N/A	N/A	N/A	N/A	N/A	N/A	N/A	N/A	N/A	N/A	N/A	N/A	N/A	N/A	N/A	N/A	N/A
MNXR149076	5568814	N/A	N/A	5563914	N/A	N/A	N/A	110675236 or 110681118 or 5563914 or 5568814 or 5570229 or 5573927 or 5573929 or 5573931	110675236 or 110681118 or 5563914 or 5568814 or 5570229 or 5573927 or 5573929 or 5573931	N/A	r0767	N/A	N/A	R04962__in	N/A	N/A	N/A	R04962	R04962	N/A
MNXR157003	N/A	N/A	N/A	N/A	N/A	N/A	N/A	N/A	N/A	N/A	N/A	N/A	R_EX_pea_e	N/A	N/A	N/A	N/A	N/A	N/A	N/A
MNXR106256	N/A	N/A	N/A	N/A	N/A	N/A	N/A	N/A	N/A	N/A	N/A	N/A	N/A	N/A	N/A	N/A	N/A	N/A	N/A	N/A
MNXR152661	N/A	N/A	N/A	110679834 or 23687553 or 5565619 or 5567637 or 5568633 or 5569767	N/A	N/A	N/A	110675236 or 110679834 or 110681118 or 110681357 or 23687553 or 5568814 or 5569767 or 5570229 or 5570230 or 5570232 or 5572933 or 5573927 or 5573929 or 5573931	110675236 or 110679834 or 110681118 or 110681357 or 23687553 or 5568814 or 5569767 or 5570229 or 5570230 or 5570232 or 5572933 or 5573927 or 5573929 or 5573931	N/A	N/A	N/A	N/A	R04566__in	N/A	N/A	N/A	R04566	R04566	N/A
MNXR165025	N/A	N/A	N/A	N/A	N/A	N/A	N/A	N/A	N/A	N/A	N/A	N/A	N/A	N/A	N/A	RXN_20696	N/A	N/A	N/A	N/A
MNXR115909	N/A	5573084 or 5575143	N/A	N/A	N/A	5573084 or 5575143	5573084	N/A	5573084	N/A	N/A	GCVT_RXN	N/A	N/A	N/A	GCVT_RXN	GCVT_RXN	N/A	GCVT_RXN	N/A
MNXR100728	5566270	N/A	N/A	N/A	N/A	N/A	N/A	5566270	5566270	N/A	HSD3B13, HSD3B13r	N/A	N/A	N/A	N/A	N/A	N/A	R03327	R03327	N/A
MNXR145034	5575986	N/A	N/A	N/A	N/A	N/A	N/A	N/A	N/A	egn:BMF35_a1526	r0557	N/A	N/A	N/A	N/A	N/A	N/A	N/A	N/A	rxn31236_c
MNXR106437	N/A	N/A	N/A	N/A	N/A	N/A	N/A	N/A	N/A	N/A	CITMCOALm	N/A	N/A	N/A	N/A	N/A	N/A	N/A	N/A	N/A
MNXR163361	5566281 or 5570810 or 5575181	N/A	N/A	N/A	N/A	N/A	N/A	N/A	N/A	N/A	r1447	N/A	N/A	N/A	N/A	N/A	N/A	N/A	N/A	N/A
MNXR154081	N/A	N/A	N/A	N/A	N/A	N/A	N/A	N/A	N/A	N/A	6CSMVACIDteb	N/A	N/A	N/A	N/A	N/A	N/A	N/A	N/A	N/A
MNXR190577	N/A	5565025	N/A	N/A	N/A	5565025	N/A	N/A	N/A	pfi:PFC_04760 or pho:PH1001 or satk:SA2016_0839	N/A	ATP_ADENYLYLTRANSFERASE_RXN	N/A	N/A	N/A	ATP_ADENYLYLTRANSFERASE_RXN	N/A	N/A	N/A	rxn35428_c
MNXR157417	(5568018 and 5575933) or (5568019 and 5575933) or (5568028 and 5575933)	N/A	N/A	N/A	N/A	N/A	N/A	N/A	N/A	N/A	FAOXOHC22C22DCc	N/A	N/A	N/A	N/A	N/A	N/A	N/A	N/A	N/A
MNXR152269	N/A	5571495	N/A	N/A	N/A	5571495	5571495	5571495	5571495	N/A	N/A	GALACTURIDYLYLTRANS_RXN	N/A	N/A	N/A	GALACTURIDYLYLTRANS_RXN	GALACTURIDYLYLTRANS_RXN	R00955	GALACTURIDYLYLTRANS_RXN	N/A
MNXR106405	N/A	N/A	N/A	110676297 or 5564110 or 5574391 or 5576170	N/A	N/A	N/A	110676297 or 5576170	110676297 or 5576170	cyn:Cyan7425_3912 or dda:Dd703_2741 or hth:HTH_0066 or trd:THERU_03660	N/A	N/A	N/A	R00139__in	N/A	N/A	N/A	R00139	R00139	rxn00107_c
MNXR121222	N/A	N/A	N/A	N/A	N/A	N/A	5566935	N/A	5566935	N/A	N/A	N/A	N/A	N/A	N/A	N/A	RXN_17870	N/A	RXN_17870	N/A
MNXR150112	N/A	N/A	N/A	N/A	N/A	N/A	N/A	N/A	N/A	falb:HYN59_13240 or lmoi:VV02_21660 or rhq:IM25_01165	N/A	N/A	N/A	N/A	N/A	N/A	N/A	N/A	N/A	rxn07724_c
MNXR112540	N/A	N/A	N/A	N/A	N/A	N/A	N/A	5574978	5574978	cby:CLM_2902 or taf:THA_1054	N/A	N/A	N/A	N/A	N/A	N/A	N/A	R09099	THMPT_SER_RXN	rxn15964_c
MNXR212751	5566281 or 5570810 or 5575181	N/A	N/A	N/A	N/A	N/A	N/A	N/A	N/A	N/A	RE3089X	N/A	N/A	N/A	N/A	N/A	N/A	N/A	N/A	N/A
MNXR154640	N/A	N/A	N/A	N/A	N/A	N/A	N/A	110680199 or 5564209 or 5566542 or 5567582 or 5568818	110680199 or 5564209 or 5566542 or 5567582 or 5568818	lagg:B0E33_10030 or mmet:MCMEM_1022 or vei:Veis_0353	N/A	N/A	N/A	N/A	N/A	N/A	N/A	R03180	GUANIDINOBUTANAMIDE_NH3_RXN	rxn38142_c
MNXR104649	5563763 or AAEL014110	5563763	N/A	N/A	Unknown	5563763	5563763	5563763	5563763	msa:Mycsm_03617	r0142	SULFITE_OXIDASE_RXN	N/A	N/A	R_rxn00383_c0, R_rxn00383_x0, rxn00383_c0, rxn00383_x0	SULFITE_OXIDASE_RXN	SULFITE_OXIDASE_RXN	R00533	SULFITE_OXIDASE_RXN	rxn32966_c
MNXR115974	N/A	5564976 or 5565000 or 5565520 or 5566474 or 5572232	N/A	N/A	N/A	5564976 or 5565000 or 5565520 or 5566474 or 5572232	5564976 or 5565000 or 5572232	N/A	5564976 or 5565000 or 5572232	N/A	N/A	HYDROXYPYRUVATE_REDUCTASE_RXN	N/A	N/A	N/A	HYDROXYPYRUVATE_REDUCTASE_RXN	HYDROXYPYRUVATE_REDUCTASE_RXN	N/A	HYDROXYPYRUVATE_REDUCTASE_RXN	N/A
MNXR107035	N/A	N/A	N/A	5567423 or 5569239	N/A	N/A	N/A	N/A	N/A	N/A	N/A	N/A	N/A	R01516__in	N/A	N/A	N/A	N/A	N/A	N/A
MNXR147269	N/A	N/A	N/A	5565707 or 5566934 or 5569749 or 5574541	N/A	N/A	N/A	5569749	5569749	N/A	N/A	N/A	N/A	R01352__in	N/A	N/A	N/A	R01352	R01352	N/A
MNXR151379	5568633	110674007 or 110680302 or 23687599 or 23687722 or 23687740 or 23687872 or 5567637 or 5570715 or 5572855 or 5573679 or 5573680 or 5577525	N/A	110674007 or 110680302 or 23687740 or 5572258 or 5572855 or 5577525	N/A	110674007 or 110680302 or 23687599 or 23687722 or 23687740 or 23687872 or 5567637 or 5570715 or 5572855 or 5573679 or 5573680 or 5577525	N/A	N/A	N/A	N/A	C3STKR2r	RXN66_319	N/A	R12405__in	N/A	RXN66_319	N/A	N/A	N/A	N/A
MNXR95242	N/A	N/A	N/A	N/A	N/A	N/A	N/A	N/A	N/A	N/A	ACGALK2	N/A	N/A	N/A	N/A	N/A	N/A	N/A	N/A	N/A
MNXR103116	5570907	N/A	N/A	N/A	N/A	5570907	N/A	N/A	N/A	N/A	r0570	N/A	N/A	N/A	N/A	D_PPENTOMUT_RXN	N/A	N/A	N/A	N/A
MNXR103957	N/A	N/A	N/A	N/A	N/A	N/A	N/A	N/A	N/A	N/A	RE3551X	N/A	N/A	N/A	N/A	N/A	N/A	N/A	N/A	N/A
MNXR211230	N/A	N/A	N/A	N/A	N/A	N/A	N/A	N/A	N/A	N/A	N/A	N/A	N/A	N/A	N/A	N/A	N/A	N/A	N/A	N/A
MNXR145439	N/A	N/A	N/A	N/A	N/A	N/A	5569739	N/A	5569739	N/A	N/A	N/A	N/A	R07770__in	N/A	RXN_8654	RXN_8654	N/A	RXN_8654	N/A
MNXR211620	N/A	N/A	N/A	N/A	N/A	N/A	N/A	N/A	N/A	N/A	N/A	N/A	N/A	N/A	N/A	N/A	N/A	N/A	N/A	N/A
MNXR160403	N/A	N/A	N/A	N/A	N/A	N/A	N/A	N/A	N/A	N/A	N/A	N/A	N/A	N/A	N/A	N/A	N/A	N/A	N/A	N/A
MNXR190328	N/A	N/A	N/A	N/A	N/A	N/A	N/A	5571074	5571074	N/A	N/A	N/A	N/A	N/A	N/A	N/A	N/A	R12124	R12124	N/A
MNXR100392	N/A	5565084 or 5568044 or 5580067	5580067	N/A	N/A	N/A	N/A	N/A	N/A	N/A	N/A	RXN0_366	GNNUC	N/A	N/A	N/A	N/A	N/A	N/A	N/A
MNXR146291	N/A	N/A	N/A	N/A	N/A	N/A	N/A	N/A	N/A	N/A	RE3511C	N/A	N/A	N/A	N/A	N/A	N/A	N/A	N/A	N/A
MNXR95455	5568820	110681235 or 5568820	5568820	N/A	N/A	110681235 or 5568820	N/A	N/A	N/A	sbk:SHEWBE_2432	ADMDC	SAMDECARB_RXN	ADMDC	N/A	N/A	SAMDECARB_RXN	N/A	N/A	N/A	rxn32132_c
MNXR163475	N/A	N/A	N/A	5572666	N/A	N/A	N/A	5572666	5572666	N/A	N/A	N/A	N/A	R11762__in	N/A	N/A	N/A	R11762	R11762	N/A
MNXR190276	N/A	N/A	N/A	N/A	N/A	N/A	N/A	N/A	N/A	N/A	N/A	N/A	N/A	N/A	N/A	RXN_18303	N/A	N/A	N/A	N/A
MNXR158277	N/A	N/A	N/A	N/A	N/A	N/A	N/A	N/A	N/A	N/A	N/A	N/A	N/A	N/A	N/A	N/A	N/A	N/A	N/A	N/A
MNXR173480	N/A	N/A	N/A	N/A	N/A	N/A	N/A	N/A	N/A	celh:GXP71_04465 or celz:E5225_10645 or cga:Celgi_2074 or esu:EUS_07010 or harc:HARCEL1_08645 or hpel:HZS54_08285 or hut:Huta_2388 or mcab:HXZ27_09650 or mets:DK389_16305	N/A	N/A	N/A	N/A	N/A	N/A	N/A	N/A	N/A	rxn15597_c
MNXR190517	N/A	N/A	5575142	N/A	N/A	N/A	N/A	N/A	N/A	N/A	N/A	N/A	R_ACCOAL	N/A	N/A	N/A	N/A	N/A	N/A	N/A
MNXR129130	N/A	N/A	N/A	5565989 or 5574724 or 5576310 or 5576311 or 5578674	N/A	5565989 or 5574724 or 5576310 or 5576311 or 5578674	N/A	5565989 or 5574724 or 5576310 or 5576311 or 5578674	5565989 or 5574724 or 5576310 or 5576311 or 5578674	N/A	N/A	N/A	N/A	R13041__in	N/A	RXN_23456	N/A	R13041, R13042	R13041, R13042	N/A
MNXR117956	N/A	N/A	N/A	N/A	N/A	N/A	N/A	N/A	N/A	N/A	N/A	N/A	N/A	N/A	N/A	RXN_13228	N/A	N/A	N/A	N/A
MNXR184846	N/A	N/A	N/A	N/A	N/A	N/A	23687629 or 5565387 or 5565841 or 5565842 or 5565843 or 5567250 or 5567254 or 5567255 or 5568184 or 5575949 or 5576192 or 5578230 or 5578720 or 5578721	N/A	23687629 or 5565387 or 5565841 or 5565842 or 5565843 or 5567250 or 5567254 or 5567255 or 5568184 or 5575949 or 5576192 or 5578230 or 5578720 or 5578721	N/A	N/A	N/A	N/A	N/A	N/A	N/A	RXN_19605	N/A	RXN_19605	N/A
MNXR190438	5572727	110680500 or 5572727	N/A	110680500 or 5572727	N/A	110680500 or 5572727	N/A	110680500 or 5572727	110680500 or 5572727	N/A	3HPCOAHYD, r0596	RXN_6384	N/A	R03158__in, R03158__in	N/A	RXN_6384	N/A	R03158	RXN_6384	N/A
MNXR158272	N/A	N/A	N/A	N/A	N/A	N/A	N/A	N/A	N/A	N/A	N/A	N/A	N/A	N/A	N/A	N/A	N/A	N/A	N/A	N/A
MNXR153042	N/A	N/A	N/A	N/A	N/A	N/A	N/A	N/A	N/A	cec:CE557_785 or ote:Oter_2475	N/A	N/A	N/A	N/A	N/A	N/A	N/A	N/A	N/A	rxn30161_c
MNXR97831	N/A	N/A	N/A	N/A	Unknown	N/A	N/A	N/A	N/A	N/A	N/A	N/A	N/A	N/A	rxn03909_d0	N/A	N/A	N/A	N/A	N/A
MNXR119090	N/A	N/A	N/A	N/A	N/A	N/A	N/A	N/A	N/A	N/A	N/A	N/A	N/A	N/A	N/A	RXN_15031	N/A	N/A	N/A	N/A
MNXR100683	5566485	N/A	N/A	N/A	N/A	N/A	N/A	N/A	N/A	N/A	PHCDm	N/A	N/A	N/A	N/A	N/A	N/A	N/A	N/A	N/A
MNXR157418	5564469	N/A	N/A	N/A	N/A	N/A	N/A	N/A	N/A	N/A	FAOXTC101TC102m	N/A	N/A	N/A	N/A	N/A	N/A	N/A	N/A	N/A
MNXR156600	N/A	N/A	N/A	N/A	N/A	N/A	N/A	N/A	N/A	N/A	N/A	N/A	N/A	N/A	N/A	N/A	N/A	N/A	N/A	N/A
MNXR158775	N/A	N/A	N/A	N/A	N/A	N/A	N/A	N/A	N/A	N/A	N/A	N/A	N/A	N/A	N/A	N/A	N/A	N/A	N/A	N/A
MNXR100464	5577642	N/A	5577642	N/A	N/A	5577641 or 5577642	N/A	N/A	N/A	cad:Curi_c00270	GUAD	N/A	GUAD	N/A	N/A	GUANINE_DEAMINASE_RXN	N/A	N/A	N/A	rxn33256_c
MNXR117009	N/A	N/A	N/A	N/A	N/A	N/A	5576444	N/A	5576444	N/A	N/A	N/A	N/A	N/A	N/A	RXN_11557	RXN_11557	N/A	RXN_11557	N/A
MNXR164059	N/A	5564301 or 5565270	N/A	N/A	N/A	5564301 or 5565270	5564301 or 5565270 or 5568418 or 5568516 or 5568867 or 5569092 or 5577813 or 5578149 or 5578219 or 5579030	N/A	5564301 or 5565270 or 5568418 or 5568516 or 5568867 or 5569092 or 5577813 or 5578149 or 5578219 or 5579030	N/A	N/A	RXN_18740	N/A	N/A	N/A	RXN_18740	RXN_18740	N/A	RXN_18740	N/A
MNXR104201	N/A	N/A	N/A	N/A	N/A	N/A	N/A	N/A	N/A	N/A	N/A	N/A	N/A	N/A	N/A	N/A	N/A	N/A	N/A	N/A
MNXR211923	N/A	N/A	N/A	N/A	N/A	N/A	N/A	N/A	N/A	N/A	N/A	N/A	N/A	N/A	N/A	N/A	N/A	N/A	N/A	N/A
MNXR110777	N/A	N/A	N/A	110676854 or 110676855 or 110676856 or 110676857 or 110676858 or 23687505 or 5563650 or 5564405 or 5564837 or 5568346 or 5568353 or 5568354 or 5568355 or 5568358 or 5569844 or 5569847 or 5569853 or 5569856 or 5569859 or 5571381 or 5571385 or 5571386 or 5573455 or 5573538 or 5573540 or 5575278 or 5575799	N/A	N/A	N/A	5575278	5575278	apra:G3A50_01995 or aza:AZKH_p0413 or brad:BF49_2915 or can:Cyan10605_1248 or cpra:CPter91_0125 or gxy:GLX_22580 or hahe:ENC22_15155 or labr:CHH27_09100 or mcg:GL4_2957 or mmai:sS8_2404 or mpsy:CEK71_02380 or nar:Saro_2762 or npu:Npun_F4735 or nsh:GXM_07537 or oct:FTO60_16540 or pall:UYA_16985 or pcol:F1325_05795 or pkr:AYO71_16980 or ppul:RO07_10175 or psec:CCOS191_1266 or rhg:EXZ61_21625 or rhz…	N/A	N/A	N/A	R07069__in	N/A	N/A	N/A	R07069	R07069	rxn04872_c
MNXR158665	N/A	N/A	N/A	N/A	N/A	N/A	N/A	N/A	N/A	N/A	N/A	N/A	N/A	N/A	N/A	N/A	N/A	N/A	N/A	N/A
MNXR112814	N/A	N/A	N/A	N/A	N/A	N/A	N/A	5566845	5566845	N/A	N/A	N/A	N/A	R09386__in, R09386__in	N/A	N/A	N/A	R09386	R09386	N/A
MNXR112830	N/A	N/A	N/A	N/A	N/A	N/A	N/A	N/A	N/A	N/A	N/A	N/A	N/A	N/A	N/A	N/A	N/A	N/A	N/A	N/A
MNXR111095	N/A	N/A	N/A	N/A	N/A	N/A	N/A	5565143	5565143	N/A	N/A	N/A	N/A	N/A	N/A	N/A	N/A	R07461	R07461	N/A
MNXR105452	5566981 or 5571706 or 5574220	N/A	N/A	N/A	N/A	N/A	N/A	N/A	N/A	N/A	r1251, r1252	N/A	N/A	N/A	N/A	N/A	N/A	N/A	N/A	N/A
MNXR159479	5573277	N/A	N/A	N/A	N/A	N/A	N/A	N/A	N/A	N/A	LVSTACIDtu	N/A	N/A	N/A	N/A	N/A	N/A	N/A	N/A	N/A
MNXR211492	N/A	N/A	N/A	N/A	N/A	N/A	N/A	N/A	N/A	N/A	N/A	N/A	N/A	N/A	N/A	N/A	N/A	N/A	N/A	N/A
MNXR110779	N/A	N/A	N/A	5574675 or 5574682	N/A	N/A	N/A	N/A	N/A	pub:SAR11_0803	N/A	N/A	N/A	R07071__in	N/A	N/A	N/A	N/A	N/A	rxn04874_c
MNXR208198	N/A	N/A	N/A	N/A	N/A	23687459 or 23687690 or 23687728 or 23687757 or 23687838 or 23687967 or 5567250 or 5567254 or 5567255 or 5575949 or 5576192 or 5578230 or 5578720 or 5578721	N/A	N/A	N/A	N/A	N/A	N/A	N/A	N/A	N/A	RXN_23487	N/A	N/A	N/A	N/A
MNXR95198	N/A	N/A	N/A	N/A	N/A	N/A	N/A	N/A	N/A	cprv:CYPRO_0422 or llu:AKJ09_00853	N/A	N/A	N/A	N/A	N/A	N/A	N/A	N/A	N/A	rxn19988_c
MNXR117128	N/A	N/A	N/A	N/A	N/A	N/A	5564469	N/A	5564469	N/A	N/A	N/A	N/A	N/A	N/A	N/A	RXN_11734	N/A	RXN_11734	N/A
MNXR192570	N/A	5565328	N/A	N/A	N/A	5565328	N/A	5565328	5565328	N/A	MI13456PK	RXN_7163	N/A	N/A	N/A	RXN_7163	N/A	R05202	RXN_7163	N/A
MNXR153163	N/A	N/A	N/A	N/A	Unknown	N/A	N/A	N/A	N/A	N/A	N/A	N/A	N/A	N/A	R_rxn03908_d0, rxn03908_d0	N/A	N/A	N/A	N/A	N/A
MNXR148733	N/A	5563645	N/A	5563645	N/A	5563645	5563645	5563645	5563645	dpi:BN4_12645	N/A	RXN_9988	N/A	R04435__in	N/A	RXN_9988	RXN_9988	R04435	RXN_9988	rxn03064_c
MNXR97185	5564022	N/A	5564022	N/A	Unknown	5564022	N/A	N/A	N/A	nso:NIASO_09790	DCMPDA	N/A	DCMPDA	N/A	rxn01217_c0	DCMP_DEAMINASE_RXN	N/A	N/A	N/A	rxn31917_c
MNXR143156	N/A	N/A	N/A	N/A	N/A	N/A	N/A	N/A	N/A	N/A	N/A	N/A	N/A	N/A	N/A	N/A	N/A	N/A	N/A	N/A
MNXR113973	N/A	N/A	N/A	N/A	N/A	N/A	N/A	5576212	5576212	N/A	N/A	N/A	N/A	N/A	N/A	N/A	N/A	R10652	R10652	N/A
MNXR158810	N/A	N/A	N/A	N/A	N/A	N/A	N/A	N/A	N/A	N/A	N/A	N/A	N/A	N/A	N/A	N/A	N/A	N/A	N/A	N/A
MNXR164173	N/A	N/A	N/A	N/A	N/A	N/A	5564382	N/A	5564382	N/A	N/A	N/A	N/A	N/A	N/A	N/A	RXN_19053	N/A	RXN_19053	N/A
MNXR119943	N/A	5570587 or 5574675 or 5574682 or 5575813	N/A	N/A	N/A	5570587 or 5574675 or 5574682 or 5575813	N/A	N/A	N/A	N/A	N/A	RXN_16206	N/A	N/A	N/A	RXN_16206	N/A	N/A	N/A	N/A
MNXR155997	N/A	N/A	N/A	N/A	N/A	N/A	N/A	N/A	N/A	N/A	N/A	N/A	N/A	N/A	N/A	N/A	N/A	N/A	N/A	N/A
MNXR205772	N/A	N/A	N/A	5564210	N/A	N/A	N/A	N/A	N/A	N/A	N/A	N/A	N/A	R12796__in, R12796__in	N/A	N/A	N/A	N/A	N/A	N/A
MNXR100782	(5572925 and 5573976 and 5577369)	N/A	N/A	N/A	N/A	N/A	N/A	5572925 or 5573976 or 5577369	N/A	cbn:CbC4_1895 or mxa:MXAN_6337 or tsg:HLK68_12230	ICDHxm	N/A	N/A	N/A	N/A	N/A	N/A	R00709	N/A	rxn30141_c
MNXR151197	N/A	5578753	N/A	N/A	N/A	5578753	5578753	N/A	5578753	N/A	N/A	RXN_10977	N/A	N/A	N/A	RXN_10977	RXN_10977	N/A	RXN_10977	N/A
MNXR111667	N/A	N/A	N/A	N/A	N/A	N/A	N/A	N/A	N/A	acv:AMD27_01905 or aug:URS_1494	N/A	N/A	N/A	N/A	N/A	N/A	N/A	N/A	N/A	rxn07877_c
MNXR105099	5566412	N/A	N/A	N/A	N/A	N/A	N/A	N/A	110676362 or 110676363 or 110676364 or 110676920 or 5563935 or 5563937 or 5564273 or 5565896 or 5566062 or 5566412 or 5567152 or 5570357 or 5570789 or 5571019 or 5571022 or 5571109 or 5571297 or 5571298 or 5572427 or 5572436 or 5572439 or 5573284 or 5573287 or 5573288 or 5573298 or 5575606 or 5575669 or 5576969 or 5576970 or 5576971 or 5576972 or 5576973 or 5577068 or 5577070	N/A	UGT1A4r	N/A	N/A	N/A	N/A	N/A	N/A	N/A	R02502	N/A
MNXR107741	N/A	5572342	N/A	N/A	N/A	5572342	N/A	N/A	N/A	N/A	N/A	IODIDE_PEROXIDASE_RXN	N/A	N/A	N/A	IODIDE_PEROXIDASE_RXN	N/A	N/A	N/A	N/A
MNXR101258	N/A	N/A	N/A	N/A	N/A	N/A	N/A	N/A	N/A	N/A	N/A	N/A	LYSMO, R_LYSMO	N/A	N/A	N/A	N/A	N/A	N/A	N/A
MNXR101827	N/A	N/A	N/A	N/A	N/A	N/A	N/A	N/A	N/A	N/A	N/A	N/A	N/A	N/A	N/A	N/A	N/A	N/A	N/A	N/A
MNXR190613	23687388	23687388	23687388	N/A	Unknown	23687388	23687388	23687388	23687388	gtl:EP073_07710	ADSL1	AMPSYN_RXN	ADSL1r, R_ADSL1r	N/A	R_rxn00800_d0, rxn00800_d0	AMPSYN_RXN	AMPSYN_RXN	R01083	AMPSYN_RXN	rxn27708_c
MNXR115751	N/A	5573011 or 5577818	N/A	N/A	N/A	5573011 or 5577818	5573011	N/A	5573011	N/A	N/A	CDPDIGLYSYN_RXN	N/A	N/A	N/A	CDPDIGLYSYN_RXN	CDPDIGLYSYN_RXN	N/A	CDPDIGLYSYN_RXN	N/A
MNXR212778	5568917 or 5569887 or 5572161	N/A	N/A	N/A	N/A	N/A	N/A	N/A	N/A	N/A	RE3171R	N/A	N/A	N/A	N/A	N/A	N/A	N/A	N/A	N/A
MNXR119160	N/A	110674222 or 110674342 or 110674343 or 110678457 or 110678458 or 110679833 or 110680480 or 110680506 or 110681119 or 110681120 or 110681121 or 110681124 or 110681125 or 110681126 or 23687491 or 23687515 or 23687973 or 5563699 or 5564561 or 5564665 or 5565636 or 5565685 or 5566029 or 5566033 or 5566107 or 5566113 or 5566114 or 5566115 or 5566144 or 5567205 or 5567206 or 5567218 or 5567220 or 55672…	N/A	N/A	N/A	110674222 or 110674342 or 110674343 or 110678457 or 110678458 or 110679833 or 110680480 or 110680506 or 110681119 or 110681120 or 110681121 or 110681124 or 110681125 or 110681126 or 23687491 or 23687515 or 23687973 or 5563699 or 5564561 or 5564665 or 5565636 or 5565685 or 5566029 or 5566033 or 5566107 or 5566113 or 5566114 or 5566115 or 5566144 or 5567205 or 5567206 or 5567218 or 5567220 or 55672…	110674222 or 110674342 or 110674343 or 110680506 or 5565685 or 5567295 or 5575961 or 5576143 or 5576144 or 5576146 or 5576147 or 5576149 or 5576150 or 5576494 or 5577726	N/A	110674222 or 110674342 or 110674343 or 110680506 or 5565685 or 5567295 or 5575961 or 5576143 or 5576144 or 5576146 or 5576147 or 5576149 or 5576150 or 5576494 or 5577726	N/A	N/A	RXN_15133	N/A	N/A	N/A	RXN_15133	RXN_15133	N/A	RXN_15133	N/A
MNXR143130	5566910	N/A	N/A	N/A	N/A	N/A	N/A	N/A	N/A	N/A	GLCNACPT_L	N/A	N/A	N/A	N/A	N/A	N/A	N/A	N/A	N/A
MNXR107656	N/A	N/A	N/A	N/A	N/A	N/A	N/A	5568748 or 5577025	5568748 or 5577025	N/A	N/A	N/A	N/A	N/A	N/A	N/A	N/A	R02671	R02671	N/A
MNXR154402	N/A	N/A	5574006	N/A	N/A	N/A	N/A	N/A	N/A	N/A	N/A	N/A	ACSPHACP80, R_ACSPHACP80	N/A	N/A	N/A	N/A	N/A	N/A	N/A
MNXR189108	N/A	N/A	N/A	5573956	N/A	N/A	N/A	5573956	5573956	lkf:DNL43_07905 or mox:DAMO_2802 or mpho:DA803_01570 or sat:SYN_03150	N/A	N/A	N/A	R01232__in	N/A	N/A	N/A	R01232	3.6.1.17_RXN	rxn32324_c
MNXR122131	N/A	N/A	N/A	N/A	N/A	N/A	5573274	N/A	5573274	N/A	N/A	N/A	N/A	N/A	N/A	N/A	RXN_8089	N/A	RXN_8089	N/A
MNXR104213	5564874	N/A	N/A	N/A	N/A	N/A	N/A	N/A	N/A	N/A	S6TASE14ly	N/A	N/A	N/A	N/A	N/A	N/A	N/A	N/A	N/A
MNXR99282	N/A	N/A	N/A	N/A	N/A	N/A	N/A	N/A	N/A	N/A	N/A	N/A	N/A	N/A	N/A	N/A	N/A	N/A	N/A	N/A
MNXR102209	5569724	110679049 or 5563577 or 5565823 or 5566925 or 5569724 or 5569732	5569724	110679049 or 5563577 or 5565823 or 5569724 or 5569732	N/A	110679049 or 5563577 or 5565823 or 5566925 or 5569724 or 5569732	110679049 or 5563577 or 5565823 or 5566925 or 5569724 or 5569732	110679049 or 5563577 or 5565823 or 5566925 or 5569724 or 5569732	110679049 or 5563577 or 5565823 or 5566925 or 5569724 or 5569732	dru:Desru_2167 or mana:MAMMFC1_00990 or mhg:MHY_19010 or puf:UFO1_4334	ORNDC	ORNDECARBOX_RXN	ORNDC, R_ORNDC	R00670__in	N/A	ORNDECARBOX_RXN	ORNDECARBOX_RXN	R00670	ORNDECARBOX_RXN	rxn31977_c
MNXR114673	N/A	N/A	N/A	N/A	N/A	N/A	N/A	5565850 or 5572805 or 5572806	5565850 or 5572805 or 5572806	N/A	N/A	N/A	N/A	N/A	N/A	N/A	N/A	R11376	R11376	N/A
MNXR188539	N/A	110673983 or 110673991 or 110674056 or 110674064 or 110674134 or 110674773 or 110674830 or 110675162 or 110675203 or 110675318 or 110675593 or 110675597 or 110675781 or 110675821 or 110676139 or 110676223 or 110676828 or 110677704 or 110677712 or 110677770 or 110678090 or 110678150 or 110678158 or 110678273 or 110678329 or 110678344 or 110678484 or 110678530 or 110678734 or 110678859 or 110678884…	5572891	110675781 or 5564321 or 5567872 or 5574223 or 5574709 or 5574710	Unknown	110673983 or 110673991 or 110674056 or 110674064 or 110674134 or 110674773 or 110674830 or 110675162 or 110675203 or 110675318 or 110675593 or 110675597 or 110675781 or 110675821 or 110676139 or 110676223 or 110676828 or 110677704 or 110677712 or 110677770 or 110678090 or 110678150 or 110678158 or 110678273 or 110678329 or 110678344 or 110678484 or 110678530 or 110678734 or 110678859 or 110678884…	5575236	N/A	5575236	lwa:SAMEA4504053_2202	N/A	RXN_12195	R_NTP5	R00569__in	R_rxn00408_c0, R_rxn00408_g0	RXN_12195	RXN_12195	N/A	RXN_12195	rxn38234_c
MNXR123879	N/A	5565854 or 5565950 or 5567104 or 5568524	N/A	N/A	N/A	5565854 or 5565950 or 5567104 or 5568524	5565854 or 5567104	N/A	5565854 or 5567104	N/A	N/A	SERINE__TRNA_LIGASE_RXN	N/A	N/A	N/A	SERINE__TRNA_LIGASE_RXN	SERINE__TRNA_LIGASE_RXN	N/A	SERINE__TRNA_LIGASE_RXN	N/A
MNXR146262	N/A	N/A	N/A	N/A	N/A	N/A	N/A	N/A	N/A	N/A	RE0571C	N/A	N/A	N/A	N/A	N/A	N/A	N/A	N/A	N/A
MNXR110092	N/A	N/A	N/A	N/A	N/A	N/A	N/A	5574793	N/A	N/A	N/A	N/A	N/A	N/A	N/A	N/A	N/A	R06258	N/A	N/A
MNXR111862	N/A	N/A	N/A	23687459 or 23687690 or 23687728 or 23687757 or 23687967 or 5568018 or 5568019 or 5568028	N/A	N/A	N/A	5568018 or 5568019 or 5568028	5568018 or 5568019 or 5568028	add:HUW48_05535 or adh:CK627_04835 or aeo:O23A_p3497 or bmyo:BG05_2495 or efd:EFD32_0104 or efl:EF62_0496 or kko:Kkor_2048 or lfu:HR49_11570 or nfn:NFRAN_2183 or ret:RHE_CH02474 or rhi:NGR_c18040 or tvo:TVG1348694	N/A	N/A	N/A	R08310__in, R08310__in	N/A	N/A	N/A	R08310	R08310	rxn11838_c
MNXR138493	5565700 or 5571799 or 5571803	110681545 or 5565700 or 5566344 or 5566885 or 5566891 or 5571136 or 5571799 or 5571803 or 5574051 or 5574052 or 5574053 or 5578669 or 5579819	5565700 or 5566344 or 5566885 or 5569928 or 5571136 or 5571799 or 5579819 or spontaneous	N/A	Unknown	110681545 or 5565700 or 5566344 or 5566885 or 5566891 or 5571136 or 5571799 or 5571803 or 5574051 or 5574052 or 5574053 or 5578669 or 5579819	5564829 or 5565700 or 5566344 or 5566891 or 5569928 or 5571136 or 5571799 or 5571803 or 5574052 or 5574053 or 5579819	110681545 or 5564829 or 5565700 or 5566344 or 5566885 or 5566891 or 5569928 or 5571136 or 5571799 or 5571803 or 5574051 or 5574052 or 5574053 or 5578669 or 5579819	N/A	acy:Anacy_5601 or alg:AQULUS_11450 or ant:Arnit_0361 or asip:AQUSIP_11000 or caby:Cabys_1044 or cyt:cce_4328 or fbu:UJ101_01665 or fek:C1H87_21165 or marb:CJ263_04820 or nio:NITINOP_0841 or pcu:PC_RS04485 or saf:SULAZ_0541 or tam:Theam_1576 or vpk:M636_06350	H2CO3D, H2CO3Dm, r1418	RXN0_5224	H2CO3D, HCO3E	N/A	rxn00102_c0, rxn00102_d0	RXN0_5224	CARBODEHYDRAT_RXN, RXN0_5224	R00132, R10092	N/A	rxn37640_c
MNXR152675	5568814	N/A	N/A	110679834 or 23687553 or 5565619 or 5567637 or 5568633 or 5569767	N/A	N/A	N/A	110675236 or 110679834 or 110681118 or 110681357 or 23687553 or 5568814 or 5569767 or 5570229 or 5570230 or 5570232 or 5572933 or 5573927 or 5573929 or 5573931	110675236 or 110679834 or 110681118 or 110681357 or 23687553 or 5568814 or 5569767 or 5570229 or 5570230 or 5570232 or 5572933 or 5573927 or 5573929 or 5573931	N/A	r0761	N/A	N/A	R04953__in, R04953__in	N/A	N/A	N/A	R04953	R04953	N/A
MNXR190354	5566281 or 5570810 or 5575181	N/A	N/A	N/A	N/A	N/A	N/A	N/A	N/A	N/A	RE3086X	N/A	N/A	N/A	N/A	N/A	N/A	N/A	N/A	N/A
MNXR164622	N/A	N/A	N/A	N/A	N/A	N/A	N/A	N/A	N/A	N/A	N/A	N/A	N/A	N/A	N/A	RXN_20154	N/A	N/A	N/A	N/A
MNXR115464	N/A	110680949 or 110681270 or 23687424 or 23687579 or 5565132 or 5565318 or 5565761 or 5566609 or 5567349 or 5567934 or 5568587 or 5569515 or 5571284 or 5571413 or 5571466 or 5572037 or 5572305 or 5572459 or 5572484 or 5572946 or 5573452 or 5573568 or 5574012 or 5574159 or 5574419 or 5574653 or 5574986 or 5575651 or 5575754 or 5575900 or 5575964 or 5576542 or 5577180 or 5577362 or 5577461 or 5577549 …	N/A	N/A	N/A	110680949 or 110681270 or 23687424 or 23687579 or 5565132 or 5565318 or 5565761 or 5566609 or 5567349 or 5567934 or 5568587 or 5569515 or 5571284 or 5571413 or 5571466 or 5572037 or 5572305 or 5572459 or 5572484 or 5572946 or 5573452 or 5573568 or 5574012 or 5574159 or 5574419 or 5574653 or 5574986 or 5575651 or 5575754 or 5575900 or 5575964 or 5576542 or 5577180 or 5577362 or 5577461 or 5577549 …	N/A	N/A	N/A	N/A	N/A	3.4.19.12_RXN	N/A	N/A	N/A	3.4.19.12_RXN	N/A	N/A	N/A	N/A
MNXR99684	5573692	N/A	N/A	N/A	N/A	N/A	N/A	N/A	N/A	N/A	FUCASEe, FUCASEly	N/A	N/A	N/A	N/A	N/A	N/A	N/A	N/A	N/A
MNXR99876	5571293	5571293	5571293	5571293	Unknown	5571293	5571293	5571293	5571293	git:C6V83_14095	G3PD1, r0202	1.1.1.8_RXN	G3PD1ir, R_G3PD1ir	R00842__in, R00842__in	R_rxn00611_c0, R_rxn00611_d0, rxn00611_c0, rxn00611_d0	1.1.1.8_RXN	1.1.1.8_RXN	R00842	1.1.1.8_RXN	rxn31786_c, rxn37873_c
MNXR212721	5564469 or 5566281 or 5569333 or 5570810 or 5575181	N/A	N/A	N/A	N/A	N/A	N/A	N/A	N/A	N/A	RE2915M, RE2915X	N/A	N/A	N/A	N/A	N/A	N/A	N/A	N/A	N/A
MNXR147577	N/A	N/A	N/A	N/A	N/A	N/A	N/A	5567820 or 5573302 or 5574290 or 5575519 or 5575521 or 5575522	N/A	N/A	N/A	N/A	N/A	N/A	N/A	N/A	N/A	R02241	N/A	N/A
MNXR193206	N/A	N/A	N/A	N/A	N/A	N/A	N/A	N/A	N/A	N/A	N/A	N/A	N/A	N/A	N/A	RXN_21539	N/A	N/A	N/A	N/A
MNXR105925	N/A	N/A	N/A	N/A	N/A	N/A	N/A	N/A	N/A	N/A	N/A	N/A	N/A	N/A	N/A	N/A	N/A	N/A	N/A	N/A
MNXR146938	N/A	N/A	N/A	N/A	N/A	N/A	N/A	N/A	N/A	N/A	N/A	N/A	R_DDPGA	N/A	N/A	N/A	N/A	N/A	N/A	N/A
MNXR123220	N/A	N/A	N/A	N/A	N/A	N/A	5565025	N/A	5565025	N/A	N/A	N/A	N/A	N/A	N/A	N/A	RXN0_5209	N/A	RXN0_5209	N/A
MNXR100304	N/A	N/A	5575706	N/A	N/A	N/A	N/A	N/A	N/A	N/A	N/A	N/A	GLXO1, R_GLXO1	N/A	N/A	N/A	N/A	N/A	N/A	N/A
MNXR105915	N/A	N/A	N/A	N/A	N/A	N/A	N/A	N/A	N/A	N/A	N/A	N/A	N/A	N/A	N/A	N/A	N/A	N/A	N/A	N/A
MNXR144682	N/A	N/A	N/A	N/A	N/A	N/A	N/A	N/A	N/A	N/A	N/A	N/A	N/A	N/A	N/A	N/A	N/A	N/A	N/A	rxn23650_c
MNXR151199	N/A	N/A	N/A	5570045	N/A	N/A	N/A	N/A	N/A	N/A	N/A	N/A	N/A	R09737__in	N/A	N/A	N/A	N/A	N/A	N/A
MNXR123782	N/A	N/A	N/A	N/A	N/A	N/A	N/A	N/A	N/A	N/A	N/A	N/A	N/A	N/A	N/A	RXN66_516	N/A	N/A	N/A	N/A
MNXR188585	N/A	5570559	N/A	N/A	N/A	5570559	5568521	N/A	5568521	N/A	N/A	2KETO_4METHYL_PENTANOATE_DEHYDROG_RXN	R_OIVD1r	N/A	N/A	2KETO_4METHYL_PENTANOATE_DEHYDROG_RXN	2KETO_4METHYL_PENTANOATE_DEHYDROG_RXN	N/A	2KETO_4METHYL_PENTANOATE_DEHYDROG_RXN	N/A
MNXR117101	N/A	5565263 or 5566599 or 5566822 or 5575548 or 5575549 or 5575550 or 5575574 or 5575575 or 5580306	N/A	N/A	N/A	5565263 or 5566599 or 5566822 or 5575548 or 5575549 or 5575550 or 5575574 or 5575575 or 5580306	N/A	N/A	N/A	N/A	N/A	RXN_11700	N/A	N/A	N/A	RXN_11700	N/A	N/A	N/A	N/A
MNXR158523	N/A	N/A	N/A	N/A	N/A	N/A	N/A	N/A	N/A	N/A	N/A	N/A	N/A	N/A	N/A	N/A	N/A	N/A	N/A	N/A
MNXR192546	N/A	N/A	5570982	5570982	N/A	N/A	N/A	5570982	N/A	nso:NIASO_01605	N/A	N/A	R_INOSTO	R01184__in	N/A	N/A	N/A	R01184	N/A	rxn33155_c
MNXR192012	N/A	N/A	N/A	5576024	N/A	N/A	N/A	5564060 or 5564995 or 5566449 or 5566612 or 5576024 or 5580266	N/A	N/A	N/A	N/A	N/A	R04452__in	N/A	N/A	N/A	R04452	N/A	N/A
MNXR190650	N/A	5569629	N/A	N/A	N/A	N/A	5569629	5569629	5569629	ahu:A6A40_10805	N/A	5_AMINOLEVULINIC_ACID_SYNTHASE_RXN	R_ALAS	R00830__in	N/A	N/A	5_AMINOLEVULINIC_ACID_SYNTHASE_RXN	R00830	5_AMINOLEVULINIC_ACID_SYNTHASE_RXN	rxn30135_c
MNXR109771	N/A	N/A	N/A	N/A	Unknown	N/A	N/A	5563729 or 5572673	N/A	N/A	N/A	N/A	N/A	N/A	R_rxn03971_c0, rxn03971_c0	N/A	N/A	R05701	N/A	N/A
MNXR158690	N/A	N/A	N/A	N/A	N/A	N/A	N/A	N/A	N/A	N/A	N/A	N/A	N/A	N/A	N/A	N/A	N/A	N/A	N/A	N/A
MNXR147448	N/A	N/A	N/A	110674175 or 110675241 or 23687786 or 5564380 or 5564381 or 5564382 or 5564748 or 5564757 or 5565588 or 5568445 or 5569821 or 5569823 or 5571141 or 5572180 or 5572441 or 5573422 or 5573423 or 5573424 or 5575451 or 5575453 or 5575901 or 5579928	N/A	N/A	N/A	N/A	N/A	N/A	N/A	N/A	N/A	R01842__in	N/A	N/A	N/A	N/A	N/A	N/A
MNXR158745	N/A	N/A	N/A	N/A	N/A	N/A	N/A	N/A	N/A	N/A	N/A	N/A	N/A	N/A	N/A	N/A	N/A	N/A	N/A	N/A
MNXR151211	N/A	N/A	N/A	N/A	N/A	N/A	N/A	N/A	N/A	N/A	N/A	N/A	ACOAD2, R_ACOAD2	N/A	N/A	N/A	N/A	N/A	N/A	N/A
MNXR111044	N/A	N/A	N/A	N/A	N/A	N/A	N/A	N/A	N/A	N/A	PLA2	N/A	N/A	N/A	N/A	N/A	N/A	N/A	N/A	N/A
MNXR117187	N/A	5569093	N/A	N/A	N/A	5569093	N/A	N/A	N/A	N/A	N/A	RXN_11840	N/A	N/A	N/A	RXN_11840	N/A	N/A	N/A	N/A
MNXR112709	N/A	N/A	N/A	N/A	N/A	N/A	N/A	N/A	N/A	N/A	N/A	N/A	N/A	R09274__in	N/A	N/A	N/A	R09274	R09274	N/A
MNXR99322	5564156 or 5564158 or 5564469	N/A	N/A	N/A	N/A	N/A	N/A	N/A	N/A	N/A	FAOXC182806m	N/A	N/A	N/A	N/A	N/A	N/A	N/A	N/A	N/A
MNXR211670	N/A	N/A	N/A	N/A	N/A	N/A	N/A	N/A	N/A	N/A	N/A	N/A	N/A	N/A	N/A	N/A	N/A	N/A	N/A	N/A
MNXR173714	N/A	N/A	N/A	N/A	N/A	N/A	N/A	N/A	N/A	marj:MARI_19590 or masw:AM586_16215 or mhc:MARHY1008 or rrd:RradSPS_1897 or rub:GBA63_13880 or rxy:Rxyl_2112 or sbf:JCM31447_313500 or upi:EJG51_003350	N/A	N/A	N/A	N/A	N/A	N/A	N/A	N/A	N/A	rxn16312_c
MNXR145092	N/A	N/A	N/A	N/A	N/A	N/A	110680784 or 5568583 or 5569234 or 5571677	N/A	110680784 or 5568583 or 5569234 or 5571677	N/A	N/A	N/A	N/A	N/A	N/A	N/A	TRANS_RXN0_523	N/A	TRANS_RXN0_523	N/A
MNXR175670	N/A	N/A	N/A	N/A	Unknown	N/A	N/A	N/A	N/A	N/A	N/A	N/A	N/A	N/A	rxn20632_d0	N/A	N/A	N/A	N/A	N/A
MNXR104955	N/A	N/A	N/A	N/A	N/A	N/A	N/A	N/A	N/A	N/A	N/A	N/A	N/A	N/A	N/A	N/A	N/A	N/A	N/A	N/A
MNXR103491	N/A	N/A	N/A	N/A	N/A	N/A	N/A	N/A	N/A	N/A	RE0935C	N/A	N/A	N/A	N/A	N/A	N/A	N/A	N/A	N/A
MNXR142809	5569660	N/A	N/A	N/A	N/A	N/A	N/A	N/A	N/A	N/A	DOLPGT3_Ler, DOLPH_Ler	N/A	N/A	N/A	N/A	N/A	N/A	N/A	N/A	N/A
MNXR101809	N/A	N/A	N/A	N/A	N/A	N/A	N/A	N/A	N/A	N/A	N/A	N/A	N/A	N/A	N/A	N/A	N/A	N/A	N/A	N/A
MNXR146175	N/A	N/A	5574096	5574096	N/A	N/A	5574096	5574096	5574096	N/A	N/A	N/A	R_PUNP3	R02147__in	N/A	N/A	RXN0_5199	R02147	RXN0_5199	N/A
MNXR121258	N/A	5565705	N/A	N/A	N/A	5565705	5565705	N/A	5565705	N/A	N/A	RXN_17914	N/A	N/A	N/A	RXN_17914	RXN_17914	N/A	RXN_17914	N/A
MNXR108089	N/A	N/A	N/A	5566495 or 5568292	N/A	N/A	N/A	5566495 or 5568292	5566495 or 5568292	N/A	N/A	N/A	N/A	R03316__in	N/A	N/A	N/A	R03316	R03316	N/A
MNXR149094	5568814	N/A	N/A	5563914	N/A	N/A	N/A	110675236 or 110681118 or 5563914 or 5568814 or 5570229 or 5573927 or 5573929 or 5573931	N/A	N/A	r0773	N/A	N/A	R04970__in	N/A	N/A	N/A	R04970	N/A	N/A
MNXR100257	N/A	N/A	N/A	N/A	N/A	N/A	N/A	N/A	N/A	ada:A5CPEGH6_02840	N/A	N/A	N/A	N/A	N/A	N/A	N/A	N/A	N/A	rxn06437_c
MNXR211374	N/A	N/A	N/A	N/A	N/A	N/A	N/A	N/A	N/A	N/A	N/A	N/A	N/A	N/A	N/A	N/A	N/A	N/A	N/A	N/A
MNXR114441	N/A	110677901 or 110680630 or 5564737 or 5568413 or 5570872 or 5573113 or 5573116 or 5573117 or 5574128	N/A	N/A	N/A	110677901 or 110680630 or 5564737 or 5568413 or 5570872 or 5573113 or 5573116 or 5573117 or 5574128	N/A	N/A	N/A	N/A	N/A	RXN_13690	N/A	N/A	N/A	RXN_13690	N/A	N/A	N/A	N/A
MNXR103580	N/A	N/A	N/A	N/A	N/A	N/A	N/A	N/A	N/A	N/A	RE1927C	N/A	N/A	N/A	N/A	N/A	N/A	N/A	N/A	N/A
MNXR211791	N/A	N/A	N/A	N/A	N/A	N/A	N/A	N/A	N/A	N/A	N/A	N/A	N/A	N/A	N/A	N/A	N/A	N/A	N/A	N/A
MNXR211756	N/A	N/A	N/A	N/A	N/A	N/A	N/A	N/A	N/A	N/A	N/A	N/A	N/A	N/A	N/A	N/A	N/A	N/A	N/A	N/A
MNXR211710	N/A	N/A	N/A	N/A	N/A	N/A	N/A	N/A	N/A	N/A	N/A	N/A	N/A	N/A	N/A	N/A	N/A	N/A	N/A	N/A
MNXR201539	N/A	N/A	N/A	N/A	N/A	N/A	N/A	N/A	N/A	N/A	N/A	N/A	N/A	N/A	N/A	N/A	N/A	N/A	N/A	N/A
MNXR211591	N/A	N/A	N/A	N/A	N/A	N/A	N/A	N/A	N/A	N/A	N/A	N/A	N/A	N/A	N/A	N/A	N/A	N/A	N/A	N/A
MNXR188970	N/A	N/A	N/A	110676362 or 110676363 or 110676364 or 110676920 or 5563935 or 5563937 or 5564273 or 5565896 or 5566062 or 5566412 or 5567152 or 5570357 or 5570789 or 5571019 or 5571022 or 5571109 or 5571297 or 5571298 or 5572427 or 5572436 or 5572439 or 5573284 or 5573287 or 5573288 or 5573298 or 5575606 or 5575669 or 5576969 or 5576970 or 5576971 or 5576972 or 5576973 or 5577068 or 5577070	N/A	N/A	N/A	110676362 or 110676363 or 110676364 or 110676920 or 5563935 or 5563937 or 5564273 or 5565896 or 5566062 or 5566412 or 5567152 or 5570357 or 5570789 or 5571019 or 5571022 or 5571109 or 5571297 or 5571298 or 5572427 or 5572436 or 5572439 or 5573284 or 5573287 or 5573288 or 5573298 or 5575606 or 5575669 or 5576969 or 5576970 or 5576971 or 5576972 or 5576973 or 5577068 or 5577070	N/A	N/A	N/A	N/A	N/A	R04352__in	N/A	N/A	N/A	R04352	N/A	N/A
MNXR150751	N/A	N/A	N/A	110679834 or 23687553 or 5565619 or 5567637 or 5568633 or 5569767	N/A	N/A	N/A	110679834 or 110681357 or 23687553 or 5569767 or 5570230 or 5570232 or 5572933	110679834 or 110681357 or 23687553 or 5569767 or 5570230 or 5570232 or 5572933	N/A	N/A	N/A	N/A	R10116__in, R10116__in	N/A	N/A	N/A	R10116	R10116	N/A
MNXR164813	N/A	5569649	N/A	N/A	N/A	5569649	N/A	N/A	N/A	N/A	N/A	RXN_20439	N/A	N/A	N/A	RXN_20439	N/A	N/A	N/A	N/A
MNXR100450	5571567	5571567	5571567	5571567	N/A	5571567	5571567	5571567	5571567	din:Selin_1303	GTHS	GLUTATHIONE_SYN_RXN	GTHS, R_GTHS	R00497__in	N/A	GLUTATHIONE_SYN_RXN	GLUTATHIONE_SYN_RXN	R00497	GLUTATHIONE_SYN_RXN	rxn27892_c
MNXR102056	5570828	N/A	5570828	N/A	N/A	N/A	N/A	N/A	N/A	cher:DK880_00092	NTPP9	N/A	NTPP9	N/A	N/A	N/A	N/A	N/A	N/A	rxn32148_c
MNXR151909	N/A	N/A	N/A	5567302 or 5567303 or 5567308 or 5568338 or 5568409 or 5573283 or 5576852 or 5580214	N/A	N/A	N/A	110674127 or 110674848 or 110674850 or 110674851 or 110674852 or 110677856 or 5565160 or 5567302 or 5567303 or 5567308 or 5570144 or 5573283 or 5573889 or 5574355 or 5575014 or 5575210 or 5576852 or 5578003 or 5578031	110674127 or 110674848 or 110674850 or 110674851 or 110674852 or 110677856 or 5565160 or 5567302 or 5567303 or 5567308 or 5570144 or 5573283 or 5573889 or 5574355 or 5575014 or 5575210 or 5576852 or 5578003 or 5578031	N/A	N/A	N/A	N/A	R07387__in, R07387__in	N/A	N/A	N/A	R07387	R07387	N/A
MNXR105279	N/A	N/A	5563644 or 5569442	N/A	N/A	N/A	N/A	N/A	N/A	N/A	N/A	N/A	R_ZN2t4, R_ZN2t4pp	N/A	N/A	N/A	N/A	N/A	N/A	N/A
MNXR190680	N/A	N/A	N/A	N/A	N/A	N/A	N/A	N/A	N/A	bfl:Bfl125 or cfu:CFU_0805 or slh:YH65_08010	N/A	N/A	N/A	N/A	N/A	N/A	N/A	N/A	N/A	rxn35438_c
MNXR158420	N/A	N/A	N/A	N/A	N/A	N/A	N/A	N/A	N/A	N/A	N/A	N/A	N/A	N/A	N/A	N/A	N/A	N/A	N/A	N/A
MNXR97524	N/A	N/A	N/A	N/A	Unknown	N/A	N/A	N/A	N/A	thep:DYI95_005535	N/A	N/A	N/A	N/A	rxn08352_d0	N/A	N/A	N/A	N/A	rxn26481_c
MNXR152254	N/A	N/A	5568649 or 5569141 or 5573375	5568649 or 5569141	N/A	N/A	5568649 or 5569141	5568649 or 5569141	5568649 or 5569141	bpro:PMF13cell1_05339 or dfl:DFE_2574 or dmu:Desmu_0643 or llu:AKJ09_05314 or mtu:Rv0806c or pshi:SAMEA2665130_2084	N/A	N/A	R_UDPG4E	R00291__in	N/A	N/A	UDPGLUCEPIM_RXN	R00291	UDPGLUCEPIM_RXN	rxn38829_c
MNXR191951	N/A	N/A	N/A	110676244	N/A	N/A	N/A	110676244	110676244	trl:A3L10_04695	N/A	N/A	N/A	R09085__in	N/A	N/A	N/A	R09085	R09085	rxn15953_c
MNXR163141	N/A	N/A	N/A	N/A	N/A	N/A	N/A	N/A	N/A	N/A	N/A	N/A	N/A	N/A	N/A	N/A	N/A	N/A	N/A	N/A
MNXR158498	N/A	N/A	N/A	N/A	N/A	N/A	N/A	N/A	N/A	N/A	N/A	N/A	N/A	N/A	N/A	N/A	N/A	N/A	N/A	N/A
MNXR121838	N/A	N/A	N/A	N/A	N/A	N/A	N/A	N/A	N/A	N/A	N/A	N/A	N/A	N/A	N/A	RXN_6269	N/A	N/A	N/A	N/A
MNXR104982	N/A	N/A	N/A	N/A	N/A	N/A	N/A	N/A	N/A	N/A	N/A	N/A	N/A	N/A	N/A	RXN_23416	N/A	N/A	N/A	N/A
MNXR164806	N/A	N/A	N/A	N/A	N/A	N/A	5573854	N/A	5573854	N/A	N/A	N/A	N/A	N/A	N/A	N/A	RXN_20429	N/A	RXN_20429	N/A
MNXR108343	N/A	5575872	N/A	N/A	N/A	5575872	N/A	5575872	5575872	mah:MEALZ_3890	RE2407C	RXN66_10	N/A	N/A	N/A	RXN66_10	N/A	R03689	RXN66_10	rxn02618_c
MNXR211631	N/A	N/A	N/A	N/A	N/A	N/A	N/A	N/A	N/A	N/A	N/A	N/A	N/A	N/A	N/A	N/A	N/A	N/A	N/A	N/A
MNXR114617	N/A	N/A	N/A	5564849 or 5576745 or 5578389	N/A	N/A	N/A	5576745	5576745	N/A	N/A	N/A	N/A	R11319__in	N/A	N/A	N/A	R11319	R11319	N/A
MNXR112458	N/A	N/A	N/A	N/A	N/A	N/A	N/A	N/A	N/A	mok:Metok_1589	N/A	N/A	N/A	N/A	N/A	N/A	N/A	N/A	N/A	rxn14399_c
MNXR103837	5568917 or 5569887 or 5572161	N/A	N/A	N/A	N/A	N/A	N/A	N/A	N/A	N/A	RE3231C, RE3231R	N/A	N/A	N/A	N/A	N/A	N/A	N/A	N/A	N/A
MNXR158920	N/A	N/A	N/A	N/A	N/A	N/A	N/A	N/A	N/A	N/A	N/A	N/A	N/A	N/A	N/A	N/A	N/A	N/A	N/A	N/A
MNXR189820	N/A	N/A	5570907 or 5572750	N/A	N/A	N/A	N/A	5570907 or 5572750	N/A	N/A	N/A	N/A	R_PPM	N/A	N/A	N/A	N/A	R01057	N/A	N/A
MNXR164901	N/A	110681324 or 5563762 or 5566612 or 5567302 or 5567303 or 5567308 or 5568409 or 5569725 or 5571127 or 5571409 or 5571737 or 5572250 or 5573283 or 5576024 or 5576443 or 5576852 or 5577432 or 5578548 or 5579046 or 5579484 or 5580214	N/A	N/A	N/A	110681324 or 5563762 or 5566612 or 5567302 or 5567303 or 5567308 or 5568409 or 5569725 or 5571127 or 5571409 or 5571737 or 5572250 or 5573283 or 5576024 or 5576443 or 5576852 or 5577432 or 5578548 or 5579046 or 5579484 or 5580214	N/A	N/A	N/A	N/A	N/A	RXN_20552	N/A	N/A	N/A	RXN_20552	N/A	N/A	N/A	N/A
MNXR96741	N/A	N/A	N/A	N/A	N/A	N/A	N/A	N/A	N/A	N/A	N/A	N/A	R_CITt11	N/A	N/A	N/A	N/A	N/A	N/A	N/A
MNXR100368	N/A	N/A	5573947	N/A	N/A	N/A	N/A	N/A	N/A	N/A	N/A	N/A	R_GLYt2r	N/A	N/A	N/A	N/A	N/A	N/A	N/A
MNXR212761	5568917 or 5569887 or 5572161 or 5577268	N/A	N/A	N/A	N/A	N/A	N/A	N/A	N/A	N/A	RE3124R	N/A	N/A	N/A	N/A	N/A	N/A	N/A	N/A	N/A
MNXR99809	5575690 or AAEL012002	N/A	N/A	N/A	N/A	N/A	N/A	N/A	N/A	N/A	G14T17g	N/A	N/A	N/A	N/A	N/A	N/A	N/A	N/A	N/A
MNXR212840	N/A	N/A	N/A	N/A	N/A	N/A	N/A	N/A	N/A	N/A	RE3412C	N/A	N/A	N/A	N/A	N/A	N/A	N/A	N/A	N/A
MNXR135054	N/A	N/A	N/A	N/A	N/A	N/A	N/A	N/A	N/A	ada:A5CPEGH6_13190 or dtu:Dtur_1146 or mkc:kam1_202 or msed:E3O41_09510 or palg:HFP57_09245 or sul:SYO3AOP1_0790 or tmai:FVE67_07120	N/A	N/A	N/A	N/A	N/A	N/A	N/A	N/A	N/A	rxn05843_c
MNXR95161	5574496 or 5576532	5574496 or 5576532	N/A	5564787 or 5574496 or 5576532	N/A	5574496 or 5576532	N/A	5574496 or 5576532	5574496 or 5576532	N/A	LCYSTAT, LCYSTATm	RXN_11737	N/A	R02433__in	N/A	RXN_11737	N/A	R02433	RXN_11737	N/A
MNXR112467	N/A	N/A	N/A	110674007 or 110680302 or 23687740 or 5565864 or 5565887 or 5565914 or 5566902 or 5567865 or 5568049 or 5570232 or 5571801 or 5571804 or 5572218 or 5572258 or 5572855 or 5577525 or 5578282 or 5580011	N/A	N/A	N/A	5565619 or 5565886 or 5565887 or 5565914 or 5566902 or 5568049 or 5574512 or 5580011	5565619 or 5565886 or 5565887 or 5565914 or 5566902 or 5568049 or 5574512 or 5580011	bmk:DM80_3022	N/A	N/A	N/A	R08980__in	N/A	N/A	N/A	R08980	R08980	rxn14276_c
MNXR94740	5564737 or 5568413 or 5570872 or 5573113 or 5573116 or 5573117	N/A	N/A	N/A	N/A	N/A	N/A	N/A	N/A	N/A	25VITD2Hm	N/A	N/A	N/A	N/A	N/A	N/A	N/A	N/A	N/A
MNXR102303	5568681 or 5572494	N/A	5568681 or 5570606	5568681 or 5570606 or 5572494	Unknown	N/A	N/A	5568681 or 5570606 or 5572494	5568681 or 5570606 or 5572494	lrs:PX52LOC_01449 or pbs:Plabr_0014 or ttf:THTE_2100	P5CRxm	N/A	P5CRx, R_P5CRx	R01248__in	R_rxn00929_c0, R_rxn00929_d0, rxn00929_c0, rxn00929_d0	N/A	N/A	R01248	R01248	rxn38910_c
MNXR123777	N/A	N/A	N/A	N/A	N/A	N/A	N/A	N/A	N/A	N/A	N/A	N/A	N/A	N/A	N/A	RXN66_511	N/A	N/A	N/A	N/A
MNXR148853	N/A	N/A	N/A	N/A	N/A	N/A	N/A	5565031 or 5565066 or 5565073	5565031 or 5565066 or 5565073	N/A	N/A	N/A	N/A	N/A	N/A	N/A	N/A	R06010	R06010	N/A
MNXR95403	N/A	N/A	N/A	N/A	N/A	N/A	N/A	N/A	N/A	btro:FJR70_29665	N/A	N/A	N/A	N/A	N/A	N/A	N/A	N/A	N/A	rxn06023_c
MNXR102137	N/A	N/A	N/A	N/A	Unknown	N/A	N/A	N/A	N/A	N/A	N/A	N/A	N/A	N/A	R_rxn01019_d0, rxn01019_d0	ORNCARBAMTRANSFER_RXN	N/A	N/A	N/A	N/A
MNXR105340	5566298	N/A	N/A	N/A	N/A	N/A	N/A	N/A	N/A	bdz:DOM22_18970 or eol:Emtol_1971	r0422, r0423, r0424	N/A	N/A	N/A	N/A	N/A	N/A	N/A	N/A	rxn32171_c
MNXR192595	5565282	N/A	N/A	N/A	N/A	N/A	N/A	5565282	5565282	shum:STHU_24370	GLUTCOADHm	N/A	N/A	N/A	N/A	N/A	N/A	R02487	R02487	rxn01802_c
MNXR189981	N/A	N/A	N/A	N/A	N/A	N/A	N/A	5565031 or 5565066 or 5565073	5565031 or 5565066 or 5565073	N/A	N/A	N/A	N/A	N/A	N/A	N/A	N/A	R04633	R04633	N/A
MNXR130901	5565228	N/A	N/A	N/A	N/A	N/A	N/A	N/A	N/A	N/A	ALLOP1tu	N/A	N/A	N/A	N/A	N/A	N/A	N/A	N/A	N/A
MNXR162451	5571409	N/A	N/A	N/A	N/A	N/A	N/A	N/A	N/A	N/A	RE1050C, RE1050L	N/A	N/A	N/A	N/A	N/A	N/A	N/A	N/A	N/A
MNXR135538	N/A	N/A	N/A	N/A	N/A	N/A	N/A	N/A	N/A	N/A	N/A	N/A	N/A	N/A	N/A	N/A	N/A	N/A	N/A	rxn41398_c
MNXR102153	N/A	N/A	N/A	N/A	N/A	N/A	N/A	N/A	N/A	bcw:Q7M_325	N/A	N/A	OCTDPS	N/A	N/A	N/A	N/A	N/A	N/A	rxn09037_c
MNXR109165	N/A	N/A	N/A	5572380	N/A	N/A	N/A	N/A	N/A	N/A	N/A	N/A	N/A	R04852__in	N/A	N/A	N/A	N/A	N/A	N/A
MNXR116674	N/A	5569761	N/A	N/A	N/A	5569761	5567886 or 5567887 or 5569156 or 5569761 or 5579039 or 5579482	N/A	5567886 or 5567887 or 5569156 or 5569761 or 5579039 or 5579482	N/A	N/A	RXN_11058	N/A	N/A	N/A	RXN_11058	RXN_11058	N/A	RXN_11058	N/A
MNXR120222	N/A	N/A	N/A	N/A	N/A	N/A	N/A	N/A	N/A	N/A	N/A	N/A	N/A	N/A	N/A	RXN_16594_CPD_17894//CPD_17894.21.	N/A	N/A	N/A	N/A
MNXR158580	N/A	N/A	N/A	N/A	N/A	N/A	N/A	N/A	N/A	N/A	N/A	N/A	N/A	N/A	N/A	N/A	N/A	N/A	N/A	N/A
MNXR117625	N/A	N/A	N/A	N/A	N/A	N/A	N/A	N/A	N/A	N/A	N/A	N/A	N/A	N/A	N/A	RXN_12548	N/A	N/A	N/A	N/A
MNXR152835	5566281 or 5570810 or 5575181	N/A	N/A	N/A	N/A	N/A	N/A	N/A	N/A	falb:HYN59_13240 or lmoi:VV02_21660 or pcay:FRD00_17780 or rhq:IM25_01165	r1444	N/A	N/A	N/A	N/A	N/A	N/A	N/A	N/A	rxn35692_c
MNXR100194	5576444	N/A	N/A	N/A	N/A	N/A	N/A	N/A	N/A	N/A	GLCNACDASg	N/A	N/A	N/A	N/A	N/A	N/A	N/A	N/A	N/A
MNXR106962	N/A	N/A	N/A	110676362 or 110676363 or 110676364 or 110676920 or 5563935 or 5563937 or 5564273 or 5565896 or 5566062 or 5566412 or 5567152 or 5570357 or 5570789 or 5571019 or 5571022 or 5571109 or 5571297 or 5571298 or 5572427 or 5572436 or 5572439 or 5573284 or 5573287 or 5573288 or 5573298 or 5575606 or 5575669 or 5576969 or 5576970 or 5576971 or 5576972 or 5576973 or 5577068 or 5577070	N/A	N/A	N/A	110676362 or 110676363 or 110676364 or 110676920 or 5563935 or 5563937 or 5564273 or 5565896 or 5566062 or 5566412 or 5567152 or 5570357 or 5570789 or 5571019 or 5571022 or 5571109 or 5571297 or 5571298 or 5572427 or 5572436 or 5572439 or 5573284 or 5573287 or 5573288 or 5573298 or 5575606 or 5575669 or 5576969 or 5576970 or 5576971 or 5576972 or 5576973 or 5577068 or 5577070	N/A	N/A	N/A	N/A	N/A	R01383__in, R01383__in	N/A	N/A	N/A	R01383	N/A	N/A
MNXR179859	N/A	N/A	N/A	N/A	N/A	N/A	N/A	N/A	N/A	hoh:Hoch_4249	N/A	N/A	N/A	N/A	N/A	N/A	N/A	N/A	N/A	rxn31519_c
MNXR102284	23687481 or 23687717 or 23687959 or 5564748 or 5564749 or 5564750 or 5564751 or 5564752 or 5564753 or 5564754 or 5564756 or 5564757 or 5564758 or 5564759 or 5564760 or 5564763 or 5564764 or 5564963 or 5564964 or 5564966 or 5565578 or 5565579 or 5568652 or 5568653 or 5569214 or 5569820 or 5569821 or 5569822 or 5569823 or 5571141 or 5571193 or 5571382 or 5571524 or 5571526 or 5571528 or 5571529 or …	N/A	N/A	N/A	N/A	N/A	N/A	N/A	N/A	N/A	P4503A4	N/A	N/A	N/A	N/A	N/A	N/A	N/A	N/A	N/A
MNXR211734	N/A	N/A	N/A	N/A	N/A	N/A	N/A	N/A	N/A	N/A	N/A	N/A	N/A	N/A	N/A	N/A	N/A	N/A	N/A	N/A
MNXR101932	5569622	N/A	5569622	N/A	N/A	N/A	N/A	N/A	N/A	N/A	NDP8	N/A	NDP8, R_NDP8	N/A	N/A	N/A	N/A	N/A	N/A	N/A
MNXR190103	N/A	N/A	N/A	5574197 or 5575668	N/A	N/A	N/A	5573712 or 5574197	5573712 or 5574197	N/A	N/A	N/A	N/A	R04742__in, R04742__in	N/A	N/A	N/A	R04742	RXN_14274	N/A
MNXR191238	N/A	N/A	N/A	110680375 or 5567896 or 5567898 or 5577347 or 5578759	N/A	N/A	N/A	N/A	N/A	N/A	N/A	N/A	N/A	R02822__in	N/A	N/A	N/A	N/A	N/A	N/A
MNXR105967	N/A	N/A	N/A	N/A	N/A	N/A	N/A	N/A	N/A	N/A	N/A	N/A	N/A	N/A	N/A	N/A	N/A	N/A	N/A	N/A
MNXR146215	N/A	N/A	N/A	110673980	N/A	N/A	5563729	5563729 or 5571397 or 5572673	5563729	N/A	N/A	N/A	N/A	R02123__in	N/A	N/A	RETINAL_DEHYDROGENASE_RXN	R02123	RETINAL_DEHYDROGENASE_RXN	N/A
MNXR121047	N/A	N/A	N/A	N/A	N/A	N/A	5564381	N/A	5564381	N/A	N/A	N/A	N/A	N/A	N/A	N/A	RXN_17628	N/A	RXN_17628	N/A
MNXR116406	N/A	N/A	N/A	N/A	N/A	N/A	5571109 or 5571298 or 5573284 or 5573287 or 5573288 or 5576971 or 5577070	N/A	5571109 or 5571298 or 5573284 or 5573287 or 5573288 or 5576971 or 5577070	N/A	N/A	N/A	N/A	N/A	N/A	N/A	RXN_10607	N/A	RXN_10607	N/A
MNXR103760	N/A	N/A	N/A	N/A	N/A	N/A	N/A	N/A	N/A	N/A	RE2948C	N/A	N/A	N/A	N/A	N/A	N/A	N/A	N/A	N/A
MNXR141845	N/A	N/A	N/A	N/A	N/A	N/A	N/A	N/A	N/A	bbet:F8237_02480 or bbet:F8237_21545	N/A	N/A	N/A	N/A	N/A	N/A	N/A	N/A	N/A	rxn35316_c
MNXR103732	N/A	N/A	N/A	N/A	N/A	N/A	N/A	N/A	N/A	N/A	RE2854C	N/A	N/A	N/A	N/A	N/A	N/A	N/A	N/A	N/A
MNXR105474	N/A	N/A	N/A	N/A	N/A	N/A	N/A	N/A	N/A	N/A	r1457	N/A	N/A	N/A	N/A	2_HEXADECENAL_REDUCTASE_RXN	N/A	N/A	N/A	N/A
MNXR116826	N/A	5578011	N/A	N/A	N/A	5578011	N/A	N/A	N/A	N/A	N/A	RXN_11277	N/A	N/A	N/A	RXN_11277	N/A	N/A	N/A	N/A
MNXR138886	23687540	N/A	N/A	N/A	N/A	N/A	N/A	N/A	N/A	N/A	TRPHYDRO2	N/A	N/A	N/A	N/A	N/A	N/A	N/A	N/A	N/A
MNXR157356	5566281 or 5570810	N/A	N/A	N/A	N/A	N/A	N/A	N/A	N/A	N/A	FAOXC163C164x	N/A	N/A	N/A	N/A	N/A	N/A	N/A	N/A	N/A
MNXR103597	N/A	N/A	N/A	N/A	N/A	N/A	N/A	N/A	N/A	N/A	RE2048R	N/A	N/A	N/A	N/A	N/A	N/A	N/A	N/A	N/A
MNXR151787	N/A	N/A	N/A	N/A	N/A	N/A	N/A	N/A	N/A	rle:RL0959 or rru:Rru_A0442	N/A	N/A	N/A	N/A	N/A	N/A	N/A	N/A	N/A	rxn30364_c
MNXR158779	N/A	N/A	N/A	N/A	N/A	N/A	N/A	N/A	N/A	N/A	N/A	N/A	N/A	N/A	N/A	N/A	N/A	N/A	N/A	N/A
MNXR115196	N/A	5563776	N/A	N/A	N/A	5563776	N/A	N/A	N/A	N/A	N/A	2.7.11.20_RXN	N/A	N/A	N/A	2.7.11.20_RXN	N/A	N/A	N/A	N/A
MNXR104990	5563940	5563940 or 5564807 or 5573809 or 5578207 or 5578213	N/A	5573809	N/A	5563940 or 5564807 or 5573809 or 5578207 or 5578213	5578207 or 5578213	5563940 or 5564807 or 5573809 or 5578207 or 5578213	5578207 or 5578213	aba:Acid345_1282 or aba:Acid345_2160 or cyh:Cyan8802_0909	TYRCBOX	TYROSINE_DECARBOXYLASE_RXN	N/A	R00736__in	N/A	TYROSINE_DECARBOXYLASE_RXN	TYROSINE_DECARBOXYLASE_RXN	R00736	TYROSINE_DECARBOXYLASE_RXN	rxn31401_c
MNXR97821	5571454	N/A	N/A	N/A	N/A	N/A	N/A	N/A	N/A	N/A	r0531	N/A	N/A	N/A	N/A	N/A	N/A	N/A	N/A	N/A
MNXR146135	N/A	N/A	N/A	5567071 or 5573984	N/A	N/A	N/A	5567071 or 5573984	N/A	N/A	N/A	N/A	N/A	R03661__in	N/A	N/A	N/A	R03661	N/A	N/A
MNXR164253	N/A	5566934	N/A	N/A	N/A	5566934	N/A	N/A	N/A	N/A	N/A	RXN_19278	N/A	N/A	N/A	RXN_19278	N/A	N/A	N/A	N/A
MNXR154981	5566521	N/A	N/A	N/A	N/A	N/A	N/A	N/A	N/A	N/A	C141OHc	N/A	N/A	N/A	N/A	N/A	N/A	N/A	N/A	N/A
MNXR119878	N/A	5563904 or 5565360 or 5565372 or 5568633 or 5571406 or 5572081 or 5572923 or 5574197	N/A	N/A	N/A	5563904 or 5565360 or 5565372 or 5568633 or 5571406 or 5572081 or 5572923 or 5574197	N/A	N/A	N/A	N/A	N/A	RXN_16135	N/A	N/A	N/A	RXN_16135	N/A	N/A	N/A	N/A
MNXR157241	N/A	N/A	N/A	N/A	N/A	N/A	N/A	N/A	N/A	N/A	N/A	N/A	N/A	N/A	N/A	N/A	N/A	N/A	N/A	N/A
MNXR106302	N/A	N/A	N/A	N/A	N/A	N/A	N/A	N/A	N/A	N/A	N/A	N/A	N/A	N/A	N/A	N/A	N/A	N/A	N/A	N/A
MNXR147374	N/A	N/A	N/A	N/A	N/A	N/A	N/A	N/A	N/A	hhg:XM38_035770 or now:GBF35_15120	N/A	N/A	N/A	N/A	N/A	RXN_16678	N/A	N/A	N/A	rxn01163_c
MNXR146446	N/A	N/A	N/A	N/A	Unknown	N/A	N/A	N/A	N/A	N/A	N/A	N/A	N/A	N/A	R_rxn00578_c0, rxn00578_c0	N/A	N/A	N/A	N/A	N/A
MNXR118582	N/A	5578114	N/A	N/A	N/A	5578114	N/A	N/A	N/A	N/A	N/A	RXN_14249	N/A	N/A	N/A	RXN_14249	N/A	N/A	N/A	N/A
MNXR103783	N/A	N/A	N/A	N/A	N/A	N/A	N/A	N/A	N/A	N/A	RE3050R	N/A	N/A	N/A	N/A	N/A	N/A	N/A	N/A	N/A
MNXR115550	N/A	110674238 or 110675487 or 5563967 or 5564272 or 5564773 or 5565108 or 5566684 or 5567072 or 5567784 or 5568215 or 5568333 or 5568556 or 5570837 or 5571774 or 5573412 or 5573500 or 5574401 or 5574767 or 5574867 or 5574971 or 5576770 or 5577278 or 5577282 or 5579142 or 5579896	N/A	N/A	N/A	110674238 or 110675487 or 5563967 or 5564272 or 5564773 or 5565108 or 5566684 or 5567072 or 5567784 or 5568215 or 5568333 or 5568556 or 5570837 or 5571774 or 5573412 or 5573500 or 5574401 or 5574767 or 5574867 or 5574971 or 5576770 or 5577278 or 5577282 or 5579142 or 5579896	N/A	N/A	N/A	N/A	N/A	3.5.1.98_RXN	N/A	N/A	N/A	3.5.1.98_RXN, 3.5.1.98_RXN	N/A	N/A	N/A	N/A
MNXR184749	N/A	N/A	N/A	N/A	N/A	N/A	N/A	N/A	N/A	N/A	N/A	N/A	N/A	N/A	N/A	RXN_18894	N/A	N/A	N/A	N/A
MNXR99856	N/A	N/A	N/A	N/A	N/A	N/A	N/A	N/A	N/A	N/A	N/A	N/A	G3PAT141, R_G3PAT141	N/A	N/A	N/A	N/A	N/A	N/A	N/A
MNXR107736	N/A	N/A	N/A	5573956	N/A	N/A	N/A	5573956	5573956	lkf:DNL43_07905 or mox:DAMO_2802 or mpho:DA803_01570 or sat:SYN_03150	N/A	N/A	N/A	R02805__in	N/A	N/A	N/A	R02805	R02805	rxn02020_c
MNXR164880	N/A	5563812	N/A	N/A	N/A	5563812	N/A	N/A	N/A	N/A	N/A	RXN_20525	N/A	N/A	N/A	RXN_20525	N/A	N/A	N/A	N/A
MNXR184771	N/A	5569281 or 5573178	N/A	N/A	N/A	5569281 or 5573178	N/A	N/A	N/A	N/A	N/A	1.5.5.1_RXN_YEAST	N/A	N/A	N/A	1.5.5.1_RXN_YEAST	N/A	N/A	N/A	N/A
MNXR120568	N/A	N/A	N/A	N/A	N/A	N/A	N/A	N/A	N/A	N/A	N/A	N/A	N/A	N/A	N/A	RXN_16998	N/A	N/A	N/A	N/A
MNXR103527	N/A	N/A	N/A	N/A	N/A	N/A	N/A	N/A	N/A	N/A	RE1630C, RE1630R	N/A	N/A	N/A	N/A	N/A	N/A	N/A	N/A	N/A
MNXR190890	N/A	5579214	N/A	N/A	N/A	5579214	N/A	N/A	N/A	N/A	N/A	RXN_14100	N/A	N/A	N/A	RXN_14100	N/A	N/A	N/A	N/A
MNXR118007	N/A	5566155 or 5566159	N/A	N/A	N/A	5566155 or 5566159	5566155 or 5566159	N/A	5566155 or 5566159	N/A	N/A	RXN_13302	N/A	N/A	N/A	RXN_13302	RXN_13302	N/A	RXN_13302	N/A
MNXR101760	N/A	N/A	N/A	N/A	Unknown	N/A	N/A	N/A	N/A	N/A	N/A	N/A	N/A	N/A	rxn02894_c0	N/A	N/A	N/A	N/A	N/A
MNXR158894	N/A	N/A	N/A	N/A	N/A	N/A	N/A	N/A	N/A	N/A	N/A	N/A	N/A	N/A	N/A	N/A	N/A	N/A	N/A	N/A
MNXR122132	N/A	N/A	N/A	N/A	N/A	N/A	5573274	N/A	5573274	N/A	N/A	N/A	N/A	N/A	N/A	N/A	RXN_8090	N/A	RXN_8090	N/A
MNXR136032	N/A	N/A	N/A	N/A	N/A	N/A	N/A	N/A	N/A	N/A	N/A	N/A	N/A	N/A	N/A	N/A	N/A	N/A	N/A	rxn13669_c
MNXR158615	N/A	N/A	N/A	N/A	N/A	N/A	N/A	N/A	N/A	N/A	N/A	N/A	N/A	N/A	N/A	N/A	N/A	N/A	N/A	N/A
MNXR106683	N/A	N/A	N/A	5565700 or 5566891 or 5569928 or 5579819	N/A	N/A	N/A	N/A	N/A	N/A	N/A	N/A	N/A	R00778__in, R00778__in	N/A	N/A	N/A	N/A	N/A	N/A
MNXR104617	N/A	5568430	N/A	N/A	N/A	5568430	N/A	N/A	N/A	N/A	N/A	SUCCINYL_COA_HYDROLASE_RXN	N/A	N/A	N/A	SUCCINYL_COA_HYDROLASE_RXN	N/A	N/A	N/A	N/A
MNXR100884	(5568430 and 5575274)	N/A	N/A	N/A	N/A	N/A	N/A	N/A	N/A	N/A	ITCOALm	N/A	N/A	N/A	N/A	N/A	N/A	N/A	N/A	N/A
MNXR140940	N/A	5565143 or 5567023 or 5567129 or 5567139 or 5569037	N/A	N/A	N/A	5565143 or 5567023 or 5567129 or 5567139 or 5569037	N/A	N/A	N/A	N/A	N/A	RXN0_6359	N/A	N/A	N/A	RXN0_6359	N/A	N/A	N/A	N/A
MNXR192023	N/A	N/A	N/A	N/A	N/A	N/A	N/A	5570581	N/A	N/A	N/A	N/A	N/A	N/A	N/A	N/A	N/A	R07377	N/A	N/A
MNXR104192	N/A	N/A	N/A	N/A	N/A	N/A	N/A	N/A	N/A	N/A	N/A	N/A	N/A	N/A	N/A	N/A	N/A	N/A	N/A	N/A
MNXR191037	5574220	N/A	5571706 or 5574006 or 5574220 or 5578326	N/A	Unknown	N/A	N/A	N/A	N/A	N/A	FACOAL80i	N/A	FACOAL80, R_FACOAL80	N/A	rxn09444_d0, rxn09444_r0, rxn09444_x0	N/A	N/A	N/A	N/A	N/A
MNXR148289	N/A	5563570 or 5563593 or 5563621	N/A	5563570 or 5563593 or 5563621 or 5565600 or 5566992 or 5568414 or 5568630 or 5569110 or 5579064	N/A	N/A	N/A	5563570 or 5563593 or 5563621 or 5565600 or 5566992 or 5568414 or 5568630 or 5569110 or 5575228 or 5579064	5563570 or 5563593 or 5563621 or 5565600 or 5566992 or 5568414 or 5568630 or 5569110 or 5575228 or 5579064	N/A	N/A	DOPACHROME_DELTA_ISOMERASE_RXN	N/A	R03673__in	N/A	N/A	N/A	R03673	DOPACHROME_DELTA_ISOMERASE_RXN	N/A
MNXR152666	N/A	N/A	N/A	N/A	N/A	N/A	N/A	N/A	N/A	amr:AM1_6363 or arp:NIES39_L05790 or bcy:Bcer98_1494 or ccb:Clocel_4310 or cia:BEN51_08945 or eol:Emtol_1311 or hym:N008_14045 or lkm:EFP84_16390 or lne:FZC33_13600 or masw:AM586_18945 or mvc:MSVAZ_2437 or pasa:BAOM_0809 or pko:PKOR_18575 or pmf:P9303_01421 or psyo:PB01_17295 or rli:RLO149_p940280 or spsy:AZE41_00675 or thr:TRQ7_05995 or tti:THITH_04725	N/A	N/A	N/A	N/A	N/A	N/A	N/A	N/A	N/A	rxn31257_c
MNXR193497	N/A	N/A	N/A	N/A	N/A	5569374 or 5571621	N/A	N/A	N/A	N/A	N/A	N/A	N/A	N/A	N/A	RXN_21887	N/A	N/A	N/A	N/A
MNXR189299	N/A	N/A	N/A	N/A	N/A	N/A	5567886 or 5567887 or 5569156 or 5569761 or 5579039 or 5579482	N/A	5567886 or 5567887 or 5569156 or 5569761 or 5579039 or 5579482	N/A	N/A	N/A	N/A	N/A	N/A	N/A	RXN_15588	N/A	RXN_15588	N/A
MNXR118661	N/A	N/A	N/A	N/A	N/A	N/A	N/A	N/A	N/A	N/A	N/A	N/A	N/A	N/A	N/A	RXN_14390	N/A	N/A	N/A	N/A
MNXR105951	N/A	N/A	N/A	N/A	N/A	N/A	N/A	N/A	N/A	N/A	N/A	N/A	N/A	N/A	N/A	N/A	N/A	N/A	N/A	N/A
MNXR148606	N/A	N/A	N/A	N/A	N/A	N/A	N/A	N/A	N/A	noh:G5V57_28245	N/A	N/A	N/A	N/A	N/A	N/A	N/A	N/A	N/A	rxn28890_c
MNXR95900	N/A	N/A	5563688	N/A	N/A	N/A	N/A	5563688	5563688	pcp:JM49_15295	N/A	N/A	APRTO2, R_APRTO2	N/A	N/A	N/A	N/A	R04025	RXN_1	rxn31997_c
MNXR117599	N/A	N/A	N/A	N/A	N/A	N/A	5579197	N/A	5579197	N/A	N/A	N/A	N/A	N/A	N/A	RXN_12504	RXN_12504	N/A	RXN_12504	N/A
MNXR124080	N/A	5573525 or 5579902	N/A	N/A	N/A	5573525 or 5579902	5573525	N/A	5573525	N/A	N/A	TYROSINE__TRNA_LIGASE_RXN	N/A	N/A	N/A	TYROSINE__TRNA_LIGASE_RXN	TYROSINE__TRNA_LIGASE_RXN	N/A	TYROSINE__TRNA_LIGASE_RXN	N/A
MNXR99465	5568842	N/A	5568499 or 5568842	N/A	Unknown	N/A	N/A	N/A	5568842	ial:IALB_2637	FBP	N/A	FBP	N/A	rxn15494_c0, rxn15494_d0	F16BDEPHOS_RXN	N/A	N/A	R04780	rxn30665_c, rxn31218_c
MNXR145338	N/A	N/A	N/A	5567861	N/A	N/A	N/A	5567861	N/A	N/A	N/A	N/A	N/A	R00866__in	N/A	N/A	N/A	R00866	N/A	N/A
MNXR113175	N/A	N/A	N/A	N/A	N/A	N/A	N/A	N/A	N/A	stha:NCTC11429_04545	N/A	N/A	N/A	N/A	N/A	N/A	N/A	N/A	N/A	rxn16613_c
MNXR119713	N/A	N/A	N/A	N/A	N/A	N/A	5570890	N/A	5570890	N/A	N/A	N/A	N/A	N/A	N/A	N/A	RXN_15924	N/A	RXN_15924	N/A
MNXR151578	N/A	N/A	N/A	N/A	N/A	N/A	N/A	N/A	N/A	N/A	N/A	N/A	N/A	R01105__in	N/A	N/A	N/A	N/A	N/A	N/A
MNXR162460	5563904 or 5572923 or 5574197	N/A	N/A	N/A	N/A	N/A	N/A	N/A	N/A	N/A	RE1522M	N/A	N/A	N/A	N/A	N/A	N/A	N/A	N/A	N/A
MNXR101749	5565520 or 5567414	N/A	5567414	N/A	Unknown	N/A	N/A	N/A	N/A	N/A	MTHFD, MTHFDm	N/A	MTHFD	N/A	rxn00907_c0, rxn00907_d0, rxn00907_m0	N/A	N/A	N/A	N/A	N/A
MNXR185576	N/A	5564520	N/A	N/A	N/A	5564520	N/A	N/A	N/A	N/A	N/A	RXN_19728	N/A	N/A	N/A	RXN_19728	N/A	N/A	N/A	N/A
MNXR99632	5576932	N/A	N/A	N/A	N/A	N/A	N/A	N/A	N/A	N/A	FPGS9, FPGS9m	N/A	N/A	N/A	N/A	N/A	N/A	N/A	N/A	N/A
MNXR107152	N/A	N/A	N/A	N/A	N/A	N/A	5571448	N/A	5571448	N/A	N/A	N/A	N/A	N/A	N/A	N/A	PHOSPHOGLYCERATE_PHOSPHATASE_RXN	N/A	PHOSPHOGLYCERATE_PHOSPHATASE_RXN	N/A
MNXR188678	N/A	N/A	5574096	5574096	N/A	N/A	N/A	5574096	N/A	N/A	N/A	N/A	R_PNP	R02294__in	N/A	N/A	N/A	R02294	N/A	N/A
MNXR157378	(23687873 and 5572923 and 5574197) or (5565366 and 5572923 and 5574197) or (5565367 and 5572923 and 5574197)	N/A	N/A	N/A	N/A	N/A	N/A	N/A	N/A	N/A	FAOXC185C164m	N/A	N/A	N/A	N/A	N/A	N/A	N/A	N/A	N/A
MNXR158693	N/A	N/A	N/A	N/A	N/A	N/A	N/A	N/A	N/A	N/A	N/A	N/A	N/A	N/A	N/A	N/A	N/A	N/A	N/A	N/A
MNXR211665	N/A	N/A	N/A	N/A	N/A	N/A	N/A	N/A	N/A	N/A	N/A	N/A	N/A	N/A	N/A	N/A	N/A	N/A	N/A	N/A
MNXR117638	N/A	110678457 or 110678458 or 110679833 or 110680480 or 110681119 or 110681120 or 110681121 or 110681124 or 110681125 or 110681126 or 23687491 or 23687515 or 23687973 or 5563699 or 5564210 or 5564561 or 5564665 or 5564668 or 5564669 or 5566029 or 5566033 or 5566107 or 5566113 or 5566114 or 5566115 or 5566144 or 5566934 or 5567205 or 5567206 or 5567217 or 5567218 or 5567219 or 5567220 or 5567436 or 55…	N/A	N/A	N/A	110678457 or 110678458 or 110679833 or 110680480 or 110681119 or 110681120 or 110681121 or 110681124 or 110681125 or 110681126 or 23687491 or 23687515 or 23687973 or 5563699 or 5564210 or 5564561 or 5564665 or 5564668 or 5564669 or 5566029 or 5566033 or 5566107 or 5566113 or 5566114 or 5566115 or 5566144 or 5566934 or 5567205 or 5567206 or 5567217 or 5567218 or 5567219 or 5567220 or 5567436 or 55…	110679382 or 110680480 or 110681120 or 110681124 or 23687711 or 5564068 or 5564668 or 5564669 or 5566849 or 5567363 or 5568613 or 5568614 or 5568692 or 5568697 or 5568699 or 5568700 or 5568701 or 5568702 or 5568703 or 5568704 or 5569229 or 5570298 or 5571034 or 5571433 or 5573759 or 5574426 or 5576634 or 5576804 or 5577512 or 5577515 or 5580075	N/A	110679382 or 110680480 or 110681120 or 110681124 or 23687711 or 5564068 or 5564668 or 5564669 or 5566849 or 5567363 or 5568613 or 5568614 or 5568692 or 5568697 or 5568699 or 5568700 or 5568701 or 5568702 or 5568703 or 5568704 or 5569229 or 5570298 or 5571034 or 5571433 or 5573759 or 5574426 or 5576634 or 5576804 or 5577512 or 5577515 or 5580075	N/A	N/A	RXN_12575, RXN_12579	N/A	N/A	N/A	RXN_12575, RXN_12575_CHOCOLA_A/WATER//CPD_13524/PALMITATE/PROTON.44., RXN_12579	RXN_12575, RXN_12579	N/A	RXN_12575, RXN_12579	N/A
MNXR164621	N/A	5568202 or 5568498 or 5572923 or 5573712 or 5574197 or 5575668	N/A	N/A	N/A	5568202 or 5568498 or 5572923 or 5573712 or 5574197 or 5575668	N/A	N/A	N/A	N/A	N/A	RXN_20153	N/A	N/A	N/A	RXN_20153, RXN_20153_ACETYL_COA/ACETYL_COA//ACETOACETYL_COA/CO_A.44., RXN_20153_CPD_18/ACETYL_COA//CPD_17346/CO_A.34., RXN_20153_CPD_22007/ACETYL_COA//CPD_22012/CO_A.37., RXN_20153_CPD_22011/ACETYL_COA//CPD_22016/CO_A.37., RXN_20153_HEXANOYL_COA/ACETYL_COA//CPD_23633/CO_A.40., RXN_20153_PALMITYL_COA/ACETYL_COA//CPD_10260/CO_A.40.	N/A	N/A	N/A	N/A
MNXR103947	N/A	N/A	N/A	N/A	N/A	N/A	N/A	N/A	N/A	N/A	RE3524R	N/A	N/A	N/A	N/A	N/A	N/A	N/A	N/A	N/A
MNXR144960	(5564415 and 5568521 and 5573084 and 5575143) or (5564415 and 5568521 and 5573084 and AAEL000364)	N/A	N/A	N/A	N/A	N/A	N/A	N/A	N/A	riv:Riv7116_3510	GCCam	N/A	N/A	N/A	N/A	N/A	N/A	N/A	N/A	rxn30384_c
MNXR191079	N/A	N/A	5580070	N/A	N/A	N/A	N/A	N/A	N/A	N/A	N/A	N/A	R_FE2Gabcpp	N/A	N/A	N/A	N/A	N/A	N/A	N/A
MNXR162554	N/A	N/A	N/A	N/A	N/A	N/A	N/A	N/A	N/A	N/A	N/A	N/A	R_RHACOAE70, RHACOAE70	N/A	N/A	N/A	N/A	N/A	N/A	N/A
MNXR163760	N/A	N/A	N/A	N/A	N/A	N/A	N/A	5574679	5574679	N/A	N/A	N/A	N/A	N/A	N/A	N/A	N/A	R12295	R12295	N/A
MNXR107628	N/A	N/A	N/A	5567343 or 5580263	N/A	N/A	N/A	N/A	N/A	N/A	N/A	N/A	N/A	R02627__in	N/A	N/A	N/A	N/A	N/A	N/A
MNXR188786	N/A	N/A	N/A	N/A	N/A	N/A	N/A	N/A	N/A	N/A	RE2635C	N/A	N/A	N/A	N/A	N/A	N/A	N/A	N/A	N/A
MNXR157464	N/A	N/A	N/A	N/A	N/A	N/A	N/A	N/A	N/A	N/A	N/A	N/A	N/A	N/A	N/A	N/A	N/A	N/A	N/A	N/A
MNXR159777	N/A	N/A	N/A	N/A	N/A	N/A	N/A	N/A	N/A	N/A	NFDACtep	N/A	N/A	N/A	N/A	N/A	N/A	N/A	N/A	N/A
MNXR123767	N/A	N/A	N/A	N/A	N/A	N/A	N/A	N/A	N/A	N/A	N/A	N/A	N/A	N/A	N/A	RXN66_498	N/A	N/A	N/A	N/A
MNXR157361	5566281 or 5570810	N/A	N/A	N/A	N/A	N/A	N/A	N/A	N/A	N/A	FAOXC164C165x	N/A	N/A	N/A	N/A	N/A	N/A	N/A	N/A	N/A
MNXR105105	5566412	N/A	N/A	N/A	N/A	N/A	N/A	N/A	N/A	N/A	UGT1A9r	N/A	N/A	N/A	N/A	N/A	N/A	N/A	N/A	N/A
MNXR121582	N/A	N/A	N/A	N/A	N/A	N/A	110677016 or 5575690	N/A	110677016 or 5575690	N/A	N/A	N/A	N/A	N/A	N/A	RXN_18306	RXN_18306	N/A	RXN_18306	N/A
MNXR157481	N/A	N/A	N/A	N/A	N/A	N/A	N/A	N/A	N/A	N/A	FVSGLUChc	N/A	N/A	N/A	N/A	N/A	N/A	N/A	N/A	N/A
MNXR145207	N/A	N/A	5571265	5571265	N/A	N/A	5571265	5571265	5571265	N/A	N/A	N/A	R_NBAHH_ir	R01166__in	N/A	N/A	3.4.13.20_RXN	R01166	3.4.13.20_RXN	N/A
MNXR148517	N/A	N/A	N/A	N/A	Unknown	N/A	N/A	N/A	N/A	N/A	N/A	N/A	N/A	N/A	R_rxn02832_d0, rxn02832_d0	N/A	N/A	N/A	N/A	N/A
MNXR145575	N/A	5569649	N/A	N/A	N/A	N/A	N/A	N/A	N/A	mrm:A7982_00677	N/A	RXN_4144	N/A	N/A	N/A	N/A	N/A	N/A	N/A	rxn07314_c
MNXR158954	5566412	N/A	N/A	N/A	N/A	N/A	N/A	N/A	N/A	N/A	IBUPGT_HEP	N/A	N/A	N/A	N/A	N/A	N/A	N/A	N/A	N/A
MNXR135262	N/A	N/A	N/A	5567770 or 5567772 or 5567773 or 5577172	N/A	N/A	N/A	N/A	N/A	N/A	N/A	N/A	N/A	R03804__in	N/A	N/A	N/A	N/A	N/A	N/A
MNXR99262	N/A	N/A	N/A	N/A	N/A	N/A	N/A	N/A	N/A	N/A	N/A	N/A	N/A	N/A	N/A	N/A	N/A	N/A	N/A	N/A
MNXR188990	N/A	N/A	N/A	N/A	N/A	N/A	N/A	N/A	N/A	N/A	N/A	N/A	N/A	N/A	N/A	N/A	N/A	N/A	N/A	N/A
MNXR162693	N/A	N/A	N/A	N/A	N/A	N/A	N/A	N/A	N/A	N/A	N/A	N/A	N/A	N/A	N/A	N/A	N/A	N/A	N/A	N/A
MNXR188834	N/A	N/A	5570455 or 5579820	N/A	N/A	N/A	N/A	N/A	N/A	N/A	N/A	N/A	R_SEAHCYSHYD, R_SEAHCYSHYD_1	N/A	N/A	N/A	N/A	N/A	N/A	N/A
MNXR153057	N/A	N/A	N/A	N/A	Unknown	N/A	N/A	N/A	N/A	N/A	N/A	N/A	N/A	N/A	R_rxn00789_d0	N/A	N/A	N/A	N/A	N/A
MNXR189072	N/A	N/A	N/A	N/A	N/A	N/A	N/A	N/A	N/A	N/A	r1384	N/A	N/A	N/A	N/A	N/A	N/A	N/A	N/A	N/A
MNXR149445	N/A	N/A	N/A	N/A	N/A	N/A	N/A	N/A	N/A	N/A	N/A	N/A	N/A	N/A	N/A	RXN_18309	N/A	N/A	N/A	N/A
MNXR147140	N/A	23687491 or 5563699 or 5570776 or 5571102 or 5571143 or 5573293 or 5574469 or 5575867 or 5578456	N/A	N/A	N/A	23687491 or 5563699 or 5570776 or 5571102 or 5571143 or 5573293 or 5574469 or 5575867 or 5578456	N/A	N/A	N/A	N/A	N/A	CHOLINESTERASE_RXN	N/A	N/A	N/A	CHOLINESTERASE_RXN	N/A	N/A	N/A	N/A
MNXR95114	N/A	N/A	N/A	N/A	N/A	N/A	N/A	N/A	N/A	N/A	N/A	N/A	N/A	N/A	N/A	RXN_14408, RXN_14408_CPD_15374//GLC.15.	N/A	N/A	N/A	N/A
MNXR186828	N/A	N/A	N/A	N/A	N/A	N/A	N/A	N/A	N/A	N/A	N/A	N/A	N/A	N/A	N/A	RXN_19561	N/A	N/A	N/A	N/A
MNXR103166	5565034 or 5567883 or 5567884 or 5567885 or 5567886 or 5567887 or 5567893 or 5569154 or 5569156 or 5569761 or 5571203 or 5579039 or AAEL007421	N/A	N/A	N/A	N/A	N/A	N/A	N/A	N/A	N/A	PRGNLONESULT	N/A	N/A	N/A	N/A	N/A	N/A	N/A	N/A	N/A
MNXR95756	N/A	N/A	N/A	N/A	N/A	N/A	N/A	N/A	110678056 or 5575285	N/A	N/A	N/A	N/A	N/A	N/A	N/A	N/A	N/A	R03869	N/A
MNXR190668	N/A	5576218	N/A	N/A	N/A	5576218	N/A	5576218	5576218	N/A	N/A	2.7.1.151_RXN	N/A	N/A	N/A	2.7.1.151_RXN	N/A	R05800	2.7.1.151_RXN	N/A
MNXR145334	N/A	N/A	N/A	5574197 or 5575668	N/A	N/A	N/A	N/A	N/A	N/A	N/A	N/A	N/A	R00391__in	N/A	N/A	N/A	N/A	N/A	N/A
MNXR192234	N/A	N/A	N/A	5566281 or 5570810 or 5571144 or 5575181	N/A	N/A	N/A	5566281 or 5570810 or 5571144 or 5575181	5566281 or 5570810 or 5571144 or 5575181	N/A	N/A	N/A	N/A	R07896__in, R07896__in	N/A	N/A	N/A	R07896	R07896	N/A
MNXR103700	N/A	N/A	N/A	N/A	N/A	N/A	N/A	N/A	N/A	N/A	RE2594C	N/A	N/A	N/A	N/A	N/A	N/A	N/A	N/A	N/A
MNXR103913	5568633 or 5571804 or 5576217	N/A	N/A	N/A	N/A	N/A	N/A	N/A	N/A	N/A	RE3448C, RE3448M, RE3448X	N/A	N/A	N/A	N/A	N/A	N/A	N/A	N/A	N/A
MNXR115632	N/A	5569510 or 5575045 or 5578497 or 5580192 or 5580262	N/A	N/A	N/A	5569510 or 5575045 or 5578497 or 5580192 or 5580262	N/A	N/A	N/A	N/A	N/A	5.99.1.3_RXN	N/A	N/A	N/A	5.99.1.3_RXN	N/A	N/A	N/A	N/A
MNXR191053	N/A	N/A	5571685	N/A	N/A	N/A	N/A	N/A	N/A	N/A	N/A	N/A	R_FAS140	N/A	N/A	N/A	N/A	N/A	N/A	N/A
MNXR151498	N/A	N/A	N/A	N/A	N/A	N/A	N/A	N/A	N/A	N/A	N/A	N/A	R_EX_thm_e, R_THMtrbc	N/A	N/A	N/A	N/A	N/A	N/A	N/A
MNXR145116	N/A	N/A	N/A	N/A	N/A	N/A	N/A	N/A	N/A	N/A	N/A	N/A	N/A	N/A	N/A	N/A	N/A	N/A	N/A	N/A
MNXR105463	5568018 or 5568019 or 5568028	N/A	N/A	N/A	N/A	N/A	N/A	N/A	N/A	N/A	r1378	N/A	FALDH2	N/A	N/A	N/A	N/A	N/A	N/A	N/A
MNXR97801	5575872	5575872	N/A	5575872	N/A	5575872	5575872	5575872	5575872	mah:MEALZ_3890	DSREDUCr, RE3129N	RXN66_28	N/A	R01457__in	N/A	RXN66_28	RXN66_28	R01457	RXN66_28	rxn26890_c
MNXR115886	N/A	5567414	N/A	N/A	N/A	5567414	5567414	N/A	5567414	N/A	N/A	FORMATETHFLIG_RXN	N/A	N/A	N/A	FORMATETHFLIG_RXN	FORMATETHFLIG_RXN	N/A	FORMATETHFLIG_RXN	N/A
MNXR99396	N/A	N/A	5571685	N/A	N/A	N/A	N/A	N/A	N/A	N/A	N/A	N/A	FAS160	N/A	N/A	N/A	N/A	N/A	N/A	dna_rxn
MNXR148813	N/A	5571860 or 5574246	N/A	N/A	N/A	5571860 or 5574246	N/A	N/A	N/A	N/A	N/A	6.3.4.10_RXN	N/A	N/A	N/A	6.3.4.10_RXN	N/A	N/A	N/A	N/A
MNXR100496	5569975	N/A	N/A	N/A	N/A	N/A	N/A	N/A	N/A	N/A	H3ETer	N/A	N/A	N/A	N/A	N/A	N/A	N/A	N/A	N/A
MNXR208152	N/A	N/A	N/A	N/A	N/A	5570587 or 5574675 or 5574682 or 5575813	N/A	N/A	N/A	N/A	N/A	N/A	N/A	N/A	N/A	RXN_23433	N/A	N/A	N/A	N/A
MNXR148006	N/A	N/A	N/A	N/A	N/A	N/A	N/A	110678056 or 5575285	N/A	N/A	N/A	N/A	N/A	N/A	N/A	N/A	N/A	R03103	N/A	N/A
MNXR149423	N/A	N/A	N/A	N/A	N/A	N/A	N/A	N/A	N/A	N/A	N/A	N/A	N/A	N/A	N/A	RXN_18300	N/A	N/A	N/A	N/A
MNXR146138	N/A	N/A	5573947	N/A	N/A	N/A	N/A	N/A	N/A	N/A	N/A	N/A	R_PROt2r	N/A	N/A	N/A	N/A	N/A	N/A	N/A
MNXR102345	N/A	N/A	N/A	N/A	Unknown	N/A	N/A	N/A	N/A	N/A	N/A	N/A	PANTS, R_PANTS	N/A	R_rxn01791_c0, rxn01791_c0	N/A	N/A	N/A	N/A	N/A
MNXR158535	N/A	N/A	N/A	N/A	N/A	N/A	N/A	N/A	N/A	N/A	N/A	N/A	N/A	N/A	N/A	N/A	N/A	N/A	N/A	N/A
MNXR147227	N/A	N/A	N/A	110679123 or 110679382 or 5564210 or 5567092 or 5567363 or 5573759 or 5576804	N/A	N/A	N/A	N/A	N/A	N/A	N/A	N/A	N/A	R01314__in, R01314__in	N/A	N/A	N/A	N/A	N/A	N/A
MNXR103990	N/A	N/A	N/A	N/A	N/A	N/A	N/A	N/A	N/A	N/A	RE3633C	N/A	N/A	N/A	N/A	N/A	N/A	N/A	N/A	N/A
MNXR111113	N/A	N/A	N/A	N/A	N/A	N/A	N/A	N/A	N/A	age:AA314_00718 or cfus:CYFUS_000150 or mbd:MEBOL_003525	N/A	N/A	N/A	N/A	N/A	N/A	N/A	N/A	N/A	rxn07316_c
MNXR153582	N/A	5565330	N/A	N/A	N/A	5565330	N/A	N/A	5565330	N/A	N/A	NADPH_DEHYDROGENASE_FLAVIN_RXN	N/A	N/A	N/A	NADPH_DEHYDROGENASE_FLAVIN_RXN	N/A	N/A	NADPH_DEHYDROGENASE_FLAVIN_RXN	N/A
MNXR156594	N/A	N/A	N/A	N/A	N/A	N/A	N/A	N/A	N/A	N/A	N/A	N/A	N/A	N/A	N/A	N/A	N/A	N/A	N/A	N/A
MNXR123769	N/A	N/A	N/A	N/A	N/A	N/A	N/A	N/A	N/A	N/A	N/A	N/A	N/A	N/A	N/A	RXN66_500	N/A	N/A	N/A	N/A
MNXR211579	N/A	N/A	N/A	N/A	N/A	N/A	N/A	N/A	N/A	N/A	N/A	N/A	N/A	N/A	N/A	N/A	N/A	N/A	N/A	N/A
MNXR103483	5566412	N/A	N/A	N/A	N/A	N/A	N/A	N/A	N/A	N/A	RE0921R	N/A	N/A	N/A	N/A	N/A	N/A	N/A	N/A	N/A
MNXR110760	N/A	N/A	N/A	110674175 or 110675241 or 23687786 or 5564380 or 5564381 or 5564382 or 5564748 or 5564757 or 5565588 or 5568445 or 5569821 or 5569823 or 5571141 or 5572180 or 5572441 or 5573422 or 5573423 or 5573424 or 5575451 or 5575453 or 5575901 or 5579928	N/A	N/A	N/A	5564064 or 5564380 or 5564381 or 5564382 or 5565336 or 5567554 or 5567661 or 5567662 or 5568416 or 5569659 or 5569661 or 5569662 or 5569663 or 5569664 or 5569665 or 5569666 or 5569684 or 5569917 or 5569919 or 5569920 or 5572942 or 5573388 or 5573422 or 5575358 or 5576028 or 5576776 or 5576779 or 5578025 or 5578026 or 5578181 or 5578182 or 5578646 or 5579144	5564064 or 5564380 or 5564381 or 5564382 or 5565336 or 5567554 or 5567661 or 5567662 or 5568416 or 5569659 or 5569661 or 5569662 or 5569663 or 5569664 or 5569665 or 5569666 or 5569684 or 5569917 or 5569919 or 5569920 or 5572942 or 5573388 or 5573422 or 5575358 or 5576028 or 5576776 or 5576779 or 5578025 or 5578026 or 5578181 or 5578182 or 5578646 or 5579144	N/A	N/A	N/A	N/A	R07050__in	N/A	N/A	N/A	R07050	R07050	N/A
MNXR100356	5564296 or 5571983	110674097 or 5564296 or 5571983	5564296 or 5571983 or 5572023 or 5572308 or 5577258	N/A	N/A	110674097 or 5564296 or 5571983	5564296 or 5571983 or 5579885	5564296 or 5571983	N/A	ceg:D0C16_23535 or cep:Cri9333_3040 or rpx:Rpdx1_0691 or tmo:TMO_b0516	GLYOX, GLYOXm, LGTHL	GLYOXI_RXN, GLYOXII_RXN	GLYOX, GLYOX_1, LGTHL	N/A	N/A	GLYOXI_RXN, GLYOXII_RXN	GLYOXI_RXN, GLYOXII_RXN	R01736, R02530	N/A	rxn33079_c, rxn38132_c
MNXR148770	N/A	N/A	N/A	5575637	N/A	N/A	N/A	5575637	N/A	N/A	N/A	N/A	N/A	R04496__in	N/A	N/A	N/A	R04496	N/A	N/A
MNXR97052	5570159	N/A	N/A	N/A	N/A	N/A	N/A	N/A	N/A	N/A	CYTK14, CYTK14n	N/A	N/A	N/A	N/A	N/A	N/A	N/A	N/A	N/A
MNXR105449	5576146 or 5576151	N/A	N/A	N/A	N/A	N/A	N/A	N/A	N/A	N/A	r1181	N/A	N/A	N/A	N/A	N/A	N/A	N/A	N/A	N/A
MNXR105972	N/A	N/A	N/A	N/A	N/A	N/A	N/A	N/A	N/A	N/A	N/A	N/A	N/A	N/A	N/A	N/A	N/A	N/A	N/A	N/A
MNXR103786	N/A	N/A	N/A	N/A	N/A	N/A	N/A	N/A	N/A	N/A	RE3079C	N/A	N/A	N/A	N/A	N/A	N/A	N/A	N/A	N/A
MNXR102527	5566353	5566353	5566353 or 5566474	N/A	Unknown	5566353	5566353	5566353 or 5566474	5566353	aco:Amico_1309 or rbar:AWN76_009505	PGCD	PGLYCDEHYDROG_RXN	PGCD, R_PGCD	N/A	R_rxn01101_d0, rxn01101_d0	PGLYCDEHYDROG_RXN	PGLYCDEHYDROG_RXN	R01513	PGLYCDEHYDROG_RXN	rxn31801_c
MNXR152478	N/A	N/A	N/A	N/A	N/A	N/A	N/A	N/A	N/A	N/A	N/A	N/A	N/A	N/A	N/A	N/A	N/A	R07679	N/A	N/A
MNXR103532	N/A	N/A	N/A	N/A	N/A	N/A	N/A	N/A	N/A	N/A	RE1699C	N/A	N/A	N/A	N/A	N/A	N/A	N/A	N/A	N/A
MNXR151109	N/A	5571980	N/A	N/A	N/A	5571980	N/A	N/A	N/A	N/A	N/A	3.4.18.1_RXN	N/A	N/A	N/A	3.4.18.1_RXN	N/A	N/A	N/A	N/A
MNXR188858	N/A	N/A	N/A	N/A	N/A	5573051	N/A	N/A	N/A	N/A	N/A	N/A	N/A	N/A	N/A	RXN0_7165	N/A	N/A	N/A	N/A
MNXR103733	N/A	N/A	N/A	N/A	N/A	N/A	N/A	N/A	N/A	N/A	RE2856C	N/A	N/A	N/A	N/A	N/A	N/A	N/A	N/A	N/A
MNXR106853	N/A	N/A	N/A	110680419 or 5564156 or 5565282 or 5565366 or 5569333 or 5577139	N/A	N/A	N/A	N/A	N/A	N/A	N/A	N/A	N/A	R01178__in	N/A	N/A	N/A	N/A	N/A	N/A
MNXR120286	N/A	N/A	N/A	N/A	N/A	N/A	N/A	N/A	N/A	N/A	N/A	N/A	N/A	N/A	N/A	RXN_16677	N/A	N/A	N/A	N/A
MNXR175684	N/A	5573581	N/A	N/A	N/A	5573581	N/A	N/A	N/A	N/A	N/A	R17_RXN	N/A	N/A	N/A	R17_RXN	N/A	N/A	N/A	N/A
MNXR153028	N/A	N/A	N/A	5568150 or 5575102	N/A	N/A	N/A	5568150 or 5575102	N/A	N/A	N/A	N/A	N/A	R03648__in, R03648__in	N/A	N/A	N/A	R03648	N/A	N/A
MNXR150030	N/A	5570836	N/A	N/A	N/A	5570836	N/A	N/A	N/A	N/A	N/A	RXN_7771	N/A	N/A	N/A	RXN_7771	N/A	N/A	N/A	N/A
MNXR104175	5565900	N/A	N/A	N/A	N/A	N/A	N/A	N/A	N/A	N/A	S4T3g	N/A	N/A	N/A	N/A	N/A	N/A	N/A	N/A	N/A
MNXR110816	N/A	N/A	N/A	110680375 or 5567896 or 5567898 or 5577347 or 5578759	N/A	110680375 or 5567896 or 5567898 or 5570939 or 5574675 or 5574682 or 5578759	N/A	5567896 or 5567898 or 5577347	5567896 or 5567898 or 5577347	N/A	N/A	N/A	N/A	R07108__in, R07108__in	N/A	RXN_23426	N/A	R07108	R07108	N/A
MNXR100097	N/A	N/A	N/A	N/A	N/A	N/A	N/A	N/A	N/A	thio:AYJ59_12655	N/A	N/A	N/A	N/A	N/A	N/A	N/A	N/A	N/A	rxn34789_c
MNXR103765	5578877	N/A	N/A	N/A	N/A	N/A	N/A	N/A	N/A	N/A	RE3011M, RE3011R	N/A	N/A	N/A	N/A	N/A	N/A	N/A	N/A	N/A
MNXR165019	N/A	N/A	N/A	N/A	N/A	5564117 or 5564627 or 5568784 or 5571409 or 5578147	N/A	N/A	N/A	N/A	N/A	N/A	N/A	N/A	N/A	RXN_20690	N/A	N/A	N/A	N/A
MNXR149942	N/A	N/A	N/A	N/A	N/A	N/A	N/A	N/A	N/A	mrm:A7982_06694	N/A	N/A	N/A	N/A	N/A	N/A	N/A	N/A	N/A	rxn07317_c
MNXR162506	5563904 or 5572923 or 5574197	N/A	N/A	N/A	N/A	N/A	N/A	N/A	N/A	N/A	RE3193M	N/A	N/A	N/A	N/A	N/A	N/A	N/A	N/A	N/A
MNXR164958	N/A	N/A	N/A	N/A	N/A	N/A	N/A	N/A	N/A	N/A	N/A	N/A	N/A	N/A	N/A	RXN_20613	N/A	N/A	N/A	N/A
MNXR147520	N/A	N/A	N/A	N/A	N/A	N/A	N/A	N/A	N/A	kal:KALB_6769	N/A	N/A	N/A	N/A	N/A	N/A	N/A	N/A	N/A	rxn15302_c
MNXR121052	N/A	N/A	N/A	N/A	N/A	N/A	N/A	N/A	N/A	N/A	N/A	N/A	N/A	N/A	N/A	RXN_17633	N/A	N/A	N/A	N/A
MNXR114956	N/A	5568558	N/A	N/A	N/A	5568558	N/A	N/A	5568558	N/A	N/A	1.2.1.27_RXN	N/A	N/A	N/A	1.2.1.27_RXN	N/A	N/A	1.2.1.27_RXN	N/A
MNXR95708	N/A	N/A	5568019 or 5578877	N/A	N/A	N/A	5578877	N/A	5578877	N/A	N/A	N/A	ALCD1, R_ALCD1	N/A	N/A	N/A	METHANOL_DEHYDROGENASE_RXN	N/A	METHANOL_DEHYDROGENASE_RXN	N/A
MNXR107023	N/A	N/A	N/A	N/A	N/A	N/A	5573274	N/A	5573274	N/A	N/A	N/A	N/A	N/A	N/A	N/A	RXN_8088	N/A	RXN_8088	N/A
MNXR124087	N/A	N/A	N/A	N/A	N/A	N/A	110676362 or 110676364 or 110676920 or 5563935 or 5563937 or 5564273 or 5566062 or 5567152 or 5570789 or 5571019 or 5571022 or 5572427 or 5572436 or 5572439 or 5573298 or 5576969 or 5576970 or 5576972	N/A	110676362 or 110676364 or 110676920 or 5563935 or 5563937 or 5564273 or 5566062 or 5567152 or 5570789 or 5571019 or 5571022 or 5572427 or 5572436 or 5572439 or 5573298 or 5576969 or 5576970 or 5576972	N/A	N/A	N/A	N/A	N/A	N/A	N/A	UDP_GLUCURONOSYLTRANSFERASE_RXN	N/A	UDP_GLUCURONOSYLTRANSFERASE_RXN	N/A
MNXR100421	N/A	N/A	N/A	N/A	N/A	N/A	N/A	N/A	N/A	N/A	N/A	N/A	N/A	N/A	N/A	N/A	N/A	N/A	N/A	N/A
MNXR157329	(5563904 and 5573712 and 5576217)	N/A	N/A	N/A	N/A	N/A	N/A	N/A	N/A	N/A	FAOXC123C102m	N/A	N/A	N/A	N/A	N/A	N/A	N/A	N/A	N/A
MNXR116392	N/A	5572342	N/A	N/A	N/A	5572342	5564679 or 5564683 or 5564694 or 5566459 or 5567513 or 5569378 or 5575117 or 5577425	N/A	5564679 or 5564683 or 5564694 or 5566459 or 5567513 or 5569378 or 5575117 or 5577425	N/A	N/A	RXN_10470	N/A	N/A	N/A	RXN_10470	RXN_10470	N/A	RXN_10470	N/A
MNXR193788	N/A	N/A	N/A	N/A	N/A	N/A	N/A	N/A	N/A	N/A	N/A	N/A	N/A	N/A	N/A	RXN_22278	N/A	N/A	N/A	N/A
MNXR154393	N/A	N/A	5574006	N/A	N/A	N/A	N/A	N/A	N/A	N/A	N/A	N/A	ACSPHAC60, R_ACSPHAC60	N/A	N/A	N/A	N/A	N/A	N/A	N/A
MNXR101643	5578387	N/A	N/A	N/A	N/A	N/A	N/A	N/A	N/A	N/A	MM6B2g	N/A	N/A	N/A	N/A	N/A	N/A	N/A	N/A	N/A
MNXR106295	N/A	N/A	N/A	N/A	N/A	N/A	N/A	N/A	N/A	N/A	N/A	N/A	N/A	N/A	N/A	N/A	N/A	N/A	N/A	N/A
MNXR107996	N/A	N/A	N/A	5570587 or 5575813	N/A	N/A	N/A	N/A	N/A	N/A	N/A	N/A	N/A	R03167__in, R03167__in	N/A	N/A	N/A	N/A	N/A	N/A
MNXR97013	N/A	N/A	N/A	N/A	N/A	N/A	5573419	N/A	5573419	N/A	N/A	N/A	N/A	N/A	N/A	N/A	TRANS_RXN_211	N/A	TRANS_RXN_211	N/A
MNXR153575	N/A	5564939	N/A	N/A	N/A	N/A	5564939	5564939	5564939	N/A	N/A	ARYLFORMAMIDASE_RXN	N/A	N/A	N/A	N/A	ARYLFORMAMIDASE_RXN	R01959	ARYLFORMAMIDASE_RXN	N/A
MNXR112341	N/A	N/A	N/A	N/A	N/A	N/A	N/A	N/A	N/A	N/A	N/A	N/A	N/A	N/A	N/A	RXN_14185	N/A	N/A	N/A	N/A
MNXR190384	N/A	N/A	N/A	N/A	N/A	N/A	N/A	N/A	N/A	N/A	N/A	N/A	GCDH, R_GCDH	N/A	N/A	N/A	N/A	N/A	N/A	N/A
MNXR106861	N/A	5576444	N/A	N/A	N/A	5576444	N/A	N/A	N/A	N/A	N/A	N_ACETYLGLUCOSAMINE_DEACETYLASE_RXN	N/A	N/A	N/A	N_ACETYLGLUCOSAMINE_DEACETYLASE_RXN	N/A	N/A	N/A	N/A
MNXR108734	N/A	N/A	5573654	N/A	Unknown	N/A	N/A	N/A	110680429 or 5573654	N/A	N/A	N/A	R_PRAIS	N/A	R_rxn02937_d0	N/A	N/A	N/A	AIRS_RXN	N/A
MNXR152847	N/A	N/A	N/A	N/A	N/A	N/A	N/A	110675236 or 110681118 or 5568814 or 5570229 or 5573927 or 5573929 or 5573931	N/A	N/A	N/A	N/A	N/A	N/A	N/A	N/A	N/A	R01624	N/A	N/A
MNXR190625	5576840	N/A	5576840	5576840	Unknown	N/A	N/A	5576840	N/A	arf:AR1Y2_2618	AICART	N/A	AICART, R_AICART	R04560__in	R_rxn03137_d0, rxn03137_d0	N/A	N/A	R04560	N/A	rxn27692_c
MNXR158788	N/A	N/A	N/A	N/A	N/A	N/A	N/A	N/A	N/A	N/A	N/A	N/A	N/A	N/A	N/A	N/A	N/A	N/A	N/A	N/A
MNXR163380	N/A	N/A	N/A	N/A	N/A	N/A	N/A	N/A	N/A	N/A	N/A	N/A	N/A	R10018__in	N/A	N/A	N/A	R10018	R10018	N/A
MNXR152564	N/A	5566942	N/A	N/A	N/A	5566942	N/A	N/A	N/A	N/A	N/A	2.4.1.144_RXN	N/A	N/A	N/A	2.4.1.144_RXN, 2.4.1.144_RXN	N/A	N/A	N/A	N/A
MNXR189267	N/A	N/A	N/A	N/A	N/A	N/A	5565972 or 5565973 or 5571709 or 5571710	N/A	5565972 or 5565973 or 5571709 or 5571710	N/A	N/A	N/A	N/A	N/A	N/A	N/A	BETAGALACTOSID_RXN	N/A	BETAGALACTOSID_RXN	N/A
MNXR148147	N/A	N/A	N/A	N/A	N/A	N/A	N/A	5567302 or 5567303 or 5567308 or 5572119 or 5573283 or 5578658	5567302 or 5567303 or 5567308 or 5572119 or 5573283 or 5578658	N/A	N/A	N/A	N/A	N/A	N/A	N/A	N/A	R03416	R03416	N/A
MNXR152886	N/A	5579863	N/A	N/A	N/A	5579863	N/A	N/A	N/A	vch:VC1053	N/A	RXN_14270	N/A	N/A	N/A	RXN_14270	N/A	N/A	N/A	rxn03039_c
MNXR99733	5575371	N/A	N/A	N/A	N/A	N/A	N/A	N/A	N/A	N/A	FUT31g	N/A	N/A	N/A	N/A	N/A	N/A	N/A	N/A	N/A
MNXR187494	N/A	N/A	N/A	N/A	N/A	N/A	N/A	N/A	N/A	N/A	N/A	N/A	N/A	N/A	N/A	RXN_19612	N/A	N/A	N/A	N/A
MNXR162916	N/A	N/A	N/A	N/A	N/A	N/A	N/A	N/A	N/A	N/A	N/A	N/A	N/A	N/A	N/A	N/A	N/A	N/A	N/A	N/A
MNXR178699	N/A	N/A	N/A	N/A	N/A	N/A	N/A	N/A	N/A	N/A	N/A	N/A	N/A	N/A	N/A	N/A	N/A	N/A	N/A	N/A
MNXR157393	23687873 or 5565366 or 5565367	N/A	N/A	N/A	N/A	N/A	N/A	N/A	N/A	N/A	FAOXC226C227m	N/A	N/A	N/A	N/A	N/A	N/A	N/A	N/A	N/A
MNXR193629	N/A	N/A	N/A	N/A	N/A	N/A	N/A	N/A	N/A	N/A	N/A	N/A	N/A	N/A	N/A	RXN_22063	N/A	N/A	N/A	N/A
MNXR163250	N/A	N/A	N/A	N/A	N/A	N/A	N/A	N/A	N/A	N/A	N/A	N/A	N/A	N/A	N/A	N/A	N/A	N/A	N/A	N/A
MNXR159466	N/A	N/A	N/A	N/A	N/A	N/A	N/A	N/A	N/A	N/A	LSTNM7TDhc	N/A	N/A	N/A	N/A	N/A	N/A	N/A	N/A	N/A
MNXR166700	N/A	N/A	N/A	N/A	N/A	N/A	N/A	N/A	N/A	asac:ATHSA_1916 or bco:Bcell_0282 or bthv:CQJ30_16875 or ccb:Clocel_1341 or cell:CBR65_08560 or lxy:O159_27230 or mfol:DXT68_14260 or paen:P40081_28135 or salh:HMF8227_00894 or thq:T2812B_04925 or tpt:Tpet_0952	N/A	N/A	N/A	N/A	N/A	N/A	N/A	N/A	N/A	rxn33569_c
MNXR113463	N/A	N/A	N/A	N/A	N/A	N/A	N/A	5565246	5565246	N/A	N/A	N/A	N/A	N/A	N/A	N/A	N/A	R10086	RXN_12878	N/A
MNXR95841	5569774	5569774	5566951	N/A	Unknown	5569774	5569774	5569774	5569774	ccv:CCV52592_1250 or dmi:Desmer_2368	NMNATm, NMNATn, NMNATr	2.7.7.1_RXN	NMNAT, R_NMNAT	N/A	R_rxn00105_c0, rxn00105_c0	2.7.7.1_RXN	2.7.7.1_RXN	R00137	2.7.7.1_RXN	rxn35311_c
MNXR121520	N/A	110679863 or 5568295 or 5568575 or 5569491 or 5569492 or 5570640 or 5570644 or 5570646 or 5577944	N/A	N/A	N/A	110679863 or 5568295 or 5568575 or 5569491 or 5569492 or 5570640 or 5570644 or 5570646 or 5577944	N/A	N/A	N/A	N/A	N/A	RXN_1823	N/A	N/A	N/A	RXN_1823	N/A	N/A	N/A	N/A
MNXR97918	N/A	N/A	N/A	N/A	N/A	N/A	N/A	N/A	N/A	nao:Y958_20885 or spun:BFF78_37940	N/A	N/A	N/A	N/A	N/A	N/A	N/A	N/A	N/A	rxn34769_c
MNXR104170	N/A	N/A	N/A	N/A	N/A	N/A	N/A	N/A	N/A	N/A	S3TASE3ly	N/A	N/A	N/A	N/A	N/A	N/A	N/A	N/A	N/A
MNXR158755	N/A	N/A	N/A	N/A	N/A	N/A	N/A	N/A	N/A	N/A	N/A	N/A	N/A	N/A	N/A	N/A	N/A	N/A	N/A	N/A
MNXR105970	N/A	N/A	N/A	N/A	N/A	N/A	N/A	N/A	N/A	N/A	N/A	N/A	N/A	N/A	N/A	N/A	N/A	N/A	N/A	N/A
MNXR103803	N/A	N/A	N/A	N/A	N/A	N/A	N/A	N/A	N/A	N/A	RE3126C	N/A	N/A	N/A	N/A	N/A	N/A	N/A	N/A	N/A
MNXR164776	N/A	N/A	N/A	N/A	N/A	N/A	110680920 or 5565720 or 5565723 or 5565724 or 5570004 or 5570005 or 5570274 or 5575559 or 5575618 or 5579662	N/A	110680920 or 5565720 or 5565723 or 5565724 or 5570004 or 5570005 or 5570274 or 5575559 or 5575618 or 5579662	N/A	N/A	N/A	N/A	N/A	N/A	N/A	RXN_20384	N/A	RXN_20384	N/A
MNXR97062	N/A	N/A	N/A	N/A	N/A	N/A	N/A	N/A	N/A	N/A	N/A	N/A	CYTOM	N/A	N/A	N/A	N/A	N/A	N/A	N/A
MNXR158572	N/A	N/A	N/A	N/A	N/A	N/A	N/A	N/A	N/A	N/A	N/A	N/A	N/A	N/A	N/A	N/A	N/A	N/A	N/A	N/A
MNXR152655	N/A	N/A	N/A	N/A	N/A	110675236 or 110680920 or 110681118 or 5563869 or 5565951 or 5567894 or 5568814 or 5568917 or 5569887 or 5570005 or 5570229 or 5572161 or 5573417 or 5573603 or 5573927 or 5573929 or 5573931 or 5575559 or 5577268 or 5579662	5565619	N/A	5565619	N/A	N/A	N/A	N/A	N/A	N/A	RXN_9528, RXN66_627	RXN_9528	N/A	RXN_9528	N/A
MNXR162558	N/A	N/A	N/A	N/A	N/A	N/A	N/A	N/A	N/A	N/A	N/A	N/A	R_RHACOAEP101, RHACOAEP101	N/A	N/A	N/A	N/A	N/A	N/A	N/A
MNXR112253	N/A	N/A	N/A	N/A	Unknown	N/A	N/A	N/A	N/A	N/A	N/A	N/A	N/A	N/A	rxn14142_d0	N/A	N/A	N/A	N/A	N/A
MNXR118951	N/A	N/A	N/A	N/A	N/A	N/A	N/A	N/A	N/A	N/A	N/A	N/A	N/A	N/A	N/A	RXN_14813	N/A	N/A	N/A	N/A
MNXR162737	N/A	N/A	N/A	N/A	N/A	N/A	N/A	N/A	N/A	N/A	N/A	N/A	N/A	N/A	N/A	N/A	N/A	N/A	N/A	N/A
MNXR148603	N/A	N/A	N/A	N/A	N/A	N/A	N/A	5564391 or 5576121	5564391 or 5576121	N/A	N/A	N/A	N/A	N/A	N/A	N/A	N/A	R04216	R04216	N/A
MNXR145326	N/A	5573603	N/A	N/A	N/A	5573603	5573603	N/A	5573603	N/A	N/A	3_OXOACYL_ACP_SYNTH_BASE_RXN	N/A	N/A	N/A	3_OXOACYL_ACP_SYNTH_BASE_RXN, 3_OXOACYL_ACP_SYNTH_BASE_RXN	3_OXOACYL_ACP_SYNTH_BASE_RXN	N/A	3_OXOACYL_ACP_SYNTH_BASE_RXN	N/A
MNXR95208	N/A	N/A	N/A	N/A	N/A	N/A	N/A	N/A	N/A	N/A	N/A	N/A	R_EX_acac_e	N/A	N/A	N/A	N/A	N/A	N/A	N/A
MNXR158763	N/A	N/A	N/A	N/A	N/A	N/A	N/A	N/A	N/A	N/A	N/A	N/A	N/A	N/A	N/A	N/A	N/A	N/A	N/A	N/A
MNXR188529	N/A	110675781 or 110678983 or 5563716 or 5563717 or 5564321 or 5566404 or 5567111 or 5567872 or 5567877 or 5570515 or 5573774 or 5574223 or 5574709 or 5574710 or 5575910 or 5577564	110678983 or 5567111 or 5573774 or 5575910 or 5579306	5567111 or 5567877 or 5573774	Unknown	110675781 or 110678983 or 5563716 or 5563717 or 5564321 or 5566404 or 5567111 or 5567872 or 5567877 or 5570515 or 5573774 or 5574223 or 5574709 or 5574710 or 5575910 or 5577564	5571448	110675781 or 5564321 or 5567111 or 5567872 or 5567877 or 5574223 or 5574709 or 5574710 or 5575910	5571448	ank:AnaeK_1990 or gpa:GPA_27650 or hoe:IMCC20628_00376 or izh:FEM41_09005 or labt:FIU93_26855 or mdv:C5Q96_06450 or mfu:LILAB_26715 or nen:NCHU2750_27610 or opr:Ocepr_0886 or rad:CO657_16995 or rhi:NGR_c28490 or rlg:Rleg_3605 or srg:XF24_00977	N/A	RXN_14025	R_NTD2	R00963__in, R00963__in	R_rxn00708_c0	RXN_14025	RXN_14025	R00963	RXN_14025	rxn31059_c
MNXR103392	N/A	N/A	N/A	N/A	N/A	N/A	N/A	N/A	N/A	N/A	N/A	N/A	QMO2	N/A	N/A	N/A	N/A	N/A	N/A	N/A
MNXR212842	N/A	N/A	N/A	N/A	N/A	N/A	N/A	N/A	N/A	N/A	RE3414C	N/A	N/A	N/A	N/A	N/A	N/A	N/A	N/A	N/A
MNXR147200	N/A	N/A	N/A	110681299 or 23687751 or 5564390 or 5575418 or 5575420 or 5579337	N/A	N/A	N/A	110681299 or 23687751 or 5564390 or 5575418 or 5575420 or 5579337	110681299 or 23687751 or 5564390 or 5575418 or 5575420 or 5579337	N/A	N/A	N/A	N/A	R01262__in, R01262__in	N/A	N/A	N/A	R01262	R01262	N/A
MNXR138777	N/A	N/A	N/A	N/A	N/A	N/A	N/A	N/A	N/A	N/A	RE2878C	N/A	N/A	N/A	N/A	N/A	N/A	N/A	N/A	N/A
MNXR147582	N/A	N/A	N/A	23687459 or 23687690 or 23687728 or 23687757 or 23687967 or 5568018 or 5568019 or 5568028	N/A	N/A	N/A	N/A	N/A	N/A	N/A	N/A	N/A	R02246__in	N/A	N/A	N/A	N/A	N/A	N/A
MNXR95501	5574382	N/A	5574382	N/A	Unknown	5574382	N/A	N/A	N/A	sbr:SY1_23010	RBFK	N/A	FMNAT	N/A	rxn00122_c0, rxn00122_d0	FADSYN_RXN	N/A	N/A	N/A	rxn33129_c
MNXR167207	N/A	110680920 or 5563869 or 5568917 or 5569887 or 5570274 or 5572161 or 5575559 or 5575618 or 5575619 or 5575620 or 5576405 or 5577067 or 5577268 or 5578329 or 5579662	N/A	N/A	N/A	110680920 or 5563869 or 5568917 or 5569887 or 5570274 or 5572161 or 5575559 or 5575618 or 5575619 or 5575620 or 5576405 or 5577067 or 5577268 or 5578329 or 5579662	110680920 or 5565720 or 5565723 or 5565724 or 5570004 or 5570005 or 5570274 or 5575559 or 5575618 or 5579662	N/A	110680920 or 5565720 or 5565723 or 5565724 or 5570004 or 5570005 or 5570274 or 5575559 or 5575618 or 5579662	N/A	N/A	RXN_20336	N/A	N/A	N/A	RXN_20336	RXN_20336	N/A	RXN_20336	N/A
MNXR122911	N/A	N/A	N/A	N/A	N/A	5565951	N/A	N/A	N/A	N/A	N/A	N/A	N/A	N/A	N/A	RXN_20769	N/A	N/A	N/A	N/A
MNXR121926	N/A	5565995 or 5574784 or 5574905	N/A	N/A	N/A	5565995 or 5574784 or 5574905	N/A	N/A	N/A	N/A	N/A	RXN_7250	N/A	N/A	N/A	RXN_7250	N/A	N/A	N/A	N/A
MNXR115758	N/A	5568674 or 5568678 or 5571646	N/A	N/A	N/A	5568674 or 5568678 or 5571646	5568674 or 5568678 or 5571646	N/A	5568674 or 5568678 or 5571646	N/A	N/A	CERAMIDASE_RXN	N/A	N/A	N/A	CERAMIDASE_RXN	CERAMIDASE_RXN	N/A	CERAMIDASE_RXN	N/A
MNXR165552	N/A	N/A	N/A	5577639	N/A	N/A	N/A	N/A	N/A	N/A	N/A	N/A	N/A	R12003__in	N/A	N/A	N/A	N/A	N/A	N/A
MNXR100486	5569975	N/A	N/A	N/A	N/A	N/A	N/A	N/A	N/A	N/A	H2ETer	N/A	N/A	N/A	N/A	N/A	N/A	N/A	N/A	N/A
MNXR164874	N/A	23687601 or 5564766 or 5570306 or 5571895 or 5572902 or 5578775	N/A	N/A	N/A	23687601 or 5564766 or 5570306 or 5571895 or 5572902 or 5578775	5571895 or 5572902	N/A	5571895 or 5572902	N/A	N/A	RXN_20519	N/A	N/A	N/A	RXN_20519	RXN_20519	N/A	RXN_20519	N/A
MNXR115829	N/A	110678814 or 110681517 or 5570737 or 5575244 or 5575250 or 5575779 or 5578809	N/A	N/A	N/A	110678814 or 110681517 or 5570737 or 5575244 or 5575250 or 5575779 or 5578809	110678814 or 110681517 or 5575244 or 5578809	N/A	110678814 or 110681517 or 5575244 or 5578809	N/A	N/A	DIACYLGLYKIN_RXN	N/A	N/A	N/A	DIACYLGLYKIN_RXN	DIACYLGLYKIN_RXN	N/A	DIACYLGLYKIN_RXN	N/A
MNXR147597	N/A	N/A	N/A	N/A	N/A	N/A	N/A	5564109 or 5564116 or 5564118 or 5564124 or 5564130 or 5564133 or 5565864 or 5568977 or 5577411	5564109 or 5564116 or 5564118 or 5564124 or 5564130 or 5564133 or 5565864 or 5568977 or 5577411	N/A	N/A	N/A	N/A	N/A	N/A	N/A	N/A	R02577	R02577	N/A
MNXR211658	N/A	N/A	N/A	N/A	N/A	N/A	N/A	N/A	N/A	N/A	N/A	N/A	N/A	N/A	N/A	N/A	N/A	N/A	N/A	N/A
MNXR111793	N/A	N/A	N/A	5579214	N/A	N/A	N/A	N/A	N/A	N/A	N/A	N/A	N/A	R08233__in, R08233__in	N/A	N/A	N/A	N/A	N/A	N/A
MNXR105447	5576146 or 5576151	N/A	N/A	N/A	N/A	N/A	N/A	N/A	N/A	N/A	r1177, r1178	N/A	N/A	N/A	N/A	N/A	N/A	N/A	N/A	N/A
MNXR126322	N/A	N/A	N/A	N/A	N/A	N/A	N/A	N/A	N/A	N/A	DKMPPD	N/A	N/A	N/A	N/A	N/A	N/A	N/A	N/A	N/A
MNXR147981	N/A	N/A	N/A	N/A	N/A	N/A	N/A	N/A	N/A	panc:E2636_14740 or phm:PSMK_11970 or tim:GMBLW1_36590	N/A	N/A	N/A	N/A	N/A	N/A	N/A	N/A	N/A	rxn34556_c
MNXR158543	N/A	N/A	N/A	N/A	N/A	N/A	N/A	N/A	N/A	N/A	N/A	N/A	N/A	N/A	N/A	N/A	N/A	N/A	N/A	N/A
MNXR103863	N/A	N/A	N/A	N/A	N/A	N/A	N/A	N/A	N/A	N/A	RE3287C	N/A	N/A	N/A	N/A	N/A	N/A	N/A	N/A	N/A
MNXR105954	N/A	N/A	N/A	N/A	N/A	N/A	N/A	N/A	N/A	N/A	N/A	N/A	N/A	N/A	N/A	N/A	N/A	N/A	N/A	N/A
MNXR114822	N/A	N/A	N/A	5573821	N/A	N/A	N/A	5573821	5573821	N/A	N/A	N/A	N/A	R11528__in	N/A	N/A	N/A	R11528	R11528	N/A
MNXR100086	5573374	N/A	N/A	110674344 or 5573374 or 5578916	Unknown	5573374	N/A	110674344 or 5565246 or 5573374 or 5578916	110674344 or 5565246 or 5573374 or 5578916	bvo:Pan97_50660 or cex:CSE_04160 or nib:GU926_12300 or rba:RB5654 or rmg:Rhom172_0743	GLUDxm, GLUDym	N/A	N/A	R00248__in	R_rxn00184_c0, rxn00184_c0	GLUTAMATE_DEHYDROGENASE_RXN, RXN_20084	N/A	R00248	GLUTDEHYD_RXN	rxn27887_c
MNXR190938	N/A	5568128	5568128	N/A	N/A	5568128	5568128	5568128	5568128	N/A	N/A	NAD_SYNTH_GLN_RXN	R_NADS2	N/A	N/A	NAD_SYNTH_GLN_RXN	NAD_SYNTH_GLN_RXN	R00257	NAD_SYNTH_GLN_RXN	N/A
MNXR94757	N/A	N/A	N/A	N/A	N/A	N/A	N/A	N/A	N/A	N/A	N/A	N/A	2AGPEAT120, R_2AGPEAT120	N/A	N/A	N/A	N/A	N/A	N/A	N/A
MNXR108735	5569339	5578622	5578622	N/A	Unknown	5578622	5578622	5578622	5578622	N/A	C120CPT2	AIRCARBOXY_RXN	AIRCr, R_AIRCr	N/A	R_rxn02938_d0, rxn02938_d0	AIRCARBOXY_RXN	AIRCARBOXY_RXN	R04209	AIRCARBOXY_RXN	N/A
MNXR162492	5566281 or 5570810 or 5575181	N/A	N/A	N/A	N/A	N/A	N/A	N/A	N/A	N/A	RE3157X	N/A	N/A	N/A	N/A	N/A	N/A	N/A	N/A	N/A
MNXR183947	N/A	N/A	N/A	N/A	N/A	N/A	N/A	N/A	N/A	N/A	N/A	N/A	N/A	N/A	N/A	RXN_18897	N/A	N/A	N/A	N/A
MNXR211760	N/A	N/A	N/A	N/A	N/A	N/A	N/A	N/A	N/A	N/A	N/A	N/A	N/A	N/A	N/A	N/A	N/A	N/A	N/A	N/A
MNXR103567	N/A	N/A	N/A	N/A	N/A	N/A	N/A	N/A	N/A	N/A	RE1905C	N/A	N/A	N/A	N/A	N/A	N/A	N/A	N/A	N/A
MNXR135056	N/A	N/A	N/A	N/A	N/A	N/A	N/A	N/A	N/A	ada:A5CPEGH6_13190 or dtu:Dtur_1146 or mkc:kam1_202 or msed:E3O41_09510 or palg:HFP57_09245 or sul:SYO3AOP1_0790 or tmai:FVE67_07120	N/A	N/A	N/A	N/A	N/A	N/A	N/A	N/A	N/A	rxn05845_c
MNXR94929	5575933	N/A	N/A	N/A	N/A	N/A	N/A	5575931 or 5575933	5575931 or 5575933	N/A	3MOX4HOXPGALDOX_NADP_, r0757	N/A	N/A	N/A	N/A	N/A	N/A	R04892	R04892	N/A
MNXR142453	N/A	N/A	N/A	N/A	N/A	N/A	N/A	N/A	N/A	pma:Pro_0460	N/A	N/A	N/A	N/A	N/A	N/A	N/A	N/A	N/A	rxn11995_c
MNXR106296	N/A	N/A	N/A	N/A	N/A	N/A	N/A	N/A	N/A	N/A	N/A	N/A	N/A	N/A	N/A	N/A	N/A	N/A	N/A	N/A
MNXR147788	N/A	N/A	N/A	N/A	N/A	N/A	N/A	N/A	N/A	dal:Dalk_2094 or rhg:EXZ61_03770	N/A	N/A	N/A	N/A	N/A	N/A	N/A	N/A	N/A	rxn15666_c
MNXR152454	N/A	N/A	N/A	N/A	N/A	N/A	N/A	110681048 or 23687449 or 23687540	N/A	N/A	N/A	N/A	N/A	N/A	N/A	N/A	N/A	R07213	N/A	N/A
MNXR95375	5563914	N/A	N/A	N/A	N/A	N/A	N/A	N/A	5563914	luo:HHL09_11985	r0309	N/A	N/A	N/A	N/A	RXN_14194	N/A	N/A	R01278	rxn33082_c
MNXR103169	N/A	N/A	N/A	N/A	Unknown	N/A	N/A	N/A	N/A	N/A	N/A	N/A	N/A	N/A	R_rxn03175_d0, rxn03175_d0	N/A	N/A	N/A	N/A	N/A
MNXR120967	N/A	5568484	N/A	N/A	N/A	5568484	N/A	N/A	N/A	N/A	N/A	RXN_17513	N/A	N/A	N/A	RXN_17513	N/A	N/A	N/A	N/A
MNXR101325	5575604	5575604	5568358 or 5573455 or 5575604	N/A	N/A	5575604	N/A	5575604	5575604	N/A	MACACI	MALEYLACETOACETATE_ISOMERASE_RXN	MACACI, R_MACACI	N/A	N/A	MALEYLACETOACETATE_ISOMERASE_RXN	N/A	R03181	MALEYLACETOACETATE_ISOMERASE_RXN	N/A
MNXR150473	N/A	N/A	N/A	5565303 or 5570327	N/A	N/A	N/A	N/A	N/A	N/A	N/A	N/A	N/A	R08969__in	N/A	N/A	N/A	N/A	N/A	N/A
MNXR119465	N/A	N/A	N/A	N/A	N/A	N/A	N/A	N/A	N/A	N/A	N/A	N/A	N/A	N/A	N/A	RXN_15583	N/A	N/A	N/A	N/A
MNXR163432	N/A	N/A	N/A	N/A	N/A	N/A	N/A	5569471 or 5579202	5569471 or 5579202	N/A	N/A	N/A	N/A	N/A	N/A	N/A	N/A	R11680	R11680	N/A
MNXR145622	N/A	N/A	N/A	N/A	N/A	N/A	N/A	N/A	N/A	N/A	MICITDr	N/A	N/A	N/A	N/A	N/A	N/A	N/A	N/A	N/A
MNXR189556	N/A	N/A	N/A	N/A	N/A	N/A	N/A	N/A	N/A	N/A	N/A	N/A	N/A	N/A	N/A	N/A	N/A	N/A	N/A	N/A
MNXR111355	N/A	N/A	N/A	N/A	N/A	N/A	N/A	5571879	N/A	N/A	N/A	N/A	N/A	N/A	N/A	N/A	N/A	R07767	N/A	N/A
MNXR103915	N/A	N/A	N/A	N/A	N/A	N/A	N/A	N/A	N/A	N/A	RE3469C	N/A	N/A	N/A	N/A	N/A	N/A	N/A	N/A	N/A
MNXR118012	N/A	5569601 or 5570994	N/A	N/A	N/A	5569601 or 5570994	5570994	N/A	5570994	N/A	N/A	RXN_13308	N/A	N/A	N/A	RXN_13308	RXN_13308	N/A	RXN_13308	N/A
MNXR100887	N/A	N/A	N/A	N/A	N/A	N/A	N/A	N/A	N/A	N/A	MI3456PK	N/A	N/A	N/A	N/A	N/A	N/A	N/A	N/A	N/A
MNXR97807	N/A	N/A	N/A	110675781 or 5564321 or 5567872 or 5574223 or 5574709 or 5574710	Unknown	N/A	N/A	N/A	N/A	lwa:SAMEA4504053_2202	N/A	N/A	N/A	R02092__in	R_rxn01511_c0, R_rxn01511_g0, rxn01511_c0, rxn01511_g0	N/A	N/A	N/A	N/A	rxn01511_c
MNXR163344	5568897 or 5577524	N/A	N/A	N/A	N/A	N/A	N/A	N/A	N/A	N/A	r0511	N/A	N/A	N/A	N/A	N/A	N/A	N/A	N/A	N/A
MNXR168818	N/A	5569000 or 5575142	N/A	N/A	N/A	5569000 or 5575142	N/A	N/A	N/A	N/A	N/A	RXN_18447	N/A	N/A	N/A	RXN_18447	N/A	N/A	N/A	N/A
MNXR154601	23687481 or 23687717 or 23687959 or 5564748 or 5564749 or 5564750 or 5564751 or 5564752 or 5564753 or 5564754 or 5564756 or 5564757 or 5564758 or 5564759 or 5564760 or 5564763 or 5564764 or 5564963 or 5564964 or 5564966 or 5565578 or 5565579 or 5568652 or 5568653 or 5569214 or 5569820 or 5569821 or 5569822 or 5569823 or 5571141 or 5571193 or 5571382 or 5571524 or 5571526 or 5571528 or 5571529 or …	N/A	N/A	N/A	N/A	N/A	N/A	N/A	N/A	N/A	AM19CSALThr	N/A	N/A	N/A	N/A	N/A	N/A	N/A	N/A	N/A
MNXR148340	N/A	5565079 or 5565546 or 5574368	N/A	N/A	N/A	5565079 or 5565546 or 5574368	N/A	N/A	N/A	N/A	N/A	ARALKYLAMINE_N_ACETYLTRANSFERASE_RXN	N/A	N/A	N/A	ARALKYLAMINE_N_ACETYLTRANSFERASE_RXN	N/A	N/A	N/A	N/A
MNXR159762	N/A	N/A	5566203	N/A	N/A	N/A	N/A	N/A	N/A	N/A	N/A	N/A	R_NAabc	N/A	N/A	N/A	N/A	N/A	N/A	N/A
MNXR163104	N/A	N/A	N/A	N/A	N/A	N/A	N/A	N/A	N/A	N/A	N/A	N/A	N/A	N/A	N/A	N/A	N/A	N/A	N/A	N/A
MNXR121682	N/A	5564364 or 5564588 or 5570069 or 5572430	N/A	N/A	N/A	5564364 or 5564588 or 5570069 or 5572430	5564364 or 5572430	N/A	5564364 or 5572430	N/A	N/A	RXN_3701	N/A	N/A	N/A	RXN_3701	RXN_3701	N/A	RXN_3701	N/A
MNXR121624	N/A	N/A	N/A	N/A	N/A	N/A	N/A	N/A	5569753	N/A	N/A	N/A	N/A	N/A	N/A	N/A	N/A	N/A	RXN_2205	N/A
MNXR96036	N/A	N/A	N/A	N/A	N/A	N/A	N/A	N/A	N/A	N/A	ARTPLM1, ARTPLM1m	N/A	N/A	N/A	N/A	N/A	N/A	N/A	N/A	N/A
MNXR158609	N/A	N/A	N/A	N/A	N/A	N/A	N/A	N/A	N/A	N/A	N/A	N/A	N/A	N/A	N/A	N/A	N/A	N/A	N/A	N/A
MNXR133420	N/A	N/A	N/A	N/A	N/A	N/A	N/A	5571760	5571760	N/A	N/A	N/A	N/A	N/A	N/A	N/A	N/A	R12768	R12768	N/A
MNXR99238	N/A	N/A	spontaneous	N/A	N/A	N/A	N/A	N/A	N/A	N/A	N/A	N/A	R_FALDtpp	N/A	N/A	N/A	N/A	N/A	N/A	N/A
MNXR146395	N/A	N/A	N/A	5575668	N/A	N/A	5575668	5575668	5575668	N/A	N/A	N/A	N/A	R03719__in	N/A	N/A	2.3.1.176_RXN	R03719	2.3.1.176_RXN	N/A
MNXR152656	N/A	N/A	N/A	N/A	Unknown	N/A	N/A	N/A	N/A	amr:AM1_6363 or arp:NIES39_L05790 or bcy:Bcer98_1494 or ccb:Clocel_4310 or cia:BEN51_08945 or eol:Emtol_1311 or hym:N008_14045 or lkm:EFP84_16390 or lne:FZC33_13600 or masw:AM586_18945 or mvc:MSVAZ_2437 or pasa:BAOM_0809 or pko:PKOR_18575 or pmf:P9303_01421 or psyo:PB01_17295 or rli:RLO149_p940280 or spsy:AZE41_00675 or thr:TRQ7_05995 or tti:THITH_04725	N/A	N/A	N/A	N/A	rxn05338_d0	N/A	N/A	N/A	N/A	rxn31255_c
MNXR110780	N/A	N/A	N/A	5574675 or 5574682	N/A	N/A	N/A	N/A	N/A	pub:SAR11_0803	N/A	N/A	N/A	R07072__in	N/A	N/A	N/A	N/A	N/A	rxn04875_c
MNXR211270	N/A	N/A	N/A	N/A	N/A	N/A	N/A	N/A	N/A	N/A	N/A	N/A	N/A	N/A	N/A	N/A	N/A	N/A	N/A	N/A
MNXR211291	N/A	N/A	N/A	N/A	N/A	N/A	N/A	N/A	N/A	N/A	N/A	N/A	N/A	N/A	N/A	N/A	N/A	N/A	N/A	N/A
MNXR154078	N/A	N/A	N/A	N/A	N/A	N/A	N/A	N/A	N/A	N/A	6BHGLZGLCtev	N/A	N/A	N/A	N/A	N/A	N/A	N/A	N/A	N/A
MNXR165761	N/A	N/A	N/A	N/A	N/A	N/A	5574675 or 5574682	N/A	5574675 or 5574682	N/A	N/A	N/A	N/A	N/A	N/A	N/A	RXN_18936	N/A	RXN_18936	N/A
MNXR123780	N/A	N/A	N/A	N/A	N/A	N/A	N/A	N/A	N/A	N/A	N/A	N/A	N/A	N/A	N/A	RXN66_514	N/A	N/A	N/A	N/A
MNXR105355	5568472	N/A	N/A	N/A	N/A	N/A	N/A	N/A	5568472	N/A	r0610	N/A	N/A	N/A	N/A	N/A	N/A	N/A	R03237	N/A
MNXR118595	N/A	N/A	N/A	N/A	N/A	N/A	N/A	N/A	110680419 or 5564156 or 5564158 or 5564469 or 5566281 or 5566975 or 5569333 or 5570810 or 5571144 or 5575181	N/A	N/A	N/A	N/A	N/A	N/A	N/A	N/A	N/A	RXN_14278	N/A
MNXR115631	N/A	5569510 or 5575045 or 5580192	N/A	N/A	N/A	5569510 or 5575045 or 5580192	N/A	N/A	N/A	N/A	N/A	5.99.1.2_RXN	N/A	N/A	N/A	5.99.1.2_RXN	N/A	N/A	N/A	N/A
MNXR109851	N/A	N/A	N/A	N/A	N/A	N/A	N/A	N/A	N/A	kal:KALB_1452	N/A	N/A	N/A	N/A	N/A	N/A	N/A	N/A	N/A	rxn37661_c
MNXR153089	5572067	5572067 or 5572349	N/A	N/A	N/A	5572067 or 5572349	5572067	N/A	5572067	N/A	BBHOX	1.14.11.1_RXN	N/A	N/A	N/A	1.14.11.1_RXN	1.14.11.1_RXN	N/A	1.14.11.1_RXN	N/A
MNXR110030	N/A	N/A	N/A	N/A	N/A	N/A	N/A	5563668	5563668	N/A	N/A	N/A	N/A	N/A	N/A	N/A	N/A	R06127	R06127	N/A
MNXR154886	N/A	N/A	N/A	N/A	N/A	N/A	N/A	N/A	N/A	N/A	biomass_reaction	N/A	N/A	N/A	N/A	N/A	N/A	N/A	N/A	N/A
MNXR95788	5564130 or 5564133	5564109 or 5564116 or 5564118 or 5564124 or 5564130 or 5564133 or 5565864 or 5573251 or 5577411	23687838 or 5564133 or 5568207 or 5572214 or 5577411 or 5578282	N/A	N/A	5564109 or 5564116 or 5564118 or 5564124 or 5564130 or 5564133 or 5565864 or 5573251 or 5577411	5564116 or 5564118 or 5564124 or 5564130 or 5564133 or 5568977	N/A	5564116 or 5564118 or 5564124 or 5564130 or 5564133 or 5568977	N/A	ALR2	RXN0_4281	ALR2, R_ALR2	N/A	N/A	RXN0_4281	RXN0_4281	N/A	RXN0_4281	N/A
MNXR189541	5563904 or 5572923	N/A	N/A	5574112	N/A	N/A	N/A	5574112	N/A	ful:C4N20_06915 or lep:Lepto7376_3959	r0776	N/A	N/A	R05046__in	N/A	N/A	N/A	R05046	N/A	rxn03419_c
MNXR104226	5564874	N/A	N/A	N/A	N/A	N/A	N/A	N/A	N/A	N/A	S6TASE26ly	N/A	N/A	N/A	N/A	N/A	N/A	N/A	N/A	N/A
MNXR213264	N/A	N/A	N/A	N/A	N/A	N/A	N/A	N/A	N/A	N/A	r1386	N/A	N/A	N/A	N/A	N/A	N/A	N/A	N/A	N/A
MNXR103849	5568917 or 5569887 or 5572161	N/A	N/A	N/A	N/A	N/A	N/A	N/A	N/A	N/A	RE3244C, RE3244R	N/A	N/A	N/A	N/A	N/A	N/A	N/A	N/A	N/A
MNXR145782	N/A	N/A	5566989 or 5567407 or 5577482	N/A	Unknown	N/A	N/A	N/A	5577482	N/A	N/A	N/A	R_NITR	N/A	R_rxn00571_c0	N/A	N/A	N/A	NITRATE_REDUCTASE_NADH_RXN	N/A
MNXR100581	5563940	5563940 or 5564807 or 5578207 or 5578213	N/A	N/A	N/A	5563940 or 5564807 or 5578207 or 5578213	5564807	5563940 or 5564807 or 5578207 or 5578213	5564807	N/A	HISDC	HISTIDINE_DECARBOXYLASE_RXN	N/A	N/A	N/A	HISTIDINE_DECARBOXYLASE_RXN	HISTIDINE_DECARBOXYLASE_RXN	R01167	HISTIDINE_DECARBOXYLASE_RXN	N/A
MNXR95222	5569000 or AAEL000321	N/A	5569000 or 5575142	N/A	N/A	N/A	N/A	N/A	N/A	N/A	ACCOALm, ACS2	N/A	ACS2	N/A	N/A	N/A	N/A	N/A	N/A	N/A
MNXR151084	N/A	5571925 or 5573075 or 5575912	N/A	N/A	N/A	5571925 or 5573075 or 5575912	N/A	N/A	N/A	N/A	N/A	2.1.1.62_RXN	N/A	N/A	N/A	2.1.1.62_RXN	N/A	N/A	N/A	N/A
MNXR97174	N/A	N/A	spontaneous	N/A	N/A	N/A	N/A	N/A	N/A	N/A	N/A	N/A	DATPHs	N/A	N/A	N/A	N/A	N/A	N/A	N/A
MNXR144154	N/A	N/A	N/A	N/A	N/A	N/A	N/A	N/A	N/A	N/A	N/A	N/A	N/A	N/A	N/A	RXN66_495	N/A	N/A	N/A	N/A
MNXR184365	N/A	N/A	N/A	N/A	N/A	N/A	5574675 or 5574682	N/A	5574675 or 5574682	N/A	N/A	N/A	N/A	N/A	N/A	N/A	RXN_18933	N/A	RXN_18933	N/A
MNXR103689	N/A	N/A	N/A	N/A	N/A	N/A	N/A	N/A	N/A	N/A	RE2520C	N/A	N/A	N/A	N/A	N/A	N/A	N/A	N/A	N/A
MNXR95832	N/A	N/A	N/A	N/A	N/A	N/A	N/A	N/A	N/A	N/A	N/A	N/A	N/A	N/A	N/A	N/A	N/A	N/A	N/A	N/A
MNXR195719	N/A	N/A	N/A	N/A	N/A	N/A	N/A	N/A	N/A	N/A	N/A	N/A	N/A	N/A	N/A	N/A	N/A	N/A	N/A	N/A
MNXR112152	N/A	N/A	N/A	5564056	N/A	N/A	N/A	N/A	N/A	N/A	N/A	N/A	N/A	R08632__in	N/A	RXN_14048	N/A	N/A	N/A	N/A
MNXR158454	N/A	N/A	N/A	N/A	N/A	N/A	N/A	N/A	N/A	N/A	N/A	N/A	N/A	N/A	N/A	N/A	N/A	N/A	N/A	N/A
MNXR158670	N/A	N/A	N/A	N/A	N/A	N/A	N/A	N/A	N/A	N/A	N/A	N/A	N/A	N/A	N/A	N/A	N/A	N/A	N/A	N/A
MNXR99745	5575371	N/A	N/A	N/A	N/A	N/A	N/A	N/A	N/A	N/A	FUT911g	N/A	N/A	N/A	N/A	N/A	N/A	N/A	N/A	N/A
MNXR145166	N/A	5568633 or 5571801 or 5571804 or 5572923 or 5574197 or 5576217 or 5576671	N/A	N/A	N/A	5568633 or 5571801 or 5571804 or 5572923 or 5574197 or 5576217 or 5576671	5571801 or 5571804 or 5576217	N/A	5571801 or 5571804 or 5576217	N/A	N/A	OHACYL_COA_DEHYDROG_RXN	N/A	N/A	N/A	OHACYL_COA_DEHYDROG_RXN, OHACYL_COA_DEHYDROG_RXN_POLYMER_INST_L_3_HYDROXYACYL_COA_C2_H4/NAD//POLYMER_INST_3_KETOACYL_COA_C2_H4/NADH/PROTON.90., OHACYL_COA_DEHYDROG_RXN_POLYMER_INST_L_3_HYDROXYACYL_COA_C6_H12/NAD//POLYMER_INST_3_KETOACYL_COA_C6_H12/NADH/PROTON.92.	OHACYL_COA_DEHYDROG_RXN	N/A	OHACYL_COA_DEHYDROG_RXN	N/A
MNXR115229	N/A	5566495 or 5568292	N/A	N/A	N/A	5566495 or 5568292	5568292	N/A	5568292	N/A	N/A	2OXOGLUTDECARB_RXN	N/A	N/A	N/A	2OXOGLUTDECARB_RXN, 2OXOGLUTDECARB_RXN	2OXOGLUTDECARB_RXN	N/A	2OXOGLUTDECARB_RXN	N/A
MNXR148833	N/A	N/A	N/A	5568027 or 5578232	N/A	N/A	N/A	5568027 or 5573520	5568027 or 5573520	aym:YM304_30210 or fbl:Fbal_0446 or this:HZT40_01820 or this:HZT40_01845	N/A	N/A	N/A	R04603__in	N/A	N/A	N/A	R04603	R04603	rxn06741_c
MNXR158379	N/A	N/A	N/A	N/A	N/A	N/A	N/A	N/A	N/A	N/A	N/A	N/A	N/A	N/A	N/A	N/A	N/A	N/A	N/A	N/A
MNXR110754	N/A	N/A	N/A	110674175 or 110675241 or 23687786 or 5564380 or 5564381 or 5564382 or 5564748 or 5564757 or 5565588 or 5568445 or 5569821 or 5569823 or 5571141 or 5572180 or 5572441 or 5573422 or 5573423 or 5573424 or 5575451 or 5575453 or 5575901 or 5579928	N/A	N/A	N/A	5564380 or 5564381 or 5564382 or 5573422 or 5575358	5564380 or 5564381 or 5564382 or 5573422 or 5575358	N/A	N/A	N/A	N/A	R07044__in	N/A	N/A	N/A	R07044	R07044	N/A
MNXR158622	N/A	N/A	N/A	N/A	N/A	N/A	N/A	N/A	N/A	N/A	N/A	N/A	N/A	N/A	N/A	N/A	N/A	N/A	N/A	N/A
MNXR134843	N/A	N/A	N/A	N/A	N/A	N/A	N/A	N/A	N/A	N/A	N/A	N/A	N/A	N/A	N/A	N/A	N/A	N/A	N/A	rxn07217_c
MNXR165216	N/A	N/A	N/A	N/A	N/A	N/A	N/A	N/A	N/A	N/A	N/A	N/A	N/A	N/A	N/A	RXN_21019	N/A	N/A	N/A	N/A
MNXR108889	N/A	N/A	N/A	N/A	N/A	N/A	N/A	N/A	N/A	N/A	N/A	N/A	N/A	N/A	N/A	2.1.1.44_RXN, 2.1.1.44_RXN	N/A	N/A	N/A	N/A
MNXR163791	N/A	N/A	N/A	N/A	N/A	N/A	N/A	5569975	5569975	N/A	N/A	N/A	N/A	N/A	N/A	N/A	N/A	R12351	R12351	N/A
MNXR158598	N/A	N/A	N/A	N/A	N/A	N/A	N/A	N/A	N/A	N/A	N/A	N/A	N/A	N/A	N/A	N/A	N/A	N/A	N/A	N/A
MNXR162981	N/A	N/A	N/A	N/A	N/A	N/A	N/A	N/A	N/A	N/A	N/A	N/A	N/A	N/A	N/A	N/A	N/A	N/A	N/A	N/A
MNXR149035	N/A	N/A	N/A	5568233 or 5570917	N/A	N/A	N/A	N/A	N/A	llu:AKJ09_07048	N/A	N/A	N/A	R04920__in	N/A	N/A	N/A	N/A	N/A	rxn06811_c
MNXR211281	N/A	N/A	N/A	N/A	N/A	N/A	N/A	N/A	N/A	N/A	N/A	N/A	N/A	N/A	N/A	N/A	N/A	N/A	N/A	N/A
MNXR212750	5568633	N/A	N/A	N/A	N/A	N/A	N/A	N/A	N/A	N/A	RE3088X	N/A	N/A	N/A	N/A	N/A	N/A	N/A	N/A	N/A
MNXR173686	N/A	N/A	N/A	N/A	N/A	N/A	N/A	N/A	N/A	cyj:Cyan7822_4084 or mes:Meso_2176	N/A	N/A	N/A	N/A	N/A	N/A	N/A	N/A	N/A	rxn16219_c
MNXR147742	N/A	N/A	N/A	5566536 or 5575247	N/A	N/A	N/A	N/A	N/A	N/A	N/A	N/A	N/A	R02654__in	N/A	N/A	N/A	N/A	N/A	N/A
MNXR103813	N/A	N/A	N/A	N/A	N/A	N/A	N/A	N/A	N/A	N/A	RE3162C	N/A	N/A	N/A	N/A	N/A	N/A	N/A	N/A	N/A
MNXR104658	N/A	N/A	spontaneous	N/A	N/A	N/A	N/A	N/A	N/A	N/A	N/A	N/A	R_EX_s_e, R_St	N/A	N/A	N/A	N/A	N/A	N/A	N/A
MNXR105467	5572509	N/A	N/A	N/A	N/A	N/A	N/A	N/A	N/A	N/A	r1391	N/A	N/A	N/A	N/A	N/A	N/A	N/A	N/A	N/A
MNXR99818	5575690 or AAEL012002	N/A	N/A	N/A	N/A	N/A	N/A	N/A	N/A	N/A	G14T6g	N/A	N/A	N/A	N/A	N/A	N/A	N/A	N/A	N/A
MNXR211290	N/A	N/A	N/A	N/A	N/A	N/A	N/A	N/A	N/A	N/A	N/A	N/A	N/A	N/A	N/A	N/A	N/A	N/A	N/A	N/A
MNXR115181	N/A	5565436	N/A	5576312	N/A	5565436	N/A	N/A	5565436	lpav:PLANPX_2066	N/A	2.6.1.40_RXN	N/A	R02050__in	N/A	2.6.1.40_RXN	N/A	N/A	2.6.1.40_RXN	rxn27522_c
MNXR136017	N/A	N/A	N/A	N/A	N/A	N/A	N/A	N/A	N/A	N/A	N/A	N/A	N/A	N/A	N/A	N/A	N/A	N/A	N/A	rxn09111_c
MNXR118363	N/A	5574368	N/A	N/A	N/A	5574368	N/A	N/A	N/A	N/A	N/A	RXN_13870	N/A	N/A	N/A	RXN_13870	N/A	N/A	N/A	N/A
MNXR163132	N/A	N/A	N/A	N/A	N/A	N/A	N/A	N/A	N/A	N/A	N/A	N/A	N/A	N/A	N/A	N/A	N/A	N/A	N/A	N/A
MNXR145952	5575706	5568472	5568472	5568472	Unknown	5568472	5568472	5568472	5568472	app:CAP2UW1_0237	LDH_L	6PFRUCTPHOS_RXN	PFK, R_PFK	R00756__in, R04779__in	rxn15493_c0, rxn15493_d0	6PFRUCTPHOS_RXN	6PFRUCTPHOS_RXN	R00756, R04779	6PFRUCTPHOS_RXN, R04779	rxn34257_c, rxn38004_c
MNXR103050	5576251	5566482 or 5568208 or 5569004 or 5576251	5568208 or 5576251	5576251	Unknown	5566482 or 5568208 or 5569004 or 5576251	5568208 or 5576251	5576251	5568208 or 5576251	bthv:CQJ30_08945	PNTK, PNTKm	PANTOTHENATE_KIN_RXN	PNTK, R_PNTK	R03018__in	rxn12510_c0	PANTOTHENATE_KIN_RXN	PANTOTHENATE_KIN_RXN	R03018	PANTOTHENATE_KIN_RXN	rxn12510_c
MNXR211893	N/A	N/A	N/A	N/A	N/A	N/A	N/A	N/A	N/A	N/A	N/A	N/A	N/A	N/A	N/A	N/A	N/A	N/A	N/A	N/A
MNXR158698	N/A	N/A	N/A	N/A	N/A	N/A	N/A	N/A	N/A	N/A	N/A	N/A	N/A	N/A	N/A	N/A	N/A	N/A	N/A	N/A
MNXR158811	N/A	N/A	N/A	N/A	N/A	N/A	N/A	N/A	N/A	N/A	N/A	N/A	N/A	N/A	N/A	N/A	N/A	N/A	N/A	N/A
MNXR106668	N/A	N/A	N/A	5571932	N/A	N/A	N/A	5571932	5571932	puf:UFO1_4440	N/A	N/A	N/A	R00760__in	N/A	N/A	N/A	R00760, R00867	R00867	rxn32658_c, rxn33497_c
MNXR153276	N/A	N/A	N/A	N/A	N/A	N/A	N/A	5566097 or 5574713	N/A	N/A	N/A	N/A	N/A	N/A	N/A	N/A	N/A	R02396	N/A	N/A
MNXR106649	N/A	N/A	N/A	N/A	Unknown	N/A	N/A	N/A	N/A	N/A	N/A	N/A	N/A	N/A	R_rxn00495_c0, rxn00495_c0	N/A	N/A	N/A	N/A	N/A
MNXR173217	N/A	N/A	N/A	N/A	N/A	N/A	N/A	N/A	N/A	age:AA314_01571 or palc:A0T30_19555	N/A	N/A	N/A	N/A	N/A	N/A	N/A	N/A	N/A	rxn15216_c
MNXR96145	N/A	N/A	N/A	N/A	Unknown	N/A	N/A	N/A	N/A	N/A	N/A	N/A	N/A	N/A	R_rxn05039_d0, rxn05039_d0	N/A	N/A	N/A	N/A	N/A
MNXR103644	5570823 or 5570824 or 5570825 or 5570826 or 5573855 or 5573858 or 5573859 or 5578096 or 5579016	N/A	N/A	N/A	N/A	N/A	N/A	N/A	N/A	N/A	RE2270C, RE2270E	N/A	N/A	N/A	N/A	N/A	N/A	N/A	N/A	N/A
MNXR211325	N/A	N/A	N/A	N/A	N/A	N/A	N/A	N/A	N/A	N/A	N/A	N/A	N/A	N/A	N/A	N/A	N/A	N/A	N/A	N/A
MNXR136382	N/A	N/A	N/A	N/A	N/A	N/A	N/A	N/A	N/A	N/A	N/A	N/A	N/A	N/A	N/A	N/A	N/A	N/A	N/A	rxn17744_c
MNXR97048	5570159	N/A	N/A	N/A	N/A	N/A	N/A	N/A	N/A	N/A	CYTK10, CYTK10n	N/A	N/A	N/A	N/A	N/A	N/A	N/A	N/A	N/A
MNXR107204	N/A	N/A	N/A	5572994	N/A	N/A	N/A	5572994	5572994	N/A	N/A	N/A	N/A	R01851__in	N/A	N/A	N/A	R01851	METHANETHIOL_OXIDASE_RXN	N/A
MNXR102637	N/A	N/A	5578372	N/A	N/A	N/A	5563721 or 5580164	N/A	5563721 or 5580164	N/A	N/A	N/A	R_EX_phe__L_e, R_PHEtec	N/A	N/A	N/A	RXN66_445	N/A	RXN66_445	N/A
MNXR191531	N/A	N/A	N/A	N/A	N/A	N/A	N/A	N/A	N/A	N/A	N/A	N/A	N/A	N/A	N/A	RXN_12862	N/A	N/A	N/A	N/A
MNXR110950	N/A	N/A	N/A	N/A	Unknown	N/A	N/A	N/A	N/A	cyn:Cyan7425_4840 or hhg:XM38_031750 or pseu:Pse7367_3398	N/A	N/A	N/A	N/A	rxn37610_d0, rxn37610_m0, rxn37610_r0	N/A	N/A	N/A	N/A	rxn05028_c
MNXR145714	N/A	N/A	N/A	5566120 or 5566514	N/A	N/A	N/A	N/A	N/A	nao:Y958_20885 or spun:BFF78_37940	N/A	N/A	N/A	R05549__in	N/A	N/A	N/A	N/A	N/A	rxn34778_c
MNXR105178	5566521 or 5569339	N/A	N/A	N/A	N/A	N/A	N/A	N/A	N/A	N/A	VACCCPT1, VACCCPT2	N/A	N/A	N/A	N/A	N/A	N/A	N/A	N/A	N/A
MNXR124297	N/A	N/A	N/A	N/A	N/A	N/A	N/A	5568977	5568977	N/A	RE2799C	N/A	N/A	N/A	N/A	N/A	N/A	R02264	R02264	N/A
MNXR101072	N/A	N/A	N/A	N/A	N/A	N/A	N/A	N/A	N/A	N/A	LINKDEG2ly	N/A	N/A	N/A	N/A	N/A	N/A	N/A	N/A	N/A
MNXR201401	N/A	N/A	N/A	5564109 or 5564116 or 5564118 or 5564124 or 5564130 or 5564133	N/A	N/A	N/A	N/A	N/A	N/A	N/A	N/A	N/A	R10563__in, R10563__in	N/A	N/A	N/A	N/A	N/A	N/A
MNXR103541	23687481 or 23687717 or 23687959 or 5564748 or 5564749 or 5564750 or 5564751 or 5564752 or 5564753 or 5564754 or 5564756 or 5564757 or 5564758 or 5564759 or 5564760 or 5564763 or 5564764 or 5564963 or 5564964 or 5564966 or 5565578 or 5565579 or 5568652 or 5568653 or 5569214 or 5569820 or 5569821 or 5569822 or 5571141 or 5571193 or 5571382 or 5571524 or 5571526 or 5571528 or 5571529 or 5571531 or …	N/A	N/A	N/A	N/A	N/A	N/A	N/A	N/A	N/A	RE1806C, RE1806R	N/A	N/A	N/A	N/A	N/A	N/A	N/A	N/A	N/A
MNXR164146	N/A	N/A	N/A	N/A	N/A	N/A	5575690	N/A	5575690	N/A	N/A	N/A	N/A	N/A	N/A	N/A	RXN_19001	N/A	RXN_19001	N/A
MNXR163497	N/A	N/A	N/A	5566858	N/A	N/A	N/A	N/A	N/A	N/A	N/A	N/A	N/A	R11804__in	N/A	N/A	N/A	N/A	N/A	N/A
MNXR102625	N/A	N/A	5566111 or 5571821 or 5579911	N/A	N/A	N/A	N/A	N/A	N/A	N/A	N/A	N/A	R_EX_pheme_e, R_PHEMEt	N/A	N/A	N/A	N/A	N/A	N/A	N/A
MNXR118489	N/A	110675781 or 110677770 or 5566799 or 5568212 or 5574709 or 5574710	N/A	N/A	N/A	110675781 or 110677770 or 5566799 or 5568212 or 5574709 or 5574710	5566799	N/A	5566799	N/A	N/A	RXN_14024	N/A	N/A	N/A	RXN_14024, RXN_14024_DCTP/WATER//DCMP/Pi/PROTON.27., RXN_14024_DUTP/WATER//DUMP/Pi/PROTON.27.	RXN_14024	N/A	RXN_14024	N/A
MNXR111520	N/A	5568202 or 5568498 or 5572923 or 5573712 or 5574197 or 5575668	N/A	5574197 or 5575668	N/A	5568202 or 5568498 or 5572923 or 5573712 or 5574197 or 5575668	N/A	5575668	5575668	N/A	N/A	RXN_16137	N/A	R07937__in	N/A	RXN_16137	N/A	R07937	R07937	N/A
MNXR152210	N/A	N/A	N/A	N/A	N/A	N/A	N/A	N/A	N/A	N/A	N/A	N/A	MLDEP1pp, R_MLDEP1pp	N/A	N/A	N/A	N/A	N/A	N/A	N/A
MNXR113958	N/A	N/A	N/A	5563967 or 5567072 or 5568215 or 5574867	N/A	N/A	N/A	5563967 or 5567072 or 5568215 or 5574867	5563967 or 5567072 or 5568215 or 5574867	N/A	N/A	N/A	N/A	R10634__in	N/A	N/A	N/A	R10634	R10634	N/A
MNXR173362	N/A	N/A	N/A	N/A	N/A	N/A	N/A	N/A	N/A	grw:FTO74_06220	N/A	N/A	N/A	N/A	N/A	N/A	N/A	N/A	N/A	rxn15443_c
MNXR143543	N/A	N/A	N/A	5564939	N/A	N/A	N/A	5564939	5564939	rhy:RD110_02375 or sphg:AZE99_14290	N/A	N/A	N/A	R04911__in	N/A	N/A	N/A	R04911	R04911	rxn03362_c
MNXR119999	N/A	5567422	N/A	N/A	N/A	5567422	N/A	N/A	N/A	N/A	N/A	RXN_16302	N/A	N/A	N/A	RXN_16302	N/A	N/A	N/A	N/A
MNXR109414	N/A	N/A	N/A	110673980 or 110678056 or 5563729 or 5571397 or 5572673 or 5575285 or 5575931 or 5575933	N/A	N/A	N/A	N/A	N/A	calo:Cal7507_4832 or cyj:Cyan7822_5005 or cyt:cce_3229 or fcn:FN3523_1068 or lal:AT746_17175 or mnr:ACZ75_13735 or myl:C3E77_10335 or non:NOS3756_31890 or toq:HCG51_09155	N/A	N/A	N/A	R05238__in	N/A	N/A	N/A	N/A	N/A	rxn06890_c
MNXR120358	N/A	5578957	N/A	N/A	N/A	5578957	N/A	N/A	N/A	N/A	N/A	RXN_16759	N/A	N/A	N/A	RXN_16759	N/A	N/A	N/A	N/A
MNXR162484	5563904 or 5572923 or 5574197	N/A	N/A	N/A	N/A	N/A	N/A	N/A	N/A	N/A	RE3004M	N/A	N/A	N/A	N/A	N/A	N/A	N/A	N/A	N/A
MNXR103348	5574096	N/A	5574096	N/A	N/A	N/A	N/A	N/A	N/A	asx:CDL62_09350	PUNP6	N/A	PUNP6	N/A	N/A	N/A	N/A	N/A	N/A	rxn01985_c
MNXR117014	N/A	N/A	N/A	N/A	N/A	N/A	5578452	N/A	5578452	N/A	N/A	N/A	N/A	N/A	N/A	RXN_11562	RXN_11562	N/A	RXN_11562	N/A
MNXR105428	N/A	N/A	N/A	N/A	N/A	N/A	N/A	N/A	N/A	N/A	N/A	N/A	N/A	N/A	N/A	N/A	N/A	N/A	N/A	N/A
MNXR119582	N/A	N/A	N/A	N/A	N/A	N/A	N/A	5567063	5567063	N/A	N/A	N/A	N/A	N/A	N/A	N/A	N/A	R12417	R12417	N/A
MNXR122920	N/A	N/A	N/A	N/A	N/A	N/A	5577268	N/A	5577268	N/A	N/A	N/A	N/A	N/A	N/A	N/A	RXN_9646	N/A	RXN_9646	N/A
MNXR103736	N/A	N/A	N/A	N/A	N/A	N/A	N/A	N/A	N/A	N/A	RE2859C	N/A	N/A	N/A	N/A	N/A	N/A	N/A	N/A	N/A
MNXR106327	N/A	N/A	N/A	N/A	N/A	N/A	N/A	N/A	N/A	N/A	N/A	N/A	N/A	N/A	N/A	N/A	N/A	N/A	N/A	N/A
MNXR101108	5566521 or 5569339	N/A	N/A	N/A	N/A	N/A	N/A	N/A	N/A	N/A	LNLNCACPT1, LNLNCACPT2	N/A	N/A	N/A	N/A	N/A	N/A	N/A	N/A	N/A
MNXR154830	5566412	N/A	N/A	N/A	N/A	N/A	N/A	N/A	N/A	N/A	ATVACYLGLUChc	N/A	N/A	N/A	N/A	N/A	N/A	N/A	N/A	N/A
MNXR112528	N/A	N/A	N/A	N/A	N/A	N/A	N/A	N/A	N/A	trl:A3L10_04695	N/A	N/A	N/A	N/A	N/A	N/A	N/A	N/A	N/A	rxn04043_c, rxn15952_c
MNXR208138	N/A	N/A	N/A	N/A	N/A	N/A	N/A	N/A	N/A	N/A	N/A	N/A	N/A	N/A	N/A	RXN_23408	N/A	N/A	N/A	N/A
MNXR190198	N/A	5574713	N/A	N/A	N/A	5574713	5566097 or 5573378 or 5574713	N/A	5566097 or 5573378 or 5574713	ppr:PBPRB1741 or riv:Riv7116_0715	N/A	CARNITINE_O_ACETYLTRANSFERASE_RXN	N/A	N/A	N/A	CARNITINE_O_ACETYLTRANSFERASE_RXN	CARNITINE_O_ACETYLTRANSFERASE_RXN	N/A	CARNITINE_O_ACETYLTRANSFERASE_RXN	rxn19260_c
MNXR149945	N/A	N/A	N/A	N/A	N/A	N/A	N/A	N/A	N/A	mah:MEALZ_3890	N/A	N/A	N/A	N/A	N/A	N/A	N/A	N/A	N/A	rxn07319_c
MNXR115077	N/A	5567477	N/A	N/A	N/A	5567477	N/A	N/A	N/A	N/A	N/A	2.3.1.78_RXN	N/A	N/A	N/A	2.3.1.78_RXN, 2.3.1.78_RXN	N/A	N/A	N/A	N/A
MNXR100628	5578315	5578315	5578315	5578315	N/A	5578315	5578315	5578315	5578315	syb:TZ53_09235	HGNTOR	HOMOGENTISATE_12_DIOXYGENASE_RXN	HGNTOR, R_HGNTOR	R02519__in	N/A	HOMOGENTISATE_12_DIOXYGENASE_RXN	HOMOGENTISATE_12_DIOXYGENASE_RXN	R02519	HOMOGENTISATE_12_DIOXYGENASE_RXN	rxn32572_c
MNXR94991	5571397 or 5575285 or 5575933	N/A	N/A	110673980 or 110678056 or 5563729 or 5571397 or 5572673 or 5575285 or 5575931 or 5575933	N/A	N/A	N/A	110678056 or 5575285	110678056 or 5575285	calo:Cal7507_4832 or cyj:Cyan7822_5005 or cyt:cce_3229 or fcn:FN3523_1068 or lal:AT746_17175 or mnr:ACZ75_13735 or myl:C3E77_10335 or non:NOS3756_31890 or toq:HCG51_09155	r0464	N/A	4ABUTD, R_4ABUTD	R01986__in, R01986__in	N/A	N/A	N/A	R01986	RXN_14209	rxn33132_c
MNXR159462	5573277	N/A	N/A	N/A	N/A	N/A	N/A	N/A	N/A	N/A	LSTNtu	N/A	N/A	N/A	N/A	N/A	N/A	N/A	N/A	N/A
MNXR140928	N/A	N/A	N/A	N/A	N/A	N/A	N/A	N/A	N/A	N/A	N/A	N/A	R_UM3PL, UM3PL	N/A	N/A	N/A	N/A	N/A	N/A	N/A
MNXR123404	N/A	110679626 or 110679627 or 110679628 or 110680481 or 5563956 or 5563957 or 5563958 or 5563966 or 5563973 or 5563975 or 5563981 or 5563985 or 5567033 or 5571613 or 5571617 or 5571618 or 5571619	N/A	N/A	N/A	110679626 or 110679627 or 110679628 or 110680481 or 5563956 or 5563957 or 5563958 or 5563966 or 5563973 or 5563975 or 5563981 or 5563985 or 5567033 or 5571613 or 5571617 or 5571618 or 5571619	N/A	N/A	N/A	N/A	N/A	RXN0_7230	N/A	N/A	N/A	RXN0_7230, RXN0_7230_CHOLINE/2_METHYL_3_PHYTYL_14_NAPHTHOQUINONE//BETAINE_ALDEHYDE/CPD_12831.72., RXN0_7230_CHOLINE/CPD_9720//BETAINE_ALDEHYDE/CPD_12126.45.	N/A	N/A	N/A	N/A
MNXR212765	5568633	N/A	N/A	N/A	N/A	N/A	N/A	N/A	N/A	N/A	RE3141X	N/A	N/A	N/A	N/A	N/A	N/A	N/A	N/A	N/A
MNXR146117	N/A	N/A	N/A	N/A	Unknown	N/A	N/A	N/A	N/A	N/A	N/A	N/A	N/A	N/A	R_rxn03892_d0, R_rxn03892_m0, R_rxn03892_r0	N/A	N/A	N/A	N/A	N/A
MNXR100415	5567989	N/A	N/A	N/A	N/A	N/A	N/A	N/A	N/A	N/A	GPIAT	N/A	N/A	N/A	N/A	N/A	N/A	N/A	N/A	N/A
MNXR105396	N/A	N/A	N/A	N/A	N/A	N/A	N/A	N/A	N/A	N/A	N/A	N/A	N/A	N/A	N/A	N/A	N/A	N/A	N/A	N/A
MNXR124089	N/A	N/A	N/A	N/A	N/A	N/A	5564380 or 5573422 or 5573423 or 5573424 or 5575187	N/A	5564380 or 5573422 or 5573423 or 5573424 or 5575187	N/A	N/A	N/A	N/A	N/A	N/A	N/A	UNSPECIFIC_MONOOXYGENASE_RXN	N/A	UNSPECIFIC_MONOOXYGENASE_RXN	N/A
MNXR158279	N/A	N/A	N/A	N/A	N/A	N/A	N/A	N/A	N/A	N/A	N/A	N/A	N/A	N/A	N/A	N/A	N/A	N/A	N/A	N/A
MNXR145479	N/A	N/A	N/A	N/A	N/A	N/A	N/A	N/A	N/A	N/A	N/A	N/A	N/A	N/A	N/A	N/A	N/A	R06194	R06194	N/A
MNXR101662	5568558	N/A	N/A	N/A	N/A	N/A	N/A	N/A	N/A	aci:ACIAD1604	MMSAD1m	N/A	MMSAD1	N/A	N/A	N/A	N/A	N/A	N/A	rxn00671_c
MNXR146546	N/A	N/A	N/A	5569078	N/A	N/A	N/A	5569078	N/A	N/A	N/A	N/A	N/A	R03663__in	N/A	N/A	N/A	R03663	N/A	N/A
MNXR211272	N/A	N/A	N/A	N/A	N/A	N/A	N/A	N/A	N/A	N/A	N/A	N/A	N/A	N/A	N/A	N/A	N/A	N/A	N/A	N/A
MNXR95692	N/A	N/A	5566218 or 5568572 or 5571884 or 5573748 or 5575863 or 5579118	N/A	N/A	N/A	N/A	N/A	N/A	N/A	N/A	N/A	R_ALAt4	N/A	N/A	N/A	N/A	N/A	N/A	N/A
MNXR100351	N/A	N/A	5566218 or 5568572 or 5573748 or 5573926 or 5579118	N/A	N/A	N/A	N/A	N/A	N/A	N/A	N/A	N/A	R_GLYt4	N/A	N/A	N/A	N/A	N/A	N/A	N/A
MNXR188782	N/A	N/A	N/A	N/A	N/A	N/A	N/A	N/A	N/A	N/A	RE2386C	N/A	N/A	N/A	N/A	N/A	N/A	N/A	N/A	N/A
MNXR192231	N/A	N/A	N/A	N/A	N/A	N/A	N/A	N/A	N/A	falb:HYN59_13240 or lmoi:VV02_21660 or rhq:IM25_01165	N/A	N/A	N/A	N/A	N/A	N/A	N/A	N/A	N/A	rxn07678_c
MNXR191513	N/A	N/A	N/A	N/A	N/A	N/A	N/A	N/A	N/A	N/A	N/A	N/A	N/A	N/A	N/A	RXN_12539	N/A	N/A	N/A	N/A
MNXR115646	N/A	5571860 or 5574246	N/A	N/A	N/A	5571860 or 5574246	N/A	N/A	N/A	N/A	N/A	6.3.4.9_RXN	N/A	N/A	N/A	6.3.4.9_RXN	N/A	N/A	N/A	N/A
MNXR116133	N/A	5569725 or 5579484	N/A	N/A	N/A	5569725 or 5579484	N/A	N/A	N/A	N/A	N/A	PHOSPHOLIPASE_A1_RXN	N/A	N/A	N/A	PHOSPHOLIPASE_A1_RXN	N/A	N/A	N/A	N/A
MNXR110717	N/A	N/A	N/A	N/A	N/A	N/A	N/A	5575278	5575278	apra:G3A50_01995 or aza:AZKH_p0413 or brad:BF49_2915 or can:Cyan10605_1248 or cpra:CPter91_0125 or gxy:GLX_22580 or hahe:ENC22_15155 or labr:CHH27_09100 or mcg:GL4_2957 or mmai:sS8_2404 or mpsy:CEK71_02380 or nar:Saro_2762 or npu:Npun_F4735 or nsh:GXM_07537 or oct:FTO60_16540 or pall:UYA_16985 or pcol:F1325_05795 or pkr:AYO71_16980 or ppul:RO07_10175 or psec:CCOS191_1266 or rhg:EXZ61_21625 or rhz…	N/A	N/A	N/A	N/A	N/A	N/A	N/A	R07004	R07004	rxn04811_c
MNXR108646	N/A	N/A	N/A	23687731 or 5564528 or 5567568 or 5573274 or 5573280 or 5573282 or 5573294 or 5573295 or 5573296 or 5573297 or 5575671	N/A	N/A	N/A	23687731 or 5564528 or 5573274 or 5573282 or 5573294 or 5573295 or 5573296 or 5573297 or 5575671	23687731 or 5564528 or 5573274 or 5573282 or 5573294 or 5573295 or 5573296 or 5573297 or 5575671	N/A	N/A	N/A	N/A	R04085__in	N/A	N/A	N/A	R04085	R04085	N/A
MNXR212768	5568917 or 5569887 or 5572161	N/A	N/A	N/A	N/A	N/A	N/A	N/A	N/A	N/A	RE3152R	N/A	N/A	N/A	N/A	N/A	N/A	N/A	N/A	N/A
MNXR191131	5577354	N/A	N/A	N/A	N/A	N/A	N/A	N/A	N/A	N/A	LEULEULAPc	N/A	N/A	N/A	N/A	N/A	N/A	N/A	N/A	N/A
MNXR164867	N/A	5564361	N/A	N/A	N/A	5564361	N/A	N/A	N/A	N/A	N/A	RXN_20511	N/A	N/A	N/A	RXN_20511	N/A	N/A	N/A	N/A
MNXR162411	N/A	N/A	N/A	N/A	N/A	N/A	N/A	N/A	N/A	N/A	PTVSTLACtev	N/A	N/A	N/A	N/A	N/A	N/A	N/A	N/A	N/A
MNXR144036	N/A	N/A	N/A	N/A	Unknown	N/A	N/A	N/A	N/A	N/A	N/A	N/A	N/A	N/A	rxn24131_c0	N/A	N/A	N/A	N/A	N/A
MNXR105906	N/A	N/A	N/A	N/A	N/A	N/A	N/A	N/A	N/A	N/A	N/A	N/A	N/A	N/A	N/A	N/A	N/A	N/A	N/A	N/A
MNXR107586	N/A	N/A	N/A	N/A	N/A	N/A	N/A	5575986	5575986	N/A	N/A	N/A	N/A	N/A	N/A	N/A	N/A	R02571	R02571	N/A
MNXR164539	N/A	5564364 or 5564588 or 5564845 or 5570069	N/A	N/A	N/A	5564364 or 5564588 or 5564845 or 5570069	N/A	N/A	N/A	N/A	N/A	RXN_19996	N/A	N/A	N/A	RXN_19996	N/A	N/A	N/A	N/A
MNXR101008	N/A	N/A	5564133	110675196 or 110676973 or 110679193 or 23687831 or 5564976 or 5565000 or 5568239 or 5570838 or 5571238 or 5573547 or 5576517	N/A	N/A	N/A	5564976 or 5565000 or 5572232	5564976 or 5565000 or 5572232	N/A	N/A	N/A	LALDO2x, R_LALDO2x	R02527__in	N/A	N/A	N/A	R02527	D_LACTALDEHYDE_DEHYDROGENASE_RXN	N/A
MNXR107941	N/A	N/A	N/A	110674175 or 110675241 or 23687786 or 5564380 or 5564381 or 5564382 or 5564748 or 5564757 or 5565588 or 5568445 or 5569821 or 5569823 or 5571141 or 5572180 or 5572441 or 5573422 or 5573423 or 5573424 or 5575451 or 5575453 or 5575901 or 5579928	N/A	N/A	N/A	N/A	N/A	N/A	N/A	N/A	N/A	R03089__in	N/A	N/A	N/A	N/A	N/A	N/A
MNXR188581	N/A	N/A	N/A	5565506 or 5570423	N/A	N/A	N/A	N/A	N/A	aff:H3L97_03355 or caq:IM40_07165 or cbu:CBU_0350 or cff:CFF8240_1609 or cste:H3L98_03040 or dori:FH5T_20365 or naf:GQ61_08265 or stp:Strop_4266 or teq:TEQUI_1156	N/A	N/A	N/A	R04988__in, R04988__in	N/A	N/A	N/A	N/A	N/A	rxn03395_c
MNXR119219	N/A	5571796	N/A	N/A	N/A	5571796	5571796	N/A	5571796	N/A	N/A	RXN_15215	N/A	N/A	N/A	RXN_15215	RXN_15215	N/A	RXN_15215	N/A
MNXR149632	N/A	N/A	N/A	N/A	Unknown	N/A	N/A	N/A	N/A	N/A	N/A	N/A	N/A	N/A	R_rxn04426_c0, R_rxn04426_r0, rxn04426_c0, rxn04426_r0	N/A	N/A	N/A	N/A	N/A
MNXR109130	N/A	N/A	N/A	N/A	N/A	N/A	N/A	N/A	N/A	N/A	N/A	N/A	N/A	N/A	N/A	RXN_9842	N/A	N/A	N/A	N/A
MNXR121006	N/A	5564364 or 5565594	N/A	N/A	N/A	5564364 or 5565594	5564364	N/A	5564364	N/A	N/A	RXN_17573	N/A	N/A	N/A	RXN_17573	RXN_17573	N/A	RXN_17573	N/A
MNXR162747	N/A	N/A	N/A	N/A	N/A	N/A	N/A	N/A	N/A	N/A	N/A	N/A	N/A	N/A	N/A	N/A	N/A	N/A	N/A	N/A
MNXR153931	N/A	N/A	N/A	N/A	N/A	N/A	N/A	N/A	N/A	N/A	N/A	N/A	N/A	N/A	N/A	N/A	N/A	N/A	N/A	N/A
MNXR121724	N/A	N/A	N/A	N/A	N/A	N/A	5575187	N/A	5575187	N/A	N/A	N/A	N/A	N/A	N/A	N/A	RXN_4342	N/A	RXN_4342	N/A
MNXR211711	N/A	N/A	N/A	N/A	N/A	N/A	N/A	N/A	N/A	N/A	N/A	N/A	N/A	N/A	N/A	N/A	N/A	N/A	N/A	N/A
MNXR191945	N/A	N/A	N/A	N/A	Unknown	N/A	N/A	N/A	N/A	N/A	N/A	N/A	N/A	N/A	R_rxn00782_d0, rxn00782_d0	1.2.1.13_RXN, 1.2.1.13_RXN	N/A	N/A	N/A	N/A
MNXR112856	N/A	N/A	N/A	N/A	N/A	N/A	N/A	N/A	N/A	N/A	N/A	N/A	N/A	R09432__in	N/A	N/A	N/A	R09432	R09432	N/A
MNXR115775	N/A	5565900 or 5572904 or 5579865	N/A	N/A	N/A	5565900 or 5572904 or 5579865	5565900 or 5572904 or 5579865	N/A	5565900 or 5572904 or 5579865	N/A	N/A	CHONDROITIN_4_SULFOTRANSFERASE_RXN	N/A	N/A	N/A	CHONDROITIN_4_SULFOTRANSFERASE_RXN	CHONDROITIN_4_SULFOTRANSFERASE_RXN	N/A	CHONDROITIN_4_SULFOTRANSFERASE_RXN	N/A
MNXR147877	N/A	N/A	N/A	N/A	Unknown	N/A	N/A	N/A	N/A	N/A	N/A	N/A	N/A	N/A	R_rxn02516_m0, rxn02516_m0	N/A	N/A	N/A	N/A	N/A
MNXR207487	N/A	N/A	N/A	N/A	N/A	N/A	N/A	N/A	N/A	N/A	N/A	N/A	N/A	N/A	N/A	RXN66_683	N/A	N/A	N/A	N/A
MNXR105361	N/A	N/A	N/A	110681299 or 23687751 or 5564390 or 5575418 or 5575420 or 5579337	N/A	N/A	N/A	110681299 or 23687751 or 5564390 or 5575418 or 5575420 or 5579337	110681299 or 23687751 or 5564390 or 5575418 or 5575420 or 5579337	kot:EH164_01440 or ler:GNG29_21420 or oca:OCAR_4339 or pcay:FRD00_03885 or pde:Pden_0660 or plm:Plim_3208	N/A	N/A	N/A	R03970__in	N/A	N/A	N/A	R03970	R03970	rxn02791_c
MNXR211466	N/A	N/A	N/A	N/A	N/A	N/A	N/A	N/A	N/A	N/A	N/A	N/A	N/A	N/A	N/A	N/A	N/A	N/A	N/A	N/A
MNXR211548	N/A	N/A	N/A	N/A	N/A	N/A	N/A	N/A	N/A	N/A	N/A	N/A	N/A	N/A	N/A	N/A	N/A	N/A	N/A	N/A
MNXR115676	N/A	5576840	N/A	N/A	N/A	5576840	5576840	N/A	5576840	N/A	N/A	AICARTRANSFORM_RXN	N/A	N/A	N/A	AICARTRANSFORM_RXN	AICARTRANSFORM_RXN	N/A	AICARTRANSFORM_RXN	N/A
MNXR179994	N/A	N/A	N/A	N/A	N/A	N/A	N/A	N/A	N/A	bdq:CIK05_05325 or dmi:Desmer_3089	N/A	N/A	N/A	N/A	N/A	N/A	N/A	N/A	N/A	rxn31683_c
MNXR133251	N/A	5564787	N/A	N/A	N/A	5564787	N/A	N/A	N/A	N/A	N/A	RXN_19562	N/A	N/A	N/A	RXN_19562	N/A	N/A	N/A	N/A
MNXR190844	N/A	5575386	N/A	N/A	N/A	5575386	5575386	5575386	5575386	N/A	N/A	CITSYN_RXN	N/A	N/A	N/A	CITSYN_RXN	CITSYN_RXN	R00351	CITSYN_RXN	N/A
MNXR114478	N/A	5580280	N/A	N/A	N/A	5580280	N/A	5580280	5580280	N/A	N/A	RXN_15703	N/A	N/A	N/A	RXN_15703	N/A	R11180	R11180	N/A
MNXR192678	N/A	N/A	N/A	N/A	N/A	N/A	N/A	110678056 or 5575285	N/A	N/A	N/A	N/A	N/A	N/A	N/A	N/A	N/A	R03869	N/A	N/A
MNXR97380	5575872	N/A	N/A	N/A	N/A	N/A	N/A	N/A	N/A	N/A	DHCR241r	N/A	N/A	N/A	N/A	N/A	N/A	N/A	N/A	N/A
MNXR156757	N/A	N/A	N/A	N/A	N/A	N/A	N/A	N/A	N/A	N/A	N/A	N/A	R_EX_fuc_e	N/A	N/A	N/A	N/A	N/A	N/A	N/A
MNXR107405	N/A	N/A	N/A	5563694	N/A	N/A	N/A	N/A	N/A	N/A	N/A	N/A	N/A	R02248__in	N/A	N/A	N/A	N/A	N/A	N/A
MNXR96920	5575386	N/A	N/A	N/A	Unknown	N/A	N/A	N/A	N/A	fln:FLA_0293	CSm	N/A	N/A	N/A	rxn19316_m0, rxn19316_x0	N/A	N/A	N/A	N/A	rxn34204_c
MNXR99850	N/A	N/A	N/A	N/A	N/A	N/A	N/A	N/A	N/A	apre:CNX65_15855 or nah:F5544_08375 or ntp:CRH09_26830	N/A	N/A	G1SAT, R_G1SAT	N/A	N/A	N/A	N/A	N/A	N/A	rxn38136_c
MNXR197763	N/A	N/A	N/A	5580280	N/A	N/A	N/A	N/A	N/A	N/A	N/A	N/A	N/A	R11180__in, R11180__in	N/A	N/A	N/A	N/A	N/A	N/A
MNXR113168	N/A	N/A	N/A	N/A	N/A	N/A	N/A	5576779	5576779	N/A	N/A	N/A	N/A	N/A	N/A	N/A	N/A	R09761	R09761	N/A
MNXR104069	5566009	N/A	5566009	N/A	Unknown	5566009	N/A	N/A	N/A	N/A	RNMK	N/A	RNMK	N/A	rxn01671_c0	RIBOSYLNICOTINAMIDE_KINASE_RXN	N/A	N/A	N/A	N/A
MNXR116261	N/A	5568589 or 5569441 or 5577915	N/A	N/A	N/A	5568589 or 5569441 or 5577915	N/A	N/A	N/A	N/A	N/A	RNA_LIGASE_ATP_RXN	N/A	N/A	N/A	RNA_LIGASE_ATP_RXN	N/A	N/A	N/A	N/A
MNXR162478	5566281 or 5570810 or 5575181	N/A	N/A	N/A	N/A	N/A	N/A	N/A	N/A	N/A	RE2997X	N/A	N/A	N/A	N/A	N/A	N/A	N/A	N/A	N/A
MNXR121255	N/A	N/A	N/A	N/A	N/A	N/A	N/A	N/A	N/A	N/A	N/A	N/A	N/A	N/A	N/A	RXN_17911	N/A	N/A	N/A	N/A
MNXR186362	N/A	N/A	N/A	N/A	N/A	N/A	N/A	N/A	N/A	N/A	N/A	N/A	N/A	N/A	N/A	RXN_19921	N/A	N/A	N/A	N/A
MNXR182121	N/A	N/A	N/A	N/A	Unknown	N/A	N/A	N/A	N/A	N/A	N/A	N/A	N/A	N/A	rxn37018_c0, rxn37018_d0	N/A	N/A	N/A	N/A	N/A
MNXR123762	N/A	N/A	N/A	N/A	N/A	N/A	N/A	N/A	N/A	N/A	N/A	N/A	N/A	N/A	N/A	RXN66_493	N/A	N/A	N/A	N/A
MNXR163339	5572370	N/A	N/A	N/A	N/A	N/A	N/A	N/A	N/A	N/A	r0145	N/A	N/A	N/A	N/A	N/A	N/A	N/A	N/A	N/A
MNXR102464	N/A	N/A	N/A	N/A	N/A	N/A	N/A	N/A	N/A	N/A	PECGCHLe	N/A	N/A	N/A	N/A	N/A	N/A	N/A	N/A	N/A
MNXR114634	N/A	5566353	N/A	N/A	N/A	5566353	N/A	N/A	N/A	N/A	N/A	KETOGLUTREDUCT_RXN	N/A	N/A	N/A	KETOGLUTREDUCT_RXN	N/A	N/A	N/A	N/A
MNXR144609	N/A	N/A	N/A	N/A	N/A	N/A	N/A	N/A	N/A	age:AA314_01473	N/A	N/A	N/A	N/A	N/A	N/A	N/A	N/A	N/A	rxn07565_c
MNXR174968	N/A	N/A	N/A	N/A	N/A	N/A	N/A	N/A	N/A	N/A	N/A	N/A	R_ALAGLUabcpp	N/A	N/A	N/A	N/A	N/A	N/A	N/A
MNXR162749	N/A	N/A	N/A	N/A	N/A	N/A	N/A	N/A	N/A	N/A	N/A	N/A	N/A	N/A	N/A	N/A	N/A	N/A	N/A	N/A
MNXR148476	N/A	N/A	N/A	N/A	N/A	N/A	N/A	N/A	N/A	pfla:Pflav_004530	N/A	N/A	N/A	N/A	N/A	N/A	N/A	N/A	N/A	rxn06542_c
MNXR117600	N/A	N/A	N/A	N/A	Unknown	N/A	N/A	N/A	5564584 or 5566309 or 5578303	N/A	N/A	N/A	N/A	N/A	rxn22957_d0, rxn22957_m0	RXN_12508	N/A	N/A	RXN_12508	N/A
MNXR104214	5564874	N/A	N/A	N/A	N/A	N/A	N/A	N/A	N/A	N/A	S6TASE15ly	N/A	N/A	N/A	N/A	N/A	N/A	N/A	N/A	N/A
MNXR210617	N/A	N/A	N/A	N/A	N/A	N/A	N/A	N/A	N/A	N/A	N/A	N/A	N/A	N/A	N/A	N/A	N/A	N/A	N/A	N/A
MNXR148839	N/A	110680286 or 5565758 or 5567681 or 5571591	N/A	N/A	N/A	110680286 or 5565758 or 5567681 or 5571591	110680286 or 5565758 or 5567681 or 5571591	N/A	110680286 or 5565758 or 5567681 or 5571591	N/A	N/A	2.4.1.135_RXN	N/A	N/A	N/A	2.4.1.135_RXN, 2.4.1.135_RXN	2.4.1.135_RXN	N/A	2.4.1.135_RXN	N/A
MNXR104876	N/A	N/A	N/A	110673980 or 110678056 or 5563729 or 5571397 or 5572673 or 5575285 or 5575931 or 5575933	N/A	N/A	N/A	110678056 or 5575285	110678056 or 5575285	N/A	N/A	N/A	N/A	R03283__in	N/A	1.2.1.47_RXN, 1.2.1.47_RXN	N/A	R03283	1.2.1.47_RXN	N/A
MNXR148012	N/A	5570702	N/A	N/A	N/A	5570702	N/A	N/A	N/A	N/A	N/A	PLASMALOGEN_SYNTHASE_RXN	N/A	N/A	N/A	PLASMALOGEN_SYNTHASE_RXN	N/A	N/A	N/A	N/A
MNXR105442	5572188	N/A	N/A	N/A	N/A	N/A	N/A	N/A	N/A	N/A	r1169	N/A	N/A	N/A	N/A	N/A	N/A	N/A	N/A	N/A
MNXR95749	5571397 or 5575285 or 5575933	110673980 or 110678056 or 5563729 or 5571397 or 5572673 or 5575285 or 5575931 or 5575933	5563729 or 5571397 or 5572673 or 5575285 or 5575931 or 5575933	110673980 or 110678056 or 5563729 or 5571397 or 5572673 or 5575285 or 5575931 or 5575933	Unknown	110673980 or 110678056 or 5563729 or 5571397 or 5572673 or 5575285 or 5575931 or 5575933	5571397 or 5572673	110678056 or 5575285	5571397 or 5572673	calo:Cal7507_4832 or cyj:Cyan7822_5005 or cyt:cce_3229 or fcn:FN3523_1068 or lal:AT746_17175 or mnr:ACZ75_13735 or myl:C3E77_10335 or non:NOS3756_31890 or toq:HCG51_09155	ALDD2x, ALDD2xm	RXN66_3	ALDD2x, R_ALDD2x	R00710__in	R_rxn00506_c0, R_rxn00506_d0, R_rxn00506_m0, rxn00506_c0, rxn00506_d0, rxn00506_m0	RXN66_3	RXN66_3	R00710	RXN66_3	rxn31362_c
MNXR158456	N/A	N/A	N/A	N/A	N/A	N/A	N/A	N/A	N/A	N/A	N/A	N/A	N/A	N/A	N/A	N/A	N/A	N/A	N/A	N/A
MNXR95453	N/A	N/A	110679315 or 5576745	N/A	N/A	N/A	N/A	N/A	N/A	N/A	N/A	N/A	ADK4	N/A	N/A	N/A	N/A	N/A	N/A	N/A
MNXR153068	N/A	N/A	N/A	N/A	N/A	N/A	N/A	110675977 or 110681173 or 5567645 or 5576338 or 5578713	110675977 or 110681173 or 5567645 or 5576338 or 5578713	N/A	N/A	N/A	N/A	N/A	N/A	N/A	N/A	R05964	R05964	N/A
MNXR100651	N/A	N/A	N/A	N/A	N/A	N/A	N/A	N/A	N/A	N/A	N/A	N/A	N/A	N/A	N/A	N/A	N/A	N/A	N/A	N/A
MNXR111404	N/A	N/A	N/A	N/A	N/A	N/A	N/A	5564874 or 5570551	5564874 or 5570551	N/A	N/A	N/A	N/A	N/A	N/A	N/A	N/A	R07819	R07819	N/A
MNXR152679	N/A	N/A	N/A	N/A	N/A	110675236 or 110680920 or 110681118 or 5563869 or 5565951 or 5567894 or 5568814 or 5568917 or 5569887 or 5570005 or 5570229 or 5572161 or 5573417 or 5573603 or 5573927 or 5573929 or 5573931 or 5575559 or 5577268 or 5579662	5565619	N/A	5565619	N/A	N/A	N/A	N/A	N/A	N/A	RXN_9524, RXN66_623	RXN_9524	N/A	RXN_9524	N/A
MNXR146893	N/A	N/A	N/A	N/A	N/A	N/A	110676297 or 5576170	N/A	110676297 or 5576170	N/A	N/A	N/A	N/A	N/A	N/A	N/A	NUCLEOSIDE_DIP_KIN_RXN	N/A	NUCLEOSIDE_DIP_KIN_RXN	N/A
MNXR190571	AAEL000321	5569000 or 5575142	5575142	110679519 or 5569000 or 5575142	Unknown	5569000 or 5575142	5575142	5575142	5575142	che:CAHE_0765	ACS	ACETATE__COA_LIGASE_RXN	ACS, R_ACS	R00235__in, R00235__in, R00235__in	R_rxn00175_d0, rxn00175_d0	ACETATE__COA_LIGASE_RXN	ACETATE__COA_LIGASE_RXN	R00235	ACETATE__COA_LIGASE_RXN	rxn30338_c
MNXR109033	N/A	5573103	5567773 or 5573103	N/A	N/A	5573103	5573103	5573103	5573103	N/A	N/A	RXN_11210	R_BUP2	N/A	N/A	RXN_11210	RXN_11210	R04666	RXN_11210	N/A
MNXR211357	N/A	N/A	N/A	N/A	N/A	N/A	N/A	N/A	N/A	N/A	N/A	N/A	N/A	N/A	N/A	N/A	N/A	N/A	N/A	N/A
MNXR211744	N/A	N/A	N/A	N/A	N/A	N/A	N/A	N/A	N/A	N/A	N/A	N/A	N/A	N/A	N/A	N/A	N/A	N/A	N/A	N/A
MNXR100624	N/A	N/A	5579653	N/A	N/A	N/A	N/A	N/A	N/A	N/A	N/A	N/A	R_HG2t3pp	N/A	N/A	N/A	N/A	N/A	N/A	N/A
MNXR143783	N/A	5571173 or 5573238 or 5575223	N/A	N/A	N/A	5571173 or 5573238 or 5575223	N/A	N/A	N/A	N/A	N/A	R601_RXN	N/A	N/A	N/A	R601_RXN, R601_RXN_FUM/CPD_12126//SUC/CPD_9720.28.	N/A	N/A	N/A	N/A
MNXR158460	N/A	N/A	N/A	N/A	N/A	N/A	N/A	N/A	N/A	N/A	N/A	N/A	N/A	N/A	N/A	N/A	N/A	N/A	N/A	N/A
MNXR165352	N/A	N/A	N/A	N/A	N/A	N/A	5573424	N/A	5573424	N/A	N/A	N/A	N/A	N/A	N/A	N/A	RXN66_595	N/A	RXN66_595	N/A
MNXR160390	N/A	N/A	N/A	N/A	N/A	N/A	N/A	N/A	N/A	N/A	N/A	N/A	N/A	N/A	N/A	N/A	N/A	N/A	N/A	N/A
MNXR103495	N/A	N/A	N/A	N/A	N/A	N/A	N/A	N/A	N/A	N/A	RE0944C	N/A	N/A	N/A	N/A	N/A	N/A	N/A	N/A	N/A
MNXR152236	N/A	N/A	N/A	N/A	Unknown	N/A	N/A	N/A	N/A	N/A	N/A	N/A	N/A	N/A	rxn15062_c0	N/A	N/A	N/A	N/A	N/A
MNXR115226	N/A	5577441	N/A	N/A	N/A	5577441	5577441	5570723 or 5577441	5570723 or 5577441	N/A	N/A	2.8.2.30_RXN	N/A	N/A	N/A	2.8.2.30_RXN	2.8.2.30_RXN	R13048	2.8.2.30_RXN, R13048	N/A
MNXR190738	5565930	N/A	5565930	110677190 or 5565072 or 5565930	N/A	N/A	N/A	110677190 or 5565072 or 5565930	110677190 or 5565072 or 5565930	fsm:CCS41_08180 or rpm:RSPPHO_01742 or samy:DB32_008308 or scl:sce0670	BPNT2	N/A	BPNT2, R_BPNT2	R00508__in	N/A	N/A	N/A	R00508	R163_RXN	rxn33222_c
MNXR140043	N/A	N/A	N/A	5576932	Unknown	N/A	5576932	5576932	5576932	N/A	N/A	N/A	DHFS, R_DHFS	R02237__in, R02237__in	rxn19488_m0	N/A	DIHYDROFOLATESYNTH_RXN	R02237	DIHYDROFOLATESYNTH_RXN	rxn19488_c
MNXR195733	N/A	N/A	N/A	N/A	N/A	N/A	N/A	N/A	N/A	N/A	N/A	N/A	N/A	N/A	N/A	RXN_23478	N/A	N/A	N/A	N/A
MNXR159482	23687481 or 23687717 or 23687959 or 5564748 or 5564749 or 5564750 or 5564751 or 5564752 or 5564753 or 5564754 or 5564756 or 5564757 or 5564758 or 5564759 or 5564760 or 5564763 or 5564764 or 5564963 or 5564964 or 5564966 or 5565578 or 5565579 or 5568652 or 5568653 or 5569214 or 5569820 or 5569821 or 5569822 or 5569823 or 5571141 or 5571193 or 5571382 or 5571524 or 5571526 or 5571528 or 5571529 or …	N/A	N/A	N/A	N/A	N/A	N/A	N/A	N/A	N/A	LVSTOXD3Hhep	N/A	N/A	N/A	N/A	N/A	N/A	N/A	N/A	N/A
MNXR158530	N/A	N/A	N/A	N/A	N/A	N/A	N/A	N/A	N/A	N/A	N/A	N/A	N/A	N/A	N/A	N/A	N/A	N/A	N/A	N/A
MNXR158288	N/A	N/A	N/A	N/A	N/A	N/A	N/A	N/A	N/A	N/A	N/A	N/A	N/A	N/A	N/A	N/A	N/A	N/A	N/A	N/A
MNXR190581	5564849	N/A	110679315 or 5571857 or 5576745	N/A	N/A	N/A	5564849	N/A	5564849	N/A	ADK3m	N/A	ADK3, R_ADK3	N/A	N/A	N/A	RXN_14074	N/A	RXN_14074	N/A
MNXR106426	N/A	N/A	N/A	5577642	N/A	N/A	N/A	N/A	N/A	N/A	N/A	N/A	N/A	R00193__in	N/A	N/A	N/A	N/A	N/A	N/A
MNXR154108	N/A	N/A	N/A	N/A	N/A	N/A	N/A	N/A	N/A	N/A	6MELVSTthep	N/A	N/A	N/A	N/A	N/A	N/A	N/A	N/A	N/A
MNXR211581	N/A	N/A	N/A	N/A	N/A	N/A	N/A	N/A	N/A	N/A	N/A	N/A	N/A	N/A	N/A	N/A	N/A	N/A	N/A	N/A
MNXR103827	5568917 or 5569887 or 5572161	N/A	N/A	N/A	N/A	N/A	N/A	N/A	N/A	N/A	RE3176C, RE3176R	N/A	N/A	N/A	N/A	N/A	N/A	N/A	N/A	N/A
MNXR144635	N/A	N/A	N/A	N/A	N/A	N/A	N/A	N/A	N/A	N/A	N/A	N/A	N/A	N/A	N/A	N/A	N/A	N/A	N/A	rxn45088_c
MNXR164413	N/A	N/A	N/A	N/A	N/A	N/A	110679214 or 110680213 or 23687556 or 23687635 or 5564064 or 5565336 or 5566939 or 5567034 or 5567035 or 5567056 or 5567398 or 5567554 or 5567661 or 5567662 or 5568416 or 5569659 or 5569661 or 5569662 or 5569663 or 5569664 or 5569665 or 5569684 or 5572942 or 5573388 or 5575185 or 5575188 or 5575191 or 5575192 or 5575358 or 5575361 or 5575367 or 5576028 or 5576776 or 5576777 or 5576779 or 5576780 …	N/A	110679214 or 110680213 or 23687556 or 23687635 or 5564064 or 5565336 or 5566939 or 5567034 or 5567035 or 5567056 or 5567398 or 5567554 or 5567661 or 5567662 or 5568416 or 5569659 or 5569661 or 5569662 or 5569663 or 5569664 or 5569665 or 5569684 or 5572942 or 5573388 or 5575185 or 5575188 or 5575191 or 5575192 or 5575358 or 5575361 or 5575367 or 5576028 or 5576776 or 5576777 or 5576779 or 5576780 …	N/A	N/A	N/A	N/A	N/A	N/A	N/A	RXN_19684	N/A	RXN_19684	N/A
MNXR192081	N/A	N/A	N/A	5568674 or 5568678 or 5571646	N/A	N/A	N/A	5568674 or 5568678 or 5571646	5568674 or 5568678 or 5571646	N/A	N/A	N/A	N/A	R01494__in, R01494__in	N/A	N/A	N/A	R01494	R01494	N/A
MNXR145801	N/A	N/A	N/A	N/A	N/A	N/A	N/A	N/A	N/A	N/A	N/A	N/A	NTP11, R_NTP11	N/A	N/A	N/A	N/A	N/A	N/A	N/A
MNXR173074	N/A	N/A	N/A	N/A	N/A	N/A	N/A	N/A	N/A	eda:GWR55_15135 or gma:AciX8_2525 or lut:Lupro_10320 or psac:PSM36_3061 or stv:V470_10735	N/A	N/A	N/A	N/A	N/A	N/A	N/A	N/A	N/A	rxn15005_c
MNXR103737	N/A	N/A	N/A	N/A	N/A	N/A	N/A	N/A	N/A	N/A	RE2861C	N/A	N/A	N/A	N/A	N/A	N/A	N/A	N/A	N/A
MNXR103975	5568633	N/A	N/A	N/A	N/A	N/A	N/A	N/A	N/A	N/A	RE3573X	N/A	N/A	N/A	N/A	N/A	N/A	N/A	N/A	N/A
MNXR106812	N/A	5564768	N/A	5564768	Unknown	5564768	N/A	5564768	5564768	nmv:NITMOv2_3198	N/A	2TRANSKETO_RXN	N/A	R01830__in	rxn15271_d0	2TRANSKETO_RXN, 2TRANSKETO_RXN	N/A	R01067, R01830	2TRANSKETO_RXN, R01067	rxn27536_c, rxn31366_c
MNXR121054	N/A	N/A	N/A	N/A	N/A	N/A	N/A	N/A	N/A	N/A	N/A	N/A	N/A	N/A	N/A	RXN_17635	N/A	N/A	N/A	N/A
MNXR102269	5564737 or 5568413 or 5570872 or 5573113 or 5573116 or 5573117	N/A	N/A	N/A	N/A	N/A	N/A	N/A	N/A	N/A	P45027A15m	N/A	N/A	N/A	N/A	N/A	N/A	N/A	N/A	N/A
MNXR146009	N/A	N/A	N/A	N/A	N/A	N/A	N/A	N/A	N/A	noh:G5V57_28245	N/A	N/A	N/A	N/A	N/A	N/A	N/A	N/A	N/A	rxn27520_c
MNXR99905	5578837	N/A	5578837	N/A	N/A	5578837	N/A	N/A	N/A	N/A	G6PDA	N/A	G6PDA	N/A	N/A	GLUCOSAMINE_6_P_DEAMIN_RXN	N/A	N/A	N/A	N/A
MNXR99614	5573084	N/A	5566638	N/A	Unknown	N/A	N/A	N/A	N/A	abq:ABAZ39_04635 or bsed:DN745_17140	r0522	N/A	THFAT	N/A	rxn01652_c0, rxn01652_d0, rxn01652_m0	N/A	N/A	N/A	N/A	rxn24149_c
MNXR103755	5571409	N/A	N/A	N/A	N/A	N/A	N/A	N/A	N/A	N/A	RE2888C	N/A	N/A	N/A	N/A	N/A	N/A	N/A	N/A	N/A
MNXR105345	N/A	N/A	N/A	N/A	N/A	N/A	N/A	N/A	N/A	N/A	r0480	N/A	N/A	N/A	N/A	N/A	N/A	N/A	N/A	N/A
MNXR189792	N/A	N/A	N/A	N/A	N/A	N/A	N/A	N/A	N/A	N/A	PI34P3Pn	N/A	N/A	N/A	N/A	N/A	N/A	N/A	N/A	N/A
MNXR157905	N/A	N/A	N/A	N/A	N/A	N/A	N/A	N/A	N/A	N/A	N/A	N/A	R_GPDDA4_1	N/A	N/A	N/A	N/A	N/A	N/A	N/A
MNXR211233	N/A	N/A	N/A	N/A	N/A	N/A	N/A	N/A	N/A	N/A	N/A	N/A	N/A	N/A	N/A	N/A	N/A	N/A	N/A	N/A
MNXR104946	N/A	N/A	N/A	N/A	Unknown	N/A	N/A	N/A	N/A	N/A	N/A	N/A	N/A	N/A	rxn26013_d0	N/A	N/A	N/A	N/A	N/A
MNXR109133	N/A	N/A	N/A	N/A	N/A	N/A	5568633	5568633	5568633	pcay:FRD00_09620	N/A	N/A	N/A	N/A	N/A	N/A	RXN_9847	R04809	RXN_9847	rxn03286_c
MNXR99326	5564156 or 5564158 or 5564469	N/A	N/A	N/A	N/A	N/A	N/A	N/A	N/A	N/A	FAOXC183806m	N/A	N/A	N/A	N/A	N/A	N/A	N/A	N/A	N/A
MNXR153431	N/A	N/A	N/A	5563904 or 5572081 or 5572923 or 5575271 or 5576217	N/A	N/A	N/A	5563904 or 5572923	5563904 or 5572923	magn:WV31_02905 or msd:MYSTI_05936 or nao:Y958_07130 or pla:Plav_1403 or rfr:Rfer_1890	N/A	N/A	N/A	R04749__in, R04749__in	N/A	N/A	N/A	R04749	RXN_12567	rxn34728_c
MNXR105160	N/A	N/A	5570159	5569622	N/A	N/A	N/A	5569622	5569622	N/A	N/A	N/A	R_URIDK2r	R02098__in, R02098__in	N/A	N/A	N/A	R02098	RXN_14122	N/A
MNXR147385	N/A	5578957	N/A	N/A	N/A	5578957	5578957	N/A	5578957	N/A	N/A	HOLO_ACP_SYNTH_RXN	N/A	N/A	N/A	HOLO_ACP_SYNTH_RXN	HOLO_ACP_SYNTH_RXN	N/A	HOLO_ACP_SYNTH_RXN	N/A
MNXR186806	N/A	5564787	N/A	N/A	N/A	5564787	N/A	N/A	N/A	N/A	N/A	RXN_19583	N/A	N/A	N/A	RXN_19583	N/A	N/A	N/A	N/A
MNXR103828	N/A	N/A	N/A	N/A	N/A	N/A	N/A	N/A	N/A	N/A	RE3198C	N/A	N/A	N/A	N/A	N/A	N/A	N/A	N/A	N/A
MNXR166538	N/A	N/A	N/A	N/A	N/A	N/A	N/A	N/A	N/A	N/A	N/A	N/A	N/A	N/A	N/A	RXN_20459	N/A	N/A	N/A	N/A
MNXR158709	N/A	N/A	N/A	N/A	N/A	N/A	N/A	N/A	N/A	N/A	N/A	N/A	N/A	N/A	N/A	N/A	N/A	N/A	N/A	N/A
MNXR152188	N/A	N/A	N/A	N/A	N/A	N/A	N/A	N/A	N/A	N/A	N/A	N/A	R_MCTP1Bpp	N/A	N/A	N/A	N/A	N/A	N/A	N/A
MNXR146573	5580166	5580166	5580166	N/A	Unknown	5580166	N/A	N/A	N/A	abo:ABO_0325	TPI	TRIOSEPISOMERIZATION_RXN	R_TPI, TPI	N/A	rxn00747_c0, rxn00747_d0, rxn00747_m0	TRIOSEPISOMERIZATION_RXN	N/A	N/A	N/A	rxn33035_c
MNXR115927	N/A	110674344 or 5573374 or 5578916	N/A	N/A	N/A	110674344 or 5573374 or 5578916	110674344 or 5573374 or 5578916	N/A	110674344 or 5573374 or 5578916	N/A	N/A	GLUTAMATE_DEHYDROGENASE_NADP+_RXN	N/A	N/A	N/A	GLUTAMATE_DEHYDROGENASE_NADP+_RXN	GLUTAMATE_DEHYDROGENASE_NADP+_RXN	N/A	GLUTAMATE_DEHYDROGENASE_NADP+_RXN	N/A
MNXR189285	N/A	5565886 or 5565887 or 5565914 or 5566902 or 5568049 or 5574512 or 5580011	N/A	N/A	N/A	5565886 or 5565887 or 5565914 or 5566902 or 5568049 or 5574512 or 5580011	5565886 or 5565887 or 5566902 or 5568049 or 5574512 or 5580011	N/A	5565886 or 5565887 or 5566902 or 5568049 or 5574512 or 5580011	N/A	N/A	RXN_13301	N/A	N/A	N/A	RXN_13301	RXN_13301	N/A	RXN_13301	N/A
MNXR105284	5575872	N/A	N/A	5575872	N/A	N/A	N/A	5575872	5575872	mah:MEALZ_3890	r1380	N/A	N/A	R07498__in	N/A	N/A	N/A	R07498	R07498	rxn03007_c
MNXR143113	N/A	N/A	N/A	N/A	N/A	N/A	N/A	N/A	N/A	N/A	G12MT2_L	N/A	N/A	N/A	N/A	N/A	N/A	N/A	N/A	N/A
MNXR109052	N/A	N/A	N/A	N/A	N/A	N/A	N/A	N/A	N/A	N/A	N/A	N/A	N/A	N/A	N/A	N/A	N/A	N/A	N/A	N/A
MNXR117239	N/A	N/A	N/A	N/A	N/A	N/A	N/A	N/A	N/A	N/A	N/A	N/A	N/A	N/A	N/A	RXN_11937	N/A	N/A	N/A	N/A
MNXR158521	N/A	N/A	N/A	N/A	N/A	N/A	N/A	N/A	N/A	N/A	N/A	N/A	N/A	N/A	N/A	N/A	N/A	N/A	N/A	N/A
MNXR121931	N/A	5565995 or 5574784 or 5574905	N/A	N/A	N/A	5565995 or 5574784 or 5574905	N/A	N/A	N/A	N/A	N/A	RXN_7301	N/A	N/A	N/A	RXN_7301	N/A	N/A	N/A	N/A
MNXR97050	5570159	N/A	N/A	N/A	N/A	N/A	N/A	N/A	N/A	N/A	CYTK12, CYTK12n	N/A	N/A	N/A	N/A	N/A	N/A	N/A	N/A	N/A
MNXR119668	N/A	5576466	N/A	N/A	N/A	5576466	5576466	N/A	5576466	N/A	N/A	RXN_15844	N/A	N/A	N/A	RXN_15844	RXN_15844	N/A	RXN_15844	N/A
MNXR100735	N/A	N/A	N/A	N/A	Unknown	N/A	N/A	N/A	N/A	N/A	N/A	N/A	N/A	N/A	R_rxn01301_d0, rxn01301_d0	N/A	N/A	N/A	N/A	N/A
MNXR98641	N/A	N/A	5563997 or 5565350 or 5565801 or 5578360 or 5578361 or spontaneous	N/A	Unknown	N/A	110680390 or 5578361	N/A	110680390 or 5578361	N/A	N/A	N/A	R_EX_h2o_e, R_H2Ot, R_H2Otex, R_H2Otpp	N/A	R_rxn05319_c0, R_rxn05319_d0, R_rxn05319_m0, R_rxn05319_v0, R_rxn05319_x0	N/A	TRANS_RXN_145	N/A	TRANS_RXN_145	N/A
MNXR163340	N/A	N/A	N/A	N/A	N/A	N/A	N/A	N/A	N/A	N/A	N/A	N/A	N/A	N/A	N/A	N/A	N/A	N/A	N/A	N/A
MNXR106466	N/A	N/A	N/A	N/A	N/A	N/A	N/A	5570153	N/A	N/A	N/A	N/A	N/A	N/A	N/A	N/A	N/A	R00311	N/A	N/A
MNXR97145	5565629	5565629	N/A	5565629	N/A	5565629	N/A	5565629	5565629	gym:GYMC10_4932	r0280	RXN_14192	N/A	R01138__in	N/A	RXN_14192	N/A	R01138	RXN_14192	rxn35439_c
MNXR155001	5566521	N/A	N/A	N/A	N/A	N/A	N/A	N/A	N/A	N/A	C162OHc	N/A	N/A	N/A	N/A	N/A	N/A	N/A	N/A	N/A
MNXR211733	N/A	N/A	N/A	N/A	N/A	N/A	N/A	N/A	N/A	N/A	N/A	N/A	N/A	N/A	N/A	N/A	N/A	N/A	N/A	N/A
MNXR146994	N/A	N/A	N/A	23687459 or 23687690 or 23687728 or 23687757 or 23687967 or 5568018 or 5568019 or 5568028	N/A	N/A	N/A	N/A	N/A	add:HUW48_05535 or adh:CK627_04835 or aeo:O23A_p3497 or bmyo:BG05_2495 or efd:EFD32_0104 or efl:EF62_0496 or kko:Kkor_2048 or lfu:HR49_11570 or nfn:NFRAN_2183 or ret:RHE_CH02474 or rhi:NGR_c18040 or tvo:TVG1348694	N/A	N/A	N/A	R00623__in	N/A	N/A	N/A	N/A	N/A	rxn05871_c
MNXR158483	N/A	N/A	N/A	N/A	N/A	N/A	N/A	N/A	N/A	N/A	N/A	N/A	N/A	N/A	N/A	N/A	N/A	N/A	N/A	N/A
MNXR110806	N/A	N/A	N/A	N/A	N/A	N/A	N/A	N/A	N/A	N/A	N/A	N/A	N/A	N/A	N/A	N/A	N/A	N/A	N/A	N/A
MNXR147138	N/A	5568847	N/A	N/A	N/A	5568847	N/A	N/A	5568847	N/A	N/A	DOLICHOL_KINASE_RXN	N/A	N/A	N/A	DOLICHOL_KINASE_RXN	N/A	N/A	DOLICHOL_KINASE_RXN	N/A
MNXR135172	N/A	N/A	N/A	N/A	N/A	N/A	N/A	N/A	N/A	lla:L176238 or lse:F1C12_03535 or psyt:DSAG12_01005	N/A	N/A	N/A	N/A	N/A	N/A	N/A	N/A	N/A	rxn06174_c
MNXR100838	N/A	N/A	5567313	N/A	N/A	N/A	N/A	N/A	N/A	N/A	N/A	N/A	INOSR	N/A	N/A	N/A	N/A	N/A	N/A	N/A
MNXR211287	N/A	N/A	N/A	N/A	N/A	N/A	N/A	N/A	N/A	N/A	N/A	N/A	N/A	N/A	N/A	N/A	N/A	N/A	N/A	N/A
MNXR95710	N/A	N/A	N/A	N/A	N/A	N/A	N/A	5568977	5568977	N/A	N/A	N/A	N/A	N/A	N/A	N/A	N/A	R10563	RXN_11382	N/A
MNXR147221	N/A	N/A	N/A	N/A	N/A	N/A	N/A	N/A	N/A	N/A	N/A	N/A	N/A	R01312__in	N/A	N/A	N/A	N/A	N/A	N/A
MNXR158768	N/A	N/A	N/A	N/A	N/A	N/A	N/A	N/A	N/A	N/A	N/A	N/A	N/A	N/A	N/A	N/A	N/A	N/A	N/A	N/A
MNXR211587	N/A	N/A	N/A	N/A	N/A	N/A	N/A	N/A	N/A	N/A	N/A	N/A	N/A	N/A	N/A	N/A	N/A	N/A	N/A	N/A
MNXR121867	N/A	N/A	N/A	N/A	N/A	N/A	110676788 or 110677717 or 110680885 or 5566780 or 5567081 or 5567084 or 5567085 or 5567804 or 5568625 or 5568916 or 5570209 or 5570210 or 5570211 or 5571520 or 5574652 or 5575831 or 5575967 or 5576798 or 5576799 or 5576800 or 5576801 or 5576802 or 5576957 or 5577354 or 5577668 or 5578897 or 5580296	N/A	110676788 or 110677717 or 110680885 or 5566780 or 5567081 or 5567084 or 5567085 or 5567804 or 5568625 or 5568916 or 5570209 or 5570210 or 5570211 or 5571520 or 5574652 or 5575831 or 5575967 or 5576798 or 5576799 or 5576800 or 5576801 or 5576802 or 5576957 or 5577354 or 5577668 or 5578897 or 5580296	N/A	N/A	N/A	N/A	N/A	N/A	RXN_6642, RXN_6642_CPD_21107/WATER//CPD_21108/GLY.31.	RXN_6642	N/A	RXN_6642	N/A
MNXR164748	N/A	N/A	N/A	N/A	N/A	N/A	5573673	N/A	5573673	N/A	N/A	N/A	N/A	N/A	N/A	N/A	RXN_20329	N/A	RXN_20329	N/A
MNXR157320	5565360 or 5565372 or 5578855	N/A	N/A	N/A	N/A	N/A	N/A	N/A	N/A	N/A	FAOXC102m, FAOXC102x	N/A	N/A	N/A	N/A	N/A	N/A	N/A	N/A	N/A
MNXR110765	N/A	N/A	N/A	N/A	N/A	N/A	N/A	110674119 or 110675241 or 110679214 or 110679554 or 110679581 or 23687481 or 23687556 or 23687635 or 23687717 or 23687786 or 23687959 or 23687976 or 5563986 or 5564064 or 5564380 or 5564381 or 5564382 or 5564748 or 5564749 or 5564750 or 5564751 or 5564753 or 5564756 or 5564757 or 5564758 or 5564759 or 5564760 or 5564763 or 5564764 or 5564963 or 5564964 or 5565336 or 5565578 or 5565579 or 5565728 …	110674119 or 110675241 or 110679214 or 110679554 or 110679581 or 23687481 or 23687556 or 23687635 or 23687717 or 23687786 or 23687959 or 23687976 or 5563986 or 5564064 or 5564380 or 5564381 or 5564382 or 5564748 or 5564749 or 5564750 or 5564751 or 5564753 or 5564756 or 5564757 or 5564758 or 5564759 or 5564760 or 5564763 or 5564764 or 5564963 or 5564964 or 5565336 or 5565578 or 5565579 or 5565728 …	N/A	N/A	N/A	N/A	N/A	N/A	N/A	N/A	R07055	R07055	N/A
MNXR110097	N/A	N/A	N/A	N/A	N/A	N/A	N/A	5580305	N/A	N/A	N/A	N/A	N/A	N/A	N/A	N/A	N/A	R06263	N/A	N/A
MNXR180035	N/A	N/A	N/A	N/A	N/A	N/A	N/A	N/A	N/A	bmo:I871_01195 or mew:MSWAN_0411 or sper:EW093_12420	N/A	N/A	N/A	N/A	N/A	N/A	N/A	N/A	N/A	rxn31730_c
MNXR212894	5566281 or 5570810 or 5575181	N/A	N/A	N/A	N/A	N/A	N/A	N/A	N/A	N/A	RE3624X	N/A	N/A	N/A	N/A	N/A	N/A	N/A	N/A	N/A
MNXR94931	N/A	N/A	N/A	N/A	N/A	N/A	N/A	5563688	5563688	pcp:JM49_15295	N/A	N/A	N/A	N/A	N/A	N/A	N/A	R04890	R04890	rxn03342_c
MNXR158308	N/A	N/A	N/A	N/A	N/A	N/A	N/A	N/A	N/A	N/A	N/A	N/A	N/A	N/A	N/A	N/A	N/A	N/A	N/A	N/A
MNXR101283	5575653	N/A	N/A	N/A	N/A	N/A	N/A	N/A	N/A	N/A	M1316Mg	N/A	N/A	N/A	N/A	N/A	N/A	N/A	N/A	N/A
MNXR163698	N/A	N/A	N/A	N/A	N/A	N/A	N/A	5564787	5564787	N/A	N/A	N/A	N/A	N/A	N/A	N/A	N/A	R12188	R12188	N/A
MNXR153863	N/A	N/A	N/A	N/A	N/A	N/A	N/A	N/A	N/A	N/A	N/A	N/A	N/A	N/A	N/A	N/A	N/A	N/A	N/A	N/A
MNXR99928	N/A	N/A	N/A	N/A	N/A	N/A	N/A	N/A	N/A	N/A	N/A	N/A	GAL6PI, R_GAL6PI	N/A	N/A	N/A	N/A	N/A	N/A	N/A
MNXR188521	N/A	N/A	5574096	5574096	N/A	N/A	N/A	5574096	N/A	N/A	N/A	N/A	R_NP1, R_NP1_1	R02295__in	N/A	N/A	N/A	R02295	N/A	N/A
MNXR211598	N/A	N/A	N/A	N/A	N/A	N/A	N/A	N/A	N/A	N/A	N/A	N/A	N/A	N/A	N/A	N/A	N/A	N/A	N/A	N/A
MNXR101246	5578759	N/A	N/A	N/A	N/A	N/A	N/A	110680375 or 5578759	N/A	N/A	LTA4H	N/A	N/A	N/A	N/A	N/A	N/A	R03057	N/A	N/A
MNXR151587	N/A	N/A	N/A	5565030 or 5572369	Unknown	N/A	N/A	5565030 or 5572369	5565030 or 5572369	rub:GBA63_11955	N/A	N/A	N/A	R08648__in	rxn08043_d0	ACETOOHBUTSYN_RXN	N/A	R08648	ACETOOHBUTSYN_RXN	rxn27667_c
MNXR101037	N/A	N/A	N/A	N/A	N/A	N/A	N/A	N/A	N/A	mkn:MKAN_03965	N/A	N/A	LDH_D, R_LDH_D	N/A	N/A	N/A	N/A	N/A	N/A	rxn34235_c
MNXR163837	N/A	N/A	N/A	N/A	N/A	N/A	N/A	N/A	N/A	N/A	N/A	N/A	N/A	R12429__in	N/A	N/A	N/A	N/A	N/A	N/A
MNXR192597	N/A	N/A	N/A	N/A	N/A	N/A	N/A	N/A	110676307	N/A	N/A	N/A	N/A	N/A	N/A	N/A	N/A	N/A	RXN_14103	N/A
MNXR119021	N/A	5566298 or 5567262	N/A	N/A	N/A	5566298 or 5567262	5567262	N/A	5567262	N/A	N/A	RXN_14932	N/A	N/A	N/A	RXN_14932	RXN_14932	N/A	RXN_14932	N/A
MNXR146186	N/A	N/A	N/A	N/A	N/A	N/A	N/A	N/A	N/A	asx:CDL62_09350	N/A	N/A	N/A	N/A	N/A	N/A	N/A	N/A	N/A	rxn01684_c
MNXR207413	N/A	N/A	N/A	N/A	N/A	5565031 or 5565066 or 5565073	N/A	N/A	N/A	N/A	N/A	N/A	N/A	N/A	N/A	RXN1P3V_74, RXN1P3V_74_CPD_24469/WATER//CPD_15972/CPD0_1123.37.	N/A	N/A	N/A	N/A
MNXR96949	N/A	5578081	N/A	N/A	N/A	5578081	N/A	N/A	N/A	N/A	N/A	RXN_14455	N/A	N/A	N/A	RXN_14455	N/A	N/A	N/A	N/A
MNXR163478	N/A	N/A	N/A	5569117	N/A	N/A	N/A	5569117	5569117	N/A	N/A	N/A	N/A	R11765__in	N/A	N/A	N/A	R11765	R11765	N/A
MNXR103617	N/A	N/A	N/A	N/A	N/A	N/A	N/A	N/A	N/A	N/A	RE2130C	N/A	N/A	N/A	N/A	N/A	N/A	N/A	N/A	N/A
MNXR192482	N/A	N/A	N/A	N/A	N/A	N/A	5566613 or 5578379 or 5579903	N/A	5566613 or 5578379 or 5579903	N/A	N/A	N/A	N/A	N/A	N/A	N/A	RXN_18845	N/A	RXN_18845	N/A
MNXR146265	N/A	5569601 or 5570994	N/A	N/A	N/A	5569601 or 5570994	5570994	N/A	5570994	N/A	N/A	RXN_13307	N/A	N/A	N/A	RXN_13307	RXN_13307	N/A	RXN_13307	N/A
MNXR164887	N/A	5566142 or 5568635 or 5568636 or 5569026 or 5578011 or 5579206	N/A	N/A	N/A	5566142 or 5568635 or 5568636 or 5569026 or 5578011 or 5579206	N/A	N/A	N/A	N/A	N/A	RXN_20535	N/A	N/A	N/A	RXN_20535	N/A	N/A	N/A	N/A
MNXR191325	N/A	N/A	N/A	N/A	N/A	N/A	N/A	N/A	N/A	salb:XNR_1579 or salf:SMD44_05800 or sast:CD934_10765 or scx:AS200_17630 or sdv:BN159_3154 or sky:D0C37_09630 or strt:A8713_21095	N/A	N/A	N/A	N/A	N/A	N/A	N/A	N/A	N/A	rxn15821_c
MNXR97012	5564056	5564056	5564056	N/A	N/A	5564056	5564056	5564056	5564056	N/A	CYSTGL	RXN_15130	CYSTGL, R_CYSTGL	N/A	N/A	RXN_15130	RXN_15130	R01001	RXN_15130	N/A
MNXR155042	N/A	N/A	N/A	N/A	N/A	N/A	N/A	N/A	N/A	N/A	N/A	N/A	R_CARNabcpp	N/A	N/A	N/A	N/A	N/A	N/A	N/A
MNXR118657	N/A	N/A	N/A	N/A	N/A	N/A	N/A	N/A	N/A	N/A	N/A	N/A	N/A	N/A	N/A	RXN_14386	N/A	N/A	N/A	N/A
MNXR119209	N/A	N/A	N/A	N/A	N/A	N/A	N/A	N/A	N/A	N/A	N/A	N/A	N/A	N/A	N/A	RXN_15197	N/A	N/A	N/A	N/A
MNXR152921	N/A	N/A	N/A	N/A	N/A	N/A	N/A	N/A	N/A	N/A	N/A	N/A	R_AHGDx	N/A	N/A	N/A	N/A	N/A	N/A	N/A
MNXR156608	N/A	N/A	N/A	N/A	N/A	N/A	N/A	N/A	N/A	N/A	N/A	N/A	N/A	N/A	N/A	N/A	N/A	N/A	N/A	N/A
MNXR154401	N/A	N/A	5574006	N/A	N/A	N/A	N/A	N/A	N/A	N/A	N/A	N/A	ACSPHACP70, R_ACSPHACP70	N/A	N/A	N/A	N/A	N/A	N/A	N/A
MNXR97787	5577613	N/A	5577613	N/A	N/A	N/A	N/A	N/A	N/A	daa:AKL17_0828	DRPA	N/A	DRPA	N/A	N/A	N/A	N/A	N/A	N/A	rxn00784_c
MNXR196216	N/A	N/A	N/A	N/A	N/A	N/A	N/A	N/A	N/A	N/A	N/A	N/A	N/A	N/A	N/A	N/A	N/A	N/A	N/A	N/A
MNXR192925	N/A	N/A	N/A	N/A	N/A	N/A	N/A	N/A	N/A	N/A	N/A	N/A	N/A	N/A	N/A	RXN_21170	N/A	N/A	N/A	N/A
MNXR124070	N/A	5571573	N/A	N/A	N/A	5571573	N/A	N/A	N/A	N/A	N/A	TRNA_GUANINE_N7__METHYLTRANSFERASE_RXN	N/A	N/A	N/A	TRNA_GUANINE_N7__METHYLTRANSFERASE_RXN	N/A	N/A	N/A	N/A
MNXR192922	N/A	N/A	N/A	N/A	N/A	N/A	N/A	N/A	N/A	N/A	N/A	N/A	N/A	N/A	N/A	RXN_21167	N/A	N/A	N/A	N/A
MNXR135160	N/A	N/A	N/A	110679657 or 5565645 or 5567542 or 5572391 or 5573132 or 5573204 or 5574162 or 5576032 or 5576174 or 5576316 or 5576373 or 5576723 or 5576724 or 5576725 or 5576726 or 5576995 or 5576996 or 5577801	N/A	N/A	N/A	N/A	N/A	acel:acsn021_25590 or anh:A6F65_00656 or baci:B1NLA3E_02780 or beba:BWI17_19360 or care:LT85_1586 or cfus:CYFUS_009050 or cohn:KCTCHS21_16480 or csg:Cylst_1072 or ehr:EHR_07465 or eth:CK496_09745 or keb:GXN75_03630 or kphy:AOZ06_51460 or lfb:C1X05_01870 or pbh:AAW51_0524 or pchi:PC41400_00720 or pchi:PC41400_09430 or pchi:PC41400_27745 or plw:D5F53_01585 or pms:KNP414_01001 or pri:PRIO_5518 or py…	N/A	N/A	N/A	R02334__in	N/A	N/A	N/A	N/A	N/A	rxn06152_c
MNXR103451	N/A	N/A	N/A	N/A	N/A	N/A	N/A	N/A	N/A	N/A	RE0566C	N/A	N/A	N/A	N/A	N/A	N/A	N/A	N/A	N/A
MNXR123407	N/A	N/A	5574006 or 5575209 or 5576275	N/A	N/A	N/A	N/A	N/A	N/A	N/A	N/A	N/A	R_FACOAL181t2pp	N/A	N/A	N/A	N/A	N/A	N/A	N/A
MNXR164900	N/A	5563900 or 5573467 or 5579061 or 5579062 or 5579878	N/A	N/A	N/A	5563900 or 5573467 or 5579061 or 5579062 or 5579878	N/A	N/A	N/A	N/A	N/A	RXN_20551	N/A	N/A	N/A	RXN_20551	N/A	N/A	N/A	N/A
MNXR147905	N/A	110681207 or 5567507 or 5568458	N/A	N/A	N/A	110681207 or 5567507 or 5568458	N/A	N/A	N/A	N/A	N/A	2.7.11.14_RXN	N/A	N/A	N/A	2.7.11.14_RXN	N/A	N/A	N/A	N/A
MNXR99460	5567031	N/A	5567031	N/A	N/A	5567031	N/A	N/A	N/A	N/A	FBA2	N/A	FBA2	N/A	N/A	RXN_8631	N/A	N/A	N/A	N/A
MNXR104442	5569520 or 5570233	N/A	N/A	N/A	N/A	N/A	5566474	N/A	5566474	N/A	SLDx, SLDxm	N/A	N/A	N/A	N/A	N/A	RXN_11689	N/A	RXN_11689	N/A
MNXR117615	N/A	N/A	N/A	N/A	N/A	N/A	N/A	N/A	N/A	N/A	N/A	N/A	N/A	N/A	N/A	RXN_12534	N/A	N/A	N/A	N/A
MNXR115365	N/A	5578825	N/A	N/A	N/A	5578825	N/A	N/A	N/A	N/A	N/A	3.2.1.25_RXN	N/A	N/A	N/A	3.2.1.25_RXN, 3.2.1.25_RXN	N/A	N/A	N/A	N/A
MNXR206886	N/A	N/A	N/A	N/A	N/A	5565989 or 5574724 or 5576310 or 5576311 or 5578674	N/A	N/A	N/A	N/A	N/A	N/A	N/A	N/A	N/A	RXN_23488	N/A	N/A	N/A	N/A
MNXR110929	N/A	N/A	N/A	N/A	N/A	N/A	N/A	N/A	N/A	N/A	N/A	N/A	N/A	N/A	N/A	RXN_9680	N/A	N/A	N/A	N/A
MNXR123787	N/A	N/A	N/A	N/A	N/A	N/A	N/A	N/A	N/A	N/A	N/A	N/A	N/A	N/A	N/A	RXN66_541	N/A	N/A	N/A	N/A
MNXR189644	N/A	5566731	N/A	N/A	N/A	5566731	N/A	N/A	N/A	N/A	N/A	3.1.4.44_RXN	N/A	N/A	N/A	3.1.4.44_RXN	N/A	N/A	N/A	N/A
MNXR199278	N/A	N/A	N/A	N/A	N/A	N/A	N/A	N/A	N/A	N/A	N/A	N/A	N/A	N/A	N/A	N/A	N/A	N/A	N/A	N/A
MNXR164040	N/A	N/A	N/A	N/A	N/A	N/A	N/A	N/A	N/A	N/A	N/A	N/A	N/A	N/A	N/A	RXN_18703	N/A	N/A	N/A	N/A
MNXR193106	N/A	N/A	N/A	N/A	N/A	N/A	N/A	N/A	N/A	N/A	N/A	N/A	N/A	N/A	N/A	RXN_21404	N/A	N/A	N/A	N/A
MNXR190448	N/A	N/A	N/A	N/A	N/A	N/A	5571448	N/A	5571448	N/A	N/A	N/A	N/A	N/A	N/A	N/A	RXN_14115	N/A	RXN_14115	N/A
MNXR149040	N/A	N/A	N/A	110681299 or 23687751 or 5564390 or 5575418 or 5575420 or 5579337	N/A	N/A	N/A	5579337	5579337	N/A	N/A	N/A	N/A	R04935__in	N/A	N/A	N/A	R04935	R04935	N/A
MNXR123363	N/A	5577947	N/A	N/A	N/A	5577947	N/A	N/A	N/A	N/A	N/A	RXN0_7008	N/A	N/A	N/A	RXN0_7008, RXN0_7008_PRO/UBIQUINONE_6//L_DELTA1_PYRROLINE_5_CARBOXYLATE/UBIQUINOL_30/PROTON.71., RXN0_7008_PRO/UBIQUINONE_8//L_DELTA1_PYRROLINE_5_CARBOXYLATE/CPD_9956/PROTON.67.	N/A	N/A	N/A	N/A
MNXR146896	N/A	5564849	N/A	N/A	N/A	5564849	N/A	N/A	N/A	N/A	N/A	2.7.4.10_RXN	N/A	N/A	N/A	2.7.4.10_RXN, 2.7.4.10_RXN_DATP/AMP//DADP/ADP.19., 2.7.4.10_RXN_DCTP/AMP//DCDP/ADP.19., 2.7.4.10_RXN_DUTP/AMP//DUDP/ADP.19.	N/A	N/A	N/A	N/A
MNXR100364	N/A	N/A	N/A	5573438 or 5576312 or 5578354	Unknown	N/A	N/A	N/A	5565436 or 5573438 or 5578354	N/A	N/A	N/A	N/A	R00372__in	R_rxn00275_d0, R_rxn00275_m0, R_rxn00275_x0	N/A	N/A	N/A	GLYCINE_AMINOTRANSFERASE_RXN	N/A
MNXR95107	N/A	N/A	N/A	N/A	N/A	N/A	N/A	5572671	5572671	ljf:FI9785_304	N/A	N/A	N/A	N/A	N/A	N/A	N/A	R08244	R08244	rxn11772_c
MNXR148970	N/A	N/A	N/A	N/A	N/A	N/A	N/A	N/A	N/A	N/A	N/A	N/A	N/A	N/A	N/A	N/A	N/A	R04769	RXN_8144	N/A
MNXR118522	N/A	5579214	N/A	N/A	N/A	5579214	N/A	N/A	N/A	N/A	N/A	RXN_14098	N/A	N/A	N/A	RXN_14098	N/A	N/A	N/A	N/A
MNXR113415	N/A	N/A	N/A	N/A	N/A	N/A	N/A	N/A	N/A	N/A	N/A	N/A	N/A	R10030__in	N/A	N/A	N/A	R10030	RXN_9640	N/A
MNXR211589	N/A	N/A	N/A	N/A	N/A	N/A	N/A	N/A	N/A	N/A	N/A	N/A	N/A	N/A	N/A	N/A	N/A	N/A	N/A	N/A
MNXR122470	N/A	N/A	N/A	N/A	N/A	N/A	5563956 or 5563973 or 5571613 or 5571619	N/A	5563956 or 5563973 or 5571613 or 5571619	N/A	N/A	N/A	N/A	N/A	N/A	N/A	RXN_8757	N/A	RXN_8757	N/A
MNXR189782	N/A	5564492	N/A	N/A	N/A	N/A	N/A	N/A	N/A	hjo:AY555_08085	N/A	DIHYDLIPACETRANS_RXN	N/A	N/A	N/A	N/A	N/A	N/A	N/A	rxn38077_c
MNXR153866	5573277	N/A	N/A	N/A	N/A	N/A	N/A	N/A	N/A	N/A	2HATVACIDGLUCteb	N/A	N/A	N/A	N/A	N/A	N/A	N/A	N/A	N/A
MNXR116603	N/A	5576218	N/A	N/A	N/A	5576218	N/A	N/A	N/A	N/A	N/A	RXN_10948	N/A	N/A	N/A	RXN_10948	N/A	N/A	N/A	N/A
MNXR150602	N/A	N/A	N/A	N/A	N/A	N/A	N/A	5568633	N/A	N/A	N/A	N/A	N/A	N/A	N/A	N/A	N/A	R09698	N/A	N/A
MNXR189351	N/A	N/A	N/A	5563904 or 5572081 or 5572923 or 5575271 or 5576217	N/A	N/A	5563904	5563904 or 5572923	5563904	N/A	N/A	N/A	N/A	R04224__in	N/A	N/A	METHYLACYLYLCOA_HYDROXY_RXN	R04224	METHYLACYLYLCOA_HYDROXY_RXN	N/A
MNXR102516	N/A	N/A	5568289 or 5570148 or 5577381	N/A	N/A	N/A	N/A	N/A	N/A	N/A	N/A	N/A	R_PG120abcpp	N/A	N/A	N/A	N/A	N/A	N/A	N/A
MNXR113957	N/A	N/A	N/A	5563967 or 5567072 or 5568215 or 5574867	N/A	N/A	N/A	5563967 or 5567072 or 5568215 or 5574867	5563967 or 5567072 or 5568215 or 5574867	N/A	N/A	N/A	N/A	R10633__in, R10633__in	N/A	N/A	N/A	R10633	R10633	N/A
MNXR158714	5566281 or 5570810 or 5575181	N/A	N/A	N/A	N/A	N/A	N/A	N/A	N/A	N/A	RE2994X	N/A	N/A	N/A	N/A	N/A	N/A	N/A	N/A	N/A
MNXR183970	N/A	N/A	N/A	N/A	N/A	N/A	N/A	N/A	N/A	N/A	N/A	N/A	N/A	N/A	N/A	RXN_19546	N/A	N/A	N/A	N/A
MNXR115905	N/A	23687404	N/A	N/A	N/A	23687404	N/A	N/A	N/A	N/A	N/A	GAPDHSYNEC_RXN	N/A	N/A	N/A	GAPDHSYNEC_RXN	N/A	N/A	N/A	N/A
MNXR113822	N/A	N/A	N/A	5565829 or 5566787 or 5568388 or 5570347 or 5573543 or 5573953 or 5577664	N/A	N/A	N/A	N/A	N/A	N/A	N/A	N/A	N/A	R10484__in	N/A	N/A	N/A	N/A	N/A	N/A
MNXR117613	N/A	N/A	N/A	N/A	N/A	N/A	5568116 or 5568117 or 5571775	N/A	5568116 or 5568117 or 5571775	N/A	N/A	N/A	N/A	N/A	N/A	RXN_12532	RXN_12532	N/A	RXN_12532	N/A
MNXR150547	N/A	N/A	N/A	N/A	N/A	N/A	N/A	110680630	N/A	N/A	N/A	N/A	N/A	N/A	N/A	N/A	N/A	R09515	N/A	N/A
MNXR170081	N/A	N/A	N/A	N/A	N/A	N/A	N/A	N/A	N/A	N/A	N/A	N/A	N/A	N/A	N/A	RXN_23010	N/A	N/A	N/A	N/A
MNXR135512	N/A	N/A	N/A	N/A	N/A	N/A	N/A	N/A	N/A	strc:AA958_30270	N/A	N/A	N/A	N/A	N/A	N/A	N/A	N/A	N/A	rxn07132_c
MNXR211729	N/A	N/A	N/A	N/A	N/A	N/A	N/A	N/A	N/A	N/A	N/A	N/A	N/A	N/A	N/A	N/A	N/A	N/A	N/A	N/A
MNXR211202	N/A	N/A	N/A	N/A	N/A	N/A	N/A	N/A	N/A	N/A	N/A	N/A	N/A	N/A	N/A	N/A	N/A	N/A	N/A	N/A
MNXR96403	5566521 or 5569339	N/A	N/A	N/A	N/A	N/A	N/A	N/A	N/A	N/A	C226CPT1, C226CPT2	N/A	N/A	N/A	N/A	N/A	N/A	N/A	N/A	N/A
MNXR95191	5571397 or 5575285 or 5575933	N/A	5572673	110673980 or 110678056 or 5563729 or 5571397 or 5572673 or 5575285 or 5575931 or 5575933	N/A	N/A	N/A	110678056 or 5575285	110678056 or 5575285	calo:Cal7507_4832 or cyj:Cyan7822_5005 or cyt:cce_3229 or fcn:FN3523_1068 or lal:AT746_17175 or mnr:ACZ75_13735 or myl:C3E77_10335 or non:NOS3756_31890 or toq:HCG51_09155	r0549	N/A	ABUTD, R_ABUTD	R02549__in	N/A	N/A	N/A	R02549	AMINOBUTDEHYDROG_RXN	rxn30209_c
MNXR95713	N/A	N/A	5564133	N/A	N/A	N/A	N/A	N/A	N/A	N/A	N/A	N/A	LCARR, R_LCARR	N/A	N/A	N/A	N/A	N/A	N/A	N/A
MNXR205050	N/A	N/A	N/A	N/A	N/A	N/A	N/A	N/A	N/A	N/A	N/A	N/A	N/A	N/A	N/A	N/A	N/A	N/A	N/A	N/A
MNXR151932	N/A	N/A	N/A	N/A	N/A	N/A	N/A	N/A	N/A	aff:H3L97_03355 or caq:IM40_07165 or cbu:CBU_0350 or cff:CFF8240_1609 or cste:H3L98_03040 or dori:FH5T_20365 or naf:GQ61_08265 or stp:Strop_4266 or teq:TEQUI_1156	N/A	N/A	N/A	N/A	N/A	N/A	N/A	N/A	N/A	rxn33220_c
MNXR135194	N/A	N/A	N/A	110674831 or 110676201 or 5565972 or 5565973 or 5566037 or 5571709 or 5571710	N/A	N/A	N/A	N/A	N/A	asac:ATHSA_1916 or bco:Bcell_0282 or bthv:CQJ30_16875 or ccb:Clocel_1341 or cell:CBR65_08560 or lxy:O159_27230 or mfol:DXT68_14260 or paen:P40081_28135 or salh:HMF8227_00894 or thq:T2812B_04925 or tpt:Tpet_0952	N/A	N/A	N/A	R02887__in	N/A	N/A	N/A	N/A	N/A	rxn37973_c
MNXR101000	110676201 or 5565031 or 5565066 or 5565073	N/A	N/A	N/A	N/A	N/A	N/A	N/A	N/A	N/A	LACZe	N/A	N/A	N/A	N/A	N/A	N/A	N/A	N/A	N/A
MNXR153398	N/A	N/A	N/A	N/A	N/A	N/A	N/A	N/A	N/A	N/A	N/A	N/A	R_DRIBt2	N/A	N/A	N/A	N/A	N/A	N/A	N/A
MNXR103815	5568917 or 5569887 or 5572161	N/A	N/A	N/A	N/A	N/A	N/A	N/A	N/A	N/A	RE3164C, RE3164R	N/A	N/A	N/A	N/A	N/A	N/A	N/A	N/A	N/A
MNXR211550	N/A	N/A	N/A	N/A	N/A	N/A	N/A	N/A	N/A	N/A	N/A	N/A	N/A	N/A	N/A	N/A	N/A	N/A	N/A	N/A
MNXR189844	5573100 or 5574792	5565044 or 5567637 or 5574792 or 5578054 or 5578055	N/A	N/A	N/A	5565044 or 5567637 or 5574792 or 5578054 or 5578055	23687892 or 5565044 or 5569668 or 5572216 or 5574569 or 5574792 or 5576481 or 5577233 or 5578054 or 5578055	23687892 or 5565044 or 5567637 or 5569668 or 5574569 or 5574792 or 5576481 or 5577233 or 5578054 or 5578055	23687892 or 5565044 or 5569668 or 5572216 or 5574569 or 5574792 or 5576481 or 5577233 or 5578054 or 5578055	aqd:D1816_06350 or cmr:Cycma_4093 or kak:Kalk_16770 or mana:MAMMFC1_03177 or ome:OLMES_2705 or pdh:B9T62_23125	RDH1a	RXN_10841	N/A	N/A	N/A	RXN_10841	RXN_10841	R08379	RXN_10841	rxn33016_c
MNXR102022	5566521 or 5569339	N/A	N/A	N/A	N/A	N/A	N/A	N/A	N/A	N/A	NRVNCCPT1, NRVNCCPT2	N/A	N/A	N/A	N/A	N/A	N/A	N/A	N/A	N/A
MNXR109955	N/A	N/A	N/A	N/A	N/A	N/A	N/A	5568027 or 5573520	5568027 or 5573520	N/A	N/A	N/A	N/A	N/A	N/A	N/A	N/A	R05933	R05933	N/A
MNXR188690	N/A	N/A	N/A	N/A	N/A	N/A	5578926	N/A	5578926	N/A	N/A	N/A	PPCSCT, R_PPCSCT	N/A	N/A	N/A	RXN0_268	N/A	RXN0_268	N/A
MNXR118887	N/A	N/A	N/A	N/A	N/A	N/A	110679834 or 110681357 or 23687553 or 5569767 or 5570230 or 5570232 or 5572933	N/A	110679834 or 110681357 or 23687553 or 5569767 or 5570230 or 5570232 or 5572933	N/A	N/A	N/A	N/A	N/A	N/A	N/A	RXN_14743	N/A	RXN_14743	N/A
MNXR97965	(5565931 and 5578532)	N/A	N/A	N/A	N/A	N/A	N/A	N/A	N/A	N/A	ETF	N/A	N/A	N/A	N/A	N/A	N/A	N/A	N/A	N/A
MNXR95629	N/A	N/A	N/A	N/A	N/A	N/A	N/A	N/A	N/A	N/A	N/A	N/A	N/A	N/A	N/A	N/A	N/A	N/A	N/A	N/A
MNXR164037	N/A	N/A	N/A	N/A	N/A	N/A	5565143	N/A	5565143	N/A	N/A	N/A	N/A	N/A	N/A	N/A	RXN_18700	N/A	RXN_18700	N/A
MNXR153947	N/A	N/A	N/A	N/A	N/A	N/A	N/A	N/A	N/A	N/A	3HLVSTACtbc	N/A	N/A	N/A	N/A	N/A	N/A	N/A	N/A	N/A
MNXR164948	N/A	N/A	N/A	N/A	N/A	N/A	5570016	N/A	5570016	N/A	N/A	N/A	N/A	N/A	N/A	N/A	RXN_20603	N/A	RXN_20603	N/A
MNXR191237	N/A	N/A	N/A	N/A	N/A	N/A	N/A	N/A	N/A	mls:MSLAZ_1915 or ntr:B0W44_12950	N/A	N/A	N/A	N/A	N/A	N/A	N/A	N/A	N/A	rxn11962_c
MNXR149095	N/A	N/A	N/A	N/A	N/A	110675236 or 110680920 or 110681118 or 5563869 or 5565951 or 5567894 or 5568814 or 5568917 or 5569887 or 5570005 or 5570229 or 5572161 or 5573417 or 5573603 or 5573927 or 5573929 or 5573931 or 5575559 or 5577268 or 5579662	N/A	N/A	N/A	N/A	N/A	N/A	N/A	N/A	N/A	RXN66_642	N/A	N/A	N/A	N/A
MNXR174986	N/A	N/A	N/A	N/A	N/A	N/A	5565734	N/A	5565734	N/A	N/A	N/A	N/A	N/A	N/A	N/A	TRANS_RXN_237	N/A	TRANS_RXN_237	N/A
MNXR116134	N/A	110681324 or 5563762 or 5566612 or 5567302 or 5567303 or 5567308 or 5568409 or 5569725 or 5571127 or 5571409 or 5571737 or 5572250 or 5573283 or 5576024 or 5576443 or 5576852 or 5577432 or 5578548 or 5579046 or 5579484 or 5580214	N/A	N/A	N/A	110681324 or 5563762 or 5566612 or 5567302 or 5567303 or 5567308 or 5568409 or 5569725 or 5571127 or 5571409 or 5571737 or 5572250 or 5573283 or 5576024 or 5576443 or 5576852 or 5577432 or 5578548 or 5579046 or 5579484 or 5580214	N/A	N/A	N/A	N/A	N/A	PHOSPHOLIPASE_A2_RXN	N/A	N/A	N/A	PHOSPHOLIPASE_A2_RXN	N/A	N/A	N/A	N/A
MNXR101903	N/A	N/A	N/A	N/A	N/A	N/A	N/A	N/A	N/A	N/A	NAGLCAly	N/A	N/A	N/A	N/A	N/A	N/A	N/A	N/A	N/A
MNXR95943	N/A	110680559 or 5567374 or 5571596	N/A	5567374 or 5571596	N/A	110680559 or 5567374 or 5571596	5567374 or 5567456 or 5571596	5567374 or 5571596	5567374 or 5567456 or 5571596	alp:LPB137_00180 or nsa:Nitsa_0767	N/A	ARGININE_KINASE_RXN	N/A	R00554__in	N/A	ARGININE_KINASE_RXN	ARGININE_KINASE_RXN	R00554	ARGININE_KINASE_RXN	rxn00396_c
MNXR112750	N/A	N/A	N/A	N/A	N/A	N/A	N/A	5570202	5570202	N/A	N/A	N/A	N/A	N/A	N/A	N/A	N/A	R09319	R09319	N/A
MNXR102624	N/A	N/A	N/A	N/A	N/A	5570148	N/A	N/A	N/A	N/A	N/A	N/A	N/A	N/A	N/A	TRANS_RXN0_162	N/A	N/A	N/A	N/A
MNXR211646	N/A	N/A	N/A	N/A	N/A	N/A	N/A	N/A	N/A	N/A	N/A	N/A	N/A	N/A	N/A	N/A	N/A	N/A	N/A	N/A
MNXR138585	5567023 or 5567025 or 5567139 or 5569037	N/A	N/A	N/A	N/A	N/A	N/A	N/A	N/A	N/A	MCPST	N/A	N/A	N/A	N/A	N/A	N/A	N/A	N/A	N/A
MNXR111262	N/A	N/A	N/A	110673980	N/A	N/A	N/A	N/A	N/A	N/A	N/A	N/A	N/A	R07667__in	N/A	N/A	N/A	N/A	N/A	N/A
MNXR104056	5574675 or 5574682	N/A	N/A	N/A	N/A	N/A	N/A	N/A	N/A	N/A	RN0031R	N/A	N/A	N/A	N/A	N/A	N/A	N/A	N/A	N/A
MNXR187446	N/A	N/A	N/A	N/A	N/A	N/A	N/A	N/A	N/A	N/A	N/A	N/A	N/A	N/A	N/A	RXN_18921	N/A	N/A	N/A	N/A
MNXR146115	N/A	N/A	N/A	N/A	N/A	N/A	5574438	N/A	5574438	asul:DFR86_00625 or roa:Pd630_LPD05499 or ttl:TtJL18_2307	N/A	N/A	N/A	N/A	N/A	N/A	HCAMULTI_RXN	N/A	HCAMULTI_RXN	rxn04597_c
MNXR206831	N/A	N/A	N/A	N/A	N/A	N/A	N/A	N/A	N/A	N/A	N/A	N/A	N/A	N/A	N/A	RXN_23411	N/A	N/A	N/A	N/A
MNXR139574	N/A	N/A	N/A	N/A	N/A	N/A	N/A	N/A	N/A	N/A	N/A	N/A	N/A	R07947__in	N/A	N/A	N/A	R07947	R07947	N/A
MNXR164916	N/A	5570587 or 5574675 or 5574682 or 5575813	N/A	N/A	N/A	5570587 or 5574675 or 5574682 or 5575813	N/A	N/A	N/A	N/A	N/A	RXN_20569	N/A	N/A	N/A	RXN_20569	N/A	N/A	N/A	N/A
MNXR115443	N/A	5571208	N/A	N/A	N/A	5571208	N/A	N/A	N/A	N/A	N/A	3.4.13.9_RXN	N/A	N/A	N/A	3.4.13.9_RXN	N/A	N/A	N/A	N/A
MNXR193991	N/A	N/A	N/A	N/A	N/A	N/A	N/A	N/A	N/A	N/A	N/A	N/A	N/A	N/A	N/A	RXN66_667	N/A	N/A	N/A	N/A
MNXR191995	N/A	N/A	N/A	N/A	Unknown	N/A	N/A	N/A	N/A	N/A	N/A	N/A	N/A	N/A	R_rxn01021_c0, rxn01021_c0	N/A	N/A	N/A	N/A	N/A
MNXR163078	N/A	N/A	N/A	N/A	N/A	N/A	N/A	N/A	N/A	N/A	N/A	N/A	N/A	N/A	N/A	N/A	N/A	N/A	N/A	N/A
MNXR163599	N/A	N/A	N/A	N/A	N/A	N/A	N/A	5575912	5575912	N/A	N/A	N/A	N/A	N/A	N/A	N/A	N/A	R12011	R12011	N/A
MNXR203381	N/A	N/A	N/A	N/A	N/A	N/A	N/A	N/A	N/A	N/A	N/A	N/A	N/A	N/A	N/A	N/A	N/A	N/A	N/A	N/A
MNXR192914	N/A	N/A	N/A	N/A	N/A	N/A	N/A	N/A	N/A	N/A	N/A	N/A	N/A	N/A	N/A	RXN_21159	N/A	N/A	N/A	N/A
MNXR103642	N/A	N/A	N/A	N/A	N/A	N/A	N/A	N/A	N/A	N/A	RE2252C	N/A	N/A	N/A	N/A	N/A	N/A	N/A	N/A	N/A
MNXR188281	N/A	N/A	N/A	5566668 or 5568430 or 5575274	N/A	N/A	N/A	N/A	N/A	agl:PYTT_0798 or amu:Amuc_1713 or hoh:Hoch_5147 or rfe:RF_0664	N/A	N/A	N/A	R02404__in, R02404__in	N/A	N/A	N/A	N/A	N/A	rxn30152_c
MNXR110734	N/A	N/A	N/A	N/A	N/A	N/A	N/A	N/A	N/A	N/A	N/A	N/A	N/A	N/A	N/A	N/A	N/A	N/A	N/A	N/A
MNXR173748	N/A	N/A	N/A	N/A	N/A	N/A	N/A	N/A	N/A	lem:LEN_0286	N/A	N/A	N/A	N/A	N/A	N/A	N/A	N/A	N/A	rxn16385_c
MNXR123759	N/A	5570587 or 5574675 or 5574682 or 5575813	N/A	N/A	N/A	5570587 or 5574675 or 5574682 or 5575813	N/A	N/A	N/A	N/A	N/A	RXN66_490	N/A	N/A	N/A	RXN_23395, RXN66_490	N/A	N/A	N/A	N/A
MNXR123701	N/A	N/A	N/A	N/A	N/A	N/A	N/A	N/A	N/A	N/A	N/A	N/A	N/A	N/A	N/A	RXN66_21	N/A	N/A	N/A	N/A
MNXR103618	N/A	N/A	N/A	N/A	N/A	N/A	N/A	N/A	N/A	N/A	RE2131C	N/A	N/A	N/A	N/A	N/A	N/A	N/A	N/A	N/A
MNXR119814	N/A	5563880 or 5566703 or 5566805 or 5567820 or 5567858 or 5570702 or 5570939 or 5571286 or 5573302 or 5574290 or 5575519 or 5575521 or 5575522 or 5580214	N/A	N/A	N/A	5563880 or 5566703 or 5566805 or 5567820 or 5567858 or 5570702 or 5570939 or 5571286 or 5573302 or 5574290 or 5575519 or 5575521 or 5575522 or 5580214	5567820 or 5573302 or 5575519 or 5575521 or 5575522	N/A	5567820 or 5573302 or 5575519 or 5575521 or 5575522	N/A	N/A	RXN_1623	N/A	N/A	N/A	RXN_1623	RXN_1623	N/A	RXN_1623	N/A
MNXR147594	N/A	N/A	N/A	N/A	Unknown	N/A	N/A	N/A	N/A	N/A	N/A	N/A	N/A	N/A	R_rxn01611_c0, R_rxn01611_r0, rxn01611_c0, rxn01611_r0	N/A	N/A	N/A	N/A	N/A
MNXR117186	N/A	5564639 or 5569093 or 5573258	N/A	N/A	N/A	5564639 or 5569093 or 5573258	5573258	N/A	5573258	N/A	N/A	RXN_11839	N/A	N/A	N/A	RXN_11839	RXN_11839	N/A	RXN_11839	N/A
MNXR163070	N/A	N/A	N/A	N/A	N/A	N/A	N/A	N/A	N/A	N/A	N/A	N/A	N/A	N/A	N/A	N/A	N/A	N/A	N/A	N/A
MNXR117837	N/A	N/A	N/A	N/A	N/A	N/A	N/A	N/A	N/A	N/A	N/A	N/A	N/A	N/A	N/A	RXN_12989	N/A	N/A	N/A	N/A
MNXR104166	5570723 or 5577441 or AAEL013186	N/A	N/A	N/A	N/A	N/A	N/A	N/A	N/A	N/A	S3T2g	N/A	N/A	N/A	N/A	N/A	N/A	N/A	N/A	N/A
MNXR158282	N/A	N/A	N/A	N/A	N/A	N/A	N/A	N/A	N/A	N/A	N/A	N/A	HMR_0260	N/A	N/A	N/A	N/A	N/A	N/A	N/A
MNXR153995	N/A	N/A	N/A	N/A	N/A	N/A	N/A	N/A	N/A	N/A	N/A	N/A	N/A	N/A	N/A	N/A	N/A	N/A	N/A	N/A
MNXR138772	N/A	N/A	N/A	N/A	N/A	N/A	N/A	N/A	N/A	N/A	RE2870C, RE2871C	N/A	N/A	N/A	N/A	N/A	N/A	N/A	N/A	N/A
MNXR101376	5570068 or 5575533	N/A	5570068 or 5575533	N/A	N/A	N/A	N/A	N/A	N/A	N/A	MAN1PT2	N/A	MAN1PT2	N/A	N/A	N/A	N/A	N/A	N/A	N/A
MNXR191031	5571706	N/A	N/A	N/A	N/A	N/A	N/A	N/A	N/A	N/A	FACOAL240	N/A	N/A	N/A	N/A	N/A	N/A	N/A	N/A	N/A
MNXR100722	N/A	N/A	N/A	N/A	N/A	N/A	N/A	N/A	5565619 or 5565886 or 5565887 or 5565914 or 5566902 or 5568049 or 5574512 or 5580011	bmk:DM80_3022	N/A	N/A	N/A	N/A	N/A	N/A	N/A	N/A	R02352	rxn36715_c
MNXR103741	N/A	N/A	N/A	N/A	N/A	N/A	N/A	N/A	N/A	N/A	RE2865C	N/A	N/A	N/A	N/A	N/A	N/A	N/A	N/A	N/A
MNXR158747	N/A	N/A	N/A	N/A	N/A	N/A	N/A	N/A	N/A	N/A	N/A	N/A	N/A	N/A	N/A	N/A	N/A	N/A	N/A	N/A
MNXR94843	5564745	5564745	5564745	N/A	Unknown	5564745	5564745	5564745	5564745	nsh:GXM_07207	34HPPOR	4_HYDROXYPHENYLPYRUVATE_DIOXYGENASE_RXN	34HPPOR, R_34HPPOR	N/A	R_rxn01827_c0, R_rxn01827_d0, rxn01827_c0, rxn01827_d0	4_HYDROXYPHENYLPYRUVATE_DIOXYGENASE_RXN	4_HYDROXYPHENYLPYRUVATE_DIOXYGENASE_RXN	R02521	4_HYDROXYPHENYLPYRUVATE_DIOXYGENASE_RXN	rxn37995_c
MNXR208227	N/A	N/A	N/A	N/A	N/A	N/A	N/A	N/A	N/A	N/A	N/A	N/A	N/A	N/A	N/A	RXN_23528	N/A	N/A	N/A	N/A
MNXR188902	N/A	N/A	5577671	N/A	N/A	N/A	N/A	5569117 or 5577671	5569117 or 5577671	hoh:Hoch_5413	N/A	N/A	R_THFOR2, THFOR2	N/A	N/A	N/A	N/A	R00940	R00940	rxn12649_c
MNXR158726	N/A	N/A	N/A	N/A	N/A	N/A	N/A	N/A	N/A	N/A	N/A	N/A	N/A	N/A	N/A	N/A	N/A	N/A	N/A	N/A
MNXR143158	N/A	N/A	N/A	N/A	N/A	N/A	N/A	N/A	N/A	N/A	N/A	N/A	N/A	N/A	N/A	N/A	N/A	N/A	N/A	N/A
MNXR100074	(5566585 and 5570136)	5566585 or 5570136	(5566585 and 5570136)	N/A	N/A	5566585 or 5570136	5566585 or 5570136	5566585 or 5570136	5566585 or 5570136	N/A	GLUCYS	GLUTCYSLIG_RXN	GLUCYS, R_GLUCYS	N/A	N/A	GLUTCYSLIG_RXN	GLUTCYSLIG_RXN	R00894	GLUTCYSLIG_RXN	N/A
MNXR211678	N/A	N/A	N/A	N/A	N/A	N/A	N/A	N/A	N/A	N/A	N/A	N/A	N/A	N/A	N/A	N/A	N/A	N/A	N/A	N/A
MNXR212769	5568917 or 5569887 or 5572161	N/A	N/A	N/A	N/A	N/A	N/A	N/A	N/A	N/A	RE3153R	N/A	N/A	N/A	N/A	N/A	N/A	N/A	N/A	N/A
MNXR119847	N/A	N/A	N/A	N/A	N/A	N/A	N/A	N/A	N/A	N/A	N/A	N/A	N/A	N/A	N/A	RXN_16099	N/A	N/A	N/A	N/A
MNXR181035	N/A	N/A	N/A	N/A	N/A	N/A	N/A	N/A	N/A	N/A	N/A	N/A	N/A	N/A	N/A	N/A	N/A	N/A	N/A	N/A
MNXR95941	5575655	N/A	5575655	N/A	N/A	5569335 or 5572794 or 5574133 or 5575655	N/A	N/A	N/A	N/A	GLUDC	N/A	GLUDC	N/A	N/A	GLUTDECARBOX_RXN	N/A	N/A	N/A	N/A
MNXR190344	N/A	N/A	N/A	N/A	N/A	N/A	N/A	N/A	N/A	N/A	N/A	N/A	N/A	N/A	N/A	N/A	N/A	N/A	N/A	N/A
MNXR115504	N/A	110675215 or 5570032 or 5570033	N/A	N/A	N/A	110675215 or 5570032 or 5570033	N/A	N/A	N/A	N/A	N/A	3.4.21.9_RXN	N/A	N/A	N/A	3.4.21.9_RXN	N/A	N/A	N/A	N/A
MNXR115290	N/A	5568088 or 5570808	N/A	N/A	N/A	5568088 or 5570808	N/A	N/A	N/A	N/A	N/A	3.1.27.9_RXN	N/A	N/A	N/A	3.1.27.9_RXN	N/A	N/A	N/A	N/A
MNXR116866	N/A	5577178	N/A	N/A	N/A	5577178	5577178	N/A	5577178	N/A	N/A	RXN_11341	N/A	N/A	N/A	RXN_11341	RXN_11341	N/A	RXN_11341	N/A
MNXR211604	N/A	N/A	N/A	N/A	N/A	N/A	N/A	N/A	N/A	N/A	N/A	N/A	N/A	N/A	N/A	N/A	N/A	N/A	N/A	N/A
MNXR95857	5573956	N/A	N/A	N/A	N/A	N/A	N/A	N/A	N/A	N/A	AP4AH1	N/A	N/A	N/A	N/A	N/A	N/A	N/A	N/A	N/A
MNXR188079	N/A	N/A	N/A	N/A	N/A	N/A	N/A	N/A	N/A	hha:Hhal_0046 or woc:BA177_07735 or xbc:ELE36_08390	N/A	N/A	N/A	N/A	N/A	N/A	N/A	N/A	N/A	rxn30643_c
MNXR158368	N/A	N/A	N/A	N/A	N/A	N/A	N/A	N/A	N/A	N/A	N/A	N/A	N/A	N/A	N/A	N/A	N/A	N/A	N/A	N/A
MNXR100371	N/A	N/A	N/A	N/A	Unknown	N/A	N/A	N/A	N/A	N/A	N/A	N/A	R_EX_gly_e, R_GLYtpp	N/A	R_rxn05218_d0, R_rxn05218_m0, R_rxn05218_x0	N/A	N/A	N/A	N/A	N/A
MNXR151386	N/A	N/A	5569846 or 5573260	N/A	N/A	N/A	N/A	N/A	N/A	N/A	N/A	N/A	R_CYSabc, R_CYSabcpp	N/A	N/A	N/A	N/A	N/A	N/A	N/A
MNXR116054	N/A	5563723 or 5565077	N/A	N/A	N/A	5563723 or 5565077	5565077	N/A	5565077	N/A	N/A	METHIONINE__TRNA_LIGASE_RXN	N/A	N/A	N/A	METHIONINE__TRNA_LIGASE_RXN	METHIONINE__TRNA_LIGASE_RXN	N/A	METHIONINE__TRNA_LIGASE_RXN	N/A
MNXR103759	N/A	N/A	N/A	N/A	N/A	N/A	N/A	N/A	N/A	N/A	RE2910C	N/A	N/A	N/A	N/A	N/A	N/A	N/A	N/A	N/A
MNXR155303	N/A	N/A	N/A	N/A	N/A	N/A	N/A	N/A	N/A	N/A	N/A	N/A	N/A	N/A	N/A	N/A	N/A	N/A	N/A	N/A
MNXR211341	N/A	N/A	N/A	N/A	N/A	N/A	N/A	N/A	N/A	N/A	N/A	N/A	N/A	N/A	N/A	N/A	N/A	N/A	N/A	N/A
MNXR103868	N/A	N/A	N/A	N/A	N/A	N/A	N/A	N/A	N/A	N/A	N/A	N/A	N/A	N/A	N/A	N/A	N/A	N/A	N/A	N/A
MNXR191334	N/A	N/A	N/A	N/A	N/A	N/A	N/A	N/A	N/A	salb:XNR_1579 or salf:SMD44_05800 or sast:CD934_10765 or scx:AS200_17630 or sdv:BN159_3154 or sky:D0C37_09630 or strt:A8713_21095	N/A	N/A	N/A	N/A	N/A	N/A	N/A	N/A	N/A	rxn15824_c
MNXR123249	N/A	110678469 or 110678504 or 110681452 or 33307548 or 33307554 or 33307561 or 33307567 or 33307568 or 33307571 or 5564962 or 5565541 or 5566654 or 5567793 or 5567821 or 5568708 or 5568828 or 5569074 or 5569497 or 5569992 or 5570670 or 5571450 or 5571907 or 5572650 or 5573615 or 5573990 or 5574429 or 5574746 or 5576501 or 5577026 or 5578538 or 5579021 or 5580036 or 5580278	N/A	N/A	N/A	110678469 or 110678504 or 110681452 or 33307548 or 33307554 or 33307561 or 33307567 or 33307568 or 33307571 or 5564962 or 5565541 or 5566654 or 5567793 or 5567821 or 5568708 or 5568828 or 5569074 or 5569497 or 5569992 or 5570670 or 5571450 or 5571907 or 5572650 or 5573615 or 5573990 or 5574429 or 5574746 or 5576501 or 5577026 or 5578538 or 5579021 or 5580036 or 5580278	N/A	N/A	N/A	N/A	N/A	RXN0_5330	N/A	N/A	N/A	RXN0_5330, RXN0_5330_NADH/UBIQUINONE_8/PROTON//NAD/CPD_9956.39.	N/A	N/A	N/A	N/A
MNXR96923	N/A	N/A	N/A	N/A	N/A	N/A	N/A	N/A	N/A	N/A	CSCPASEly	N/A	N/A	N/A	N/A	N/A	N/A	N/A	N/A	N/A
MNXR103477	N/A	N/A	N/A	N/A	N/A	N/A	N/A	N/A	N/A	N/A	RE0908C	N/A	N/A	N/A	N/A	N/A	N/A	N/A	N/A	N/A
MNXR158734	N/A	N/A	N/A	N/A	N/A	N/A	N/A	N/A	N/A	N/A	N/A	N/A	N/A	N/A	N/A	N/A	N/A	N/A	N/A	N/A
MNXR112951	N/A	N/A	N/A	N/A	N/A	N/A	N/A	5565995 or 5574784 or 5574905	5565995 or 5574784 or 5574905	N/A	N/A	N/A	N/A	N/A	N/A	N/A	N/A	R09532	R09532	N/A
MNXR151670	5567023 or 5567025 or 5567139 or 5569037	5565143 or 5567023 or 5567129 or 5567139 or 5569037	N/A	N/A	N/A	5565143 or 5567023 or 5567129 or 5567139 or 5569037	N/A	N/A	N/A	bra:BRADO1848 or cau:Caur_3487 or fri:FraEuI1c_6347 or ipo:Ilyop_2771 or mint:C7M51_02354 or rca:Rcas_0312 or sen:SACE_7106	RE1691M	THIOSULFATE_SULFURTRANSFERASE_RXN	N/A	N/A	N/A	THIOSULFATE_SULFURTRANSFERASE_RXN	N/A	N/A	N/A	rxn01416_c
MNXR145949	N/A	N/A	N/A	5568472	N/A	N/A	N/A	N/A	N/A	N/A	N/A	N/A	N/A	R01843__in	N/A	N/A	N/A	N/A	N/A	N/A
MNXR211621	N/A	N/A	N/A	N/A	N/A	N/A	N/A	N/A	N/A	N/A	N/A	N/A	N/A	N/A	N/A	N/A	N/A	N/A	N/A	N/A
MNXR111795	N/A	N/A	N/A	N/A	N/A	N/A	N/A	23687731 or 5564528 or 5567568 or 5573274 or 5573280 or 5573282 or 5573294 or 5573295 or 5573296 or 5573297 or 5575671	23687731 or 5564528 or 5567568 or 5573274 or 5573280 or 5573282 or 5573294 or 5573295 or 5573296 or 5573297 or 5575671	N/A	N/A	N/A	N/A	N/A	N/A	N/A	N/A	R08235	R08235	N/A
MNXR164299	N/A	5567768 or 5570660 or 5574019 or 5574699 or 5578723 or 5579828	N/A	N/A	N/A	5567768 or 5570660 or 5574019 or 5574699 or 5578723 or 5579828	5570660 or 5574699 or 5579828	N/A	5570660 or 5574699 or 5579828	N/A	N/A	RXN_19389	N/A	N/A	N/A	RXN_19389	RXN_19389	N/A	RXN_19389	N/A
MNXR150919	N/A	N/A	N/A	5567034	N/A	N/A	N/A	N/A	N/A	N/A	N/A	N/A	N/A	R10795__in	N/A	N/A	N/A	N/A	N/A	N/A
MNXR211564	N/A	N/A	N/A	N/A	N/A	N/A	N/A	N/A	N/A	N/A	N/A	N/A	N/A	N/A	N/A	N/A	N/A	N/A	N/A	N/A
MNXR113472	N/A	N/A	N/A	N/A	N/A	N/A	N/A	N/A	N/A	N/A	N/A	N/A	N/A	R10097__in	N/A	N/A	N/A	R10097	R10097	N/A
MNXR111395	N/A	N/A	N/A	N/A	N/A	N/A	N/A	5565215 or 5565699 or 5569687	5565215 or 5565699 or 5569687	N/A	N/A	N/A	N/A	N/A	N/A	N/A	N/A	R07810	R07810	N/A
MNXR103879	5568633 or 5571804 or 5576217	N/A	N/A	N/A	N/A	N/A	N/A	N/A	N/A	N/A	RE3340C, RE3340M, RE3340X	N/A	N/A	N/A	N/A	N/A	N/A	N/A	N/A	N/A
MNXR163997	N/A	33307550 or 5566059 or 5566236 or 5569738 or 5570020 or 5573879 or 5578796	N/A	N/A	N/A	N/A	N/A	N/A	N/A	N/A	N/A	RXN_18584	N/A	N/A	N/A	N/A	N/A	N/A	N/A	N/A
MNXR211895	N/A	N/A	N/A	N/A	N/A	N/A	N/A	N/A	N/A	N/A	N/A	N/A	N/A	N/A	N/A	N/A	N/A	N/A	N/A	N/A
MNXR146493	N/A	N/A	110680993	N/A	N/A	N/A	N/A	N/A	N/A	N/A	N/A	N/A	R_SUCD4, SUCD4	N/A	N/A	N/A	N/A	N/A	N/A	N/A
MNXR103215	5564225	N/A	5564225	N/A	Unknown	N/A	N/A	N/A	N/A	des:DSOUD_2678 or mhg:MHY_04550	PRPPS	N/A	PRPPS	N/A	rxn00770_c0, rxn00770_d0	N/A	N/A	N/A	N/A	rxn38273_c
MNXR211612	N/A	N/A	N/A	N/A	N/A	N/A	N/A	N/A	N/A	N/A	N/A	N/A	N/A	N/A	N/A	N/A	N/A	N/A	N/A	N/A
MNXR164538	N/A	5564364 or 5564588 or 5564845 or 5570069	N/A	N/A	N/A	5564364 or 5564588 or 5564845 or 5570069	N/A	N/A	N/A	N/A	N/A	RXN_19995	N/A	N/A	N/A	RXN_19995	N/A	N/A	N/A	N/A
MNXR162967	N/A	N/A	N/A	N/A	N/A	N/A	N/A	N/A	N/A	N/A	N/A	N/A	N/A	N/A	N/A	N/A	N/A	N/A	N/A	N/A
MNXR190406	N/A	N/A	N/A	N/A	N/A	N/A	N/A	N/A	N/A	N/A	N/A	N/A	N/A	N/A	N/A	N/A	N/A	N/A	N/A	N/A
MNXR105208	N/A	N/A	N/A	N/A	N/A	N/A	N/A	N/A	N/A	phr:C6569_00880 or pstg:E8M01_18255	N/A	N/A	N/A	N/A	N/A	N/A	N/A	N/A	N/A	rxn03969_c
MNXR190472	N/A	N/A	N/A	N/A	N/A	N/A	N/A	5574665	5574665	fbu:UJ101_01335	N/A	N/A	N/A	N/A	N/A	N/A	N/A	R08231	R08231	rxn11759_c
MNXR155003	5566521	N/A	N/A	N/A	N/A	N/A	N/A	N/A	N/A	N/A	C16DCc	N/A	N/A	N/A	N/A	N/A	N/A	N/A	N/A	N/A
MNXR103466	N/A	N/A	N/A	N/A	N/A	5568633 or 5576671	N/A	N/A	N/A	N/A	N/A	N/A	N/A	N/A	N/A	RXN_9545	N/A	N/A	N/A	N/A
MNXR108378	N/A	N/A	N/A	5569560 or 5576071	N/A	N/A	N/A	N/A	N/A	N/A	N/A	N/A	N/A	R03728__in	N/A	N/A	N/A	N/A	N/A	N/A
MNXR101245	N/A	N/A	N/A	N/A	N/A	N/A	N/A	N/A	N/A	mrm:A7982_06694	N/A	N/A	N/A	N/A	N/A	N/A	N/A	N/A	N/A	rxn35629_c
MNXR153807	N/A	N/A	N/A	N/A	N/A	N/A	N/A	N/A	N/A	N/A	1513DTALThr	N/A	N/A	N/A	N/A	N/A	N/A	N/A	N/A	N/A
MNXR99175	5566981 or 5571706 or 5574220	N/A	5566981 or 5571706 or 5574006 or 5574220	N/A	Unknown	N/A	N/A	N/A	N/A	N/A	FACOAL1821, r1257	N/A	FACOAL1821	N/A	rxn25762_d0, rxn25762_r0, rxn25762_x0	N/A	N/A	N/A	N/A	N/A
MNXR148548	N/A	5571983	N/A	5571983	N/A	5571983	N/A	N/A	N/A	N/A	N/A	RXN_7919	N/A	R04090__in	N/A	RXN_7919	N/A	N/A	N/A	N/A
MNXR103551	5568408 or 5568410 or 5572935 or 5575604	N/A	N/A	N/A	N/A	N/A	N/A	N/A	N/A	N/A	RE1818C, RE1818M, RE1818R	N/A	N/A	N/A	N/A	N/A	N/A	N/A	N/A	N/A
MNXR95319	5564469	N/A	N/A	N/A	N/A	N/A	N/A	N/A	N/A	N/A	ACOAD9m	N/A	N/A	N/A	N/A	N/A	N/A	N/A	N/A	N/A
MNXR99325	N/A	N/A	N/A	N/A	N/A	N/A	N/A	N/A	N/A	N/A	N/A	N/A	N/A	N/A	N/A	N/A	N/A	N/A	N/A	N/A
MNXR106021	N/A	N/A	N/A	N/A	N/A	N/A	N/A	N/A	N/A	N/A	N/A	N/A	N/A	N/A	N/A	N/A	N/A	N/A	N/A	N/A
MNXR115984	N/A	5572925 or 5573976 or 5577369	N/A	N/A	Unknown	5572925 or 5573976 or 5577369	5572925 or 5573976 or 5577369	N/A	5572925 or 5573976 or 5577369	N/A	N/A	ISOCITRATE_DEHYDROGENASE_NAD+_RXN	N/A	N/A	rxn15056_m0	ISOCITRATE_DEHYDROGENASE_NAD+_RXN	ISOCITRATE_DEHYDROGENASE_NAD+_RXN	N/A	ISOCITRATE_DEHYDROGENASE_NAD+_RXN	N/A
MNXR96196	N/A	N/A	N/A	N/A	N/A	N/A	N/A	N/A	N/A	N/A	RE2666C	N/A	N/A	N/A	N/A	N/A	N/A	N/A	N/A	N/A
MNXR116620	N/A	N/A	N/A	N/A	N/A	N/A	5571312	N/A	5571312	N/A	N/A	N/A	N/A	N/A	N/A	N/A	RXN_10979	N/A	RXN_10979	N/A
MNXR179821	N/A	N/A	N/A	N/A	N/A	N/A	N/A	N/A	N/A	mah:MEALZ_0770 or mbur:EQU24_17575 or mmin:MMIN_11340 or msal:DSM43276_01080	N/A	N/A	N/A	N/A	N/A	N/A	N/A	N/A	N/A	rxn31477_c
MNXR157405	N/A	N/A	N/A	N/A	N/A	N/A	N/A	N/A	N/A	N/A	N/A	N/A	N/A	N/A	N/A	N/A	N/A	N/A	N/A	N/A
MNXR101995	N/A	N/A	N/A	N/A	N/A	N/A	N/A	N/A	N/A	N/A	N/A	N/A	R_NO3t7	N/A	N/A	N/A	N/A	N/A	N/A	N/A
MNXR189949	N/A	N/A	N/A	N/A	N/A	N/A	N/A	5565704	N/A	N/A	N/A	N/A	N/A	N/A	N/A	N/A	N/A	R01801	N/A	N/A
MNXR188527	N/A	110675781 or 110678983 or 5563716 or 5563717 or 5564321 or 5566404 or 5567111 or 5567872 or 5567877 or 5570515 or 5573774 or 5574223 or 5574709 or 5574710 or 5575910 or 5577564	110678983 or 5567111	5567111 or 5567877 or 5573774	N/A	N/A	5567111 or 5571448	110675781 or 5564321 or 5567111 or 5567872 or 5567877 or 5574223 or 5574709 or 5574710 or 5575910	5567111 or 5571448	ank:AnaeK_1990 or gpa:GPA_27650 or hoe:IMCC20628_00376 or izh:FEM41_09005 or labt:FIU93_26855 or mdv:C5Q96_06450 or mfu:LILAB_26715 or nen:NCHU2750_27610 or opr:Ocepr_0886 or rad:CO657_16995 or rhi:NGR_c28490 or rlg:Rleg_3605 or srg:XF24_00977	N/A	RXN_7607	R_NTD11	R01126__in	N/A	N/A	RXN_7607	R01126	RXN_7607	rxn30907_c
MNXR153366	5572378	N/A	N/A	N/A	N/A	N/A	N/A	N/A	N/A	pcar:PC2016_1703	r0656	N/A	N/A	N/A	N/A	N/A	N/A	N/A	N/A	rxn35539_c
MNXR119207	N/A	N/A	N/A	N/A	N/A	N/A	N/A	N/A	N/A	N/A	N/A	N/A	N/A	N/A	N/A	RXN_15195	N/A	N/A	N/A	N/A
MNXR95410	5567458 or 5570546	N/A	N/A	N/A	N/A	N/A	N/A	5570546	5570546	cthi:THC_1576 or mamo:A6B35_12790	ACYP	N/A	N/A	N/A	N/A	N/A	N/A	R01515	R01515	rxn34191_c
MNXR153220	N/A	110678485 or 5564862 or 5565058 or 5568897 or 5569266 or 5572759 or 5577524 or 5578680 or 5578682 or 5578684	N/A	N/A	N/A	110678485 or 5564862 or 5565058 or 5568897 or 5569266 or 5572759 or 5577524 or 5578680 or 5578682 or 5578684	5565058 or 5569266 or 5578680 or 5578682	N/A	5565058 or 5569266 or 5578680 or 5578682	N/A	N/A	1.14.19.1_RXN	N/A	N/A	N/A	1.14.19.1_RXN	1.14.19.1_RXN	N/A	1.14.19.1_RXN	N/A
MNXR158721	N/A	N/A	N/A	N/A	N/A	N/A	N/A	N/A	N/A	N/A	N/A	N/A	N/A	N/A	N/A	N/A	N/A	N/A	N/A	N/A
MNXR106264	N/A	N/A	N/A	N/A	N/A	N/A	N/A	N/A	N/A	N/A	N/A	N/A	N/A	N/A	N/A	N/A	N/A	N/A	N/A	N/A
MNXR104158	5577907	N/A	N/A	N/A	N/A	N/A	N/A	N/A	N/A	N/A	S2T4g	N/A	N/A	N/A	N/A	N/A	N/A	N/A	N/A	N/A
MNXR119666	N/A	5574140	N/A	N/A	N/A	5574140	5574140	N/A	5574140	N/A	N/A	RXN_15842	N/A	N/A	N/A	RXN_15842	RXN_15842	N/A	RXN_15842	N/A
MNXR146318	N/A	N/A	5568553 or 5579005	N/A	N/A	N/A	N/A	N/A	N/A	N/A	N/A	N/A	R_RNDR1b	N/A	N/A	N/A	N/A	N/A	N/A	N/A
MNXR105441	5572188	N/A	N/A	N/A	N/A	N/A	5572188	N/A	5572188	N/A	r1168	N/A	N/A	N/A	N/A	N/A	RXN_20223	N/A	RXN_20223	N/A
MNXR103776	N/A	N/A	N/A	N/A	N/A	N/A	N/A	N/A	N/A	N/A	RE3022C	N/A	N/A	N/A	N/A	N/A	N/A	N/A	N/A	N/A
MNXR164952	N/A	N/A	N/A	N/A	N/A	N/A	N/A	N/A	N/A	N/A	N/A	N/A	N/A	N/A	N/A	RXN_20607	N/A	N/A	N/A	N/A
MNXR101326	5575933	N/A	N/A	N/A	N/A	N/A	N/A	5575931 or 5575933	5575931 or 5575933	N/A	MACOXO	N/A	N/A	N/A	N/A	N/A	N/A	R04996	R04996	N/A
MNXR121196	N/A	N/A	N/A	N/A	N/A	N/A	N/A	N/A	N/A	N/A	N/A	N/A	N/A	N/A	N/A	RXN_17841	N/A	N/A	N/A	N/A
MNXR143794	N/A	5578753	N/A	N/A	N/A	5578753	5578753	N/A	5578753	N/A	N/A	RXN_10976	N/A	N/A	N/A	RXN_10976	RXN_10976	N/A	RXN_10976	N/A
MNXR111729	N/A	5567710	N/A	5567710	N/A	5567710	5567710	5567710	5567710	lha:LHA_0531	N/A	RXN_11771	N/A	R08151__in	N/A	RXN_11771	RXN_11771	R08151	RXN_11771	rxn11537_c
MNXR138831	N/A	N/A	N/A	N/A	N/A	N/A	N/A	N/A	N/A	N/A	SPHMDAc	N/A	N/A	N/A	N/A	N/A	N/A	N/A	N/A	N/A
MNXR100902	N/A	N/A	N/A	N/A	Unknown	N/A	N/A	N/A	N/A	N/A	N/A	N/A	N/A	N/A	rxn19029_d0	ACETOOHBUTREDUCTOISOM_RXN	N/A	N/A	N/A	N/A
MNXR96700	N/A	N/A	N/A	N/A	N/A	N/A	N/A	N/A	N/A	N/A	N/A	N/A	N/A	N/A	N/A	N/A	N/A	N/A	N/A	N/A
MNXR103539	5566270	N/A	N/A	N/A	N/A	N/A	N/A	N/A	N/A	N/A	RE1796M	N/A	N/A	N/A	N/A	N/A	N/A	N/A	N/A	N/A
MNXR162691	N/A	N/A	N/A	N/A	N/A	N/A	N/A	N/A	N/A	N/A	N/A	N/A	N/A	N/A	N/A	N/A	N/A	N/A	N/A	N/A
MNXR115898	N/A	N/A	N/A	N/A	N/A	N/A	5572017 or 5575371	N/A	5572017 or 5575371	N/A	N/A	N/A	N/A	N/A	N/A	N/A	GALACTOSIDE_3_FUCOSYLTRANSFERASE_RXN	N/A	GALACTOSIDE_3_FUCOSYLTRANSFERASE_RXN	N/A
MNXR160382	N/A	N/A	N/A	N/A	N/A	N/A	N/A	N/A	N/A	N/A	N/A	N/A	N/A	N/A	N/A	N/A	N/A	N/A	N/A	N/A
MNXR191197	N/A	N/A	N/A	110681315 or 5565487 or 5566003 or 5567695 or 5573744 or 5573745	N/A	N/A	N/A	N/A	N/A	N/A	N/A	N/A	N/A	R00275__in	N/A	N/A	N/A	N/A	N/A	N/A
MNXR103740	N/A	N/A	N/A	N/A	N/A	N/A	N/A	N/A	N/A	N/A	RE2864C	N/A	N/A	N/A	N/A	N/A	N/A	N/A	N/A	N/A
MNXR155719	N/A	N/A	N/A	N/A	N/A	N/A	N/A	N/A	N/A	N/A	CYSAMPtev	N/A	N/A	N/A	N/A	N/A	N/A	N/A	N/A	N/A
MNXR153159	N/A	N/A	N/A	5563812	N/A	N/A	N/A	5563812	N/A	N/A	N/A	N/A	N/A	R01802__in	N/A	N/A	N/A	R01802	N/A	N/A
MNXR149440	N/A	N/A	N/A	5567358 or 5567770 or 5567772 or 5567773 or 5570787 or 5573103 or 5577172 or 5580112 or 5580113	N/A	N/A	N/A	N/A	N/A	N/A	N/A	N/A	N/A	R06134__in, R06134__in	N/A	N/A	N/A	N/A	N/A	N/A
MNXR97181	N/A	N/A	N/A	N/A	N/A	N/A	N/A	N/A	N/A	N/A	N/A	N/A	R_DCAtex, R_EX_dca_e	N/A	N/A	N/A	N/A	N/A	N/A	N/A
MNXR191443	N/A	5577930	N/A	N/A	N/A	5577930	N/A	N/A	N/A	N/A	N/A	R621_RXN	N/A	N/A	N/A	R621_RXN, R621_RXN_NITRIC_OXIDE/NADPH/OXYGEN_MOLECULE//NITRATE/NADP/PROTON.56.	N/A	N/A	N/A	N/A
MNXR207622	N/A	N/A	N/A	N/A	N/A	N/A	N/A	N/A	N/A	N/A	N/A	N/A	N/A	N/A	N/A	RXN_22774	N/A	N/A	N/A	N/A
MNXR104855	N/A	N/A	N/A	N/A	N/A	N/A	N/A	N/A	N/A	N/A	N/A	N/A	N/A	N/A	N/A	N/A	N/A	N/A	N/A	N/A
MNXR116260	N/A	5572189	N/A	N/A	N/A	5572189	5572189	N/A	5572189	N/A	N/A	RNA_3_PHOSPHATE_CYCLASE_RXN	N/A	N/A	N/A	RNA_3_PHOSPHATE_CYCLASE_RXN	RNA_3_PHOSPHATE_CYCLASE_RXN	N/A	RNA_3_PHOSPHATE_CYCLASE_RXN	N/A
MNXR145327	N/A	N/A	N/A	5573603	N/A	N/A	N/A	N/A	N/A	bho:D560_0646 or ncb:C0V82_02865	N/A	N/A	N/A	R04355__in	N/A	N/A	N/A	N/A	N/A	rxn37965_c
MNXR162490	5568633	N/A	N/A	N/A	N/A	N/A	N/A	N/A	N/A	N/A	RE3082X	N/A	N/A	N/A	N/A	N/A	N/A	N/A	N/A	N/A
MNXR188938	5565034 or 5567883 or 5567884 or 5567885 or 5567886 or 5567887 or 5567893 or 5569154 or 5569156 or 5569761 or 5571203 or 5579039 or AAEL007421	N/A	N/A	N/A	N/A	N/A	N/A	N/A	N/A	N/A	TSTSTERONESULT	N/A	N/A	N/A	N/A	N/A	N/A	N/A	N/A	N/A
MNXR115361	N/A	5565031 or 5565066 or 5565073	N/A	N/A	N/A	5565031 or 5565066 or 5565073	N/A	N/A	N/A	N/A	N/A	3.2.1.18_RXN	N/A	N/A	N/A	3.2.1.18_RXN	N/A	N/A	N/A	N/A
MNXR103115	5570907 or 5572750	N/A	5570907 or 5572750	N/A	N/A	N/A	N/A	N/A	N/A	meh:M301_1072	PPM	N/A	PPM	N/A	N/A	N/A	N/A	N/A	N/A	rxn34262_c
MNXR95655	AAEL14821	N/A	N/A	N/A	Unknown	5568292	N/A	N/A	N/A	N/A	FMNAT	N/A	N/A	N/A	rxn17745_m0	2OXOGLUTARATEDEH_RXN	N/A	N/A	N/A	N/A
MNXR156611	N/A	N/A	N/A	N/A	N/A	N/A	N/A	N/A	N/A	N/A	N/A	N/A	N/A	N/A	N/A	N/A	N/A	N/A	N/A	N/A
MNXR193920	N/A	N/A	N/A	N/A	N/A	N/A	5576472	N/A	5576472	N/A	N/A	N/A	N/A	N/A	N/A	N/A	RXN_3522	N/A	RXN_3522	N/A
MNXR135567	N/A	N/A	N/A	N/A	N/A	N/A	N/A	N/A	N/A	mrm:A7982_06694	N/A	N/A	N/A	N/A	N/A	N/A	N/A	N/A	N/A	rxn33738_c
MNXR147055	N/A	N/A	N/A	N/A	N/A	N/A	N/A	5577482	N/A	N/A	N/A	N/A	N/A	N/A	N/A	N/A	N/A	R00796	N/A	N/A
MNXR148565	N/A	N/A	N/A	110674175 or 110675241 or 23687786 or 5564380 or 5564381 or 5564382 or 5564748 or 5564757 or 5565588 or 5568445 or 5569821 or 5569823 or 5571141 or 5572180 or 5572441 or 5573422 or 5573423 or 5573424 or 5575451 or 5575453 or 5575901 or 5579928	N/A	N/A	N/A	N/A	N/A	N/A	N/A	N/A	N/A	R04122__in	N/A	N/A	N/A	N/A	N/A	N/A
MNXR163346	5564156 or 5564158	N/A	N/A	N/A	N/A	N/A	N/A	N/A	N/A	N/A	r0560	N/A	N/A	N/A	N/A	N/A	N/A	N/A	N/A	N/A
MNXR188625	5569474	5566309 or 5578303	N/A	N/A	N/A	5566309 or 5578303	5564492 or 5564584 or 5566309 or 5568521	5564492 or 5564584 or 5566309 or 5568521 or 5578303	5564492 or 5564584 or 5566309 or 5568521	ceh:CEW89_06305 or hjo:AY555_08085 or kvl:KVU_0669 or leo:AMK43_02735 or rru:Rru_A1880 or spho:C3E99_02635 or svc:STVA_48000	ALLTN	PYRUVDEH_RXN	N/A	N/A	N/A	PYRUVDEH_RXN	PYRUVDEH_RXN	R00209	PYRUVDEH_RXN	rxn30418_c
MNXR121584	N/A	N/A	N/A	N/A	N/A	N/A	5575690	N/A	5575690	N/A	N/A	N/A	N/A	N/A	N/A	RXN_18308	RXN_18308	N/A	RXN_18308	N/A
MNXR121876	N/A	5564787	N/A	N/A	N/A	5564787	5564787	N/A	5564787	N/A	N/A	RXN_6763	N/A	N/A	N/A	RXN_6763	RXN_6763	N/A	RXN_6763	N/A
MNXR103836	5568917 or 5569887 or 5572161	N/A	N/A	N/A	N/A	N/A	N/A	N/A	N/A	N/A	RE3230C, RE3230R	N/A	N/A	N/A	N/A	N/A	N/A	N/A	N/A	N/A
MNXR211321	N/A	N/A	N/A	N/A	N/A	N/A	N/A	N/A	N/A	N/A	N/A	N/A	N/A	N/A	N/A	N/A	N/A	N/A	N/A	N/A
MNXR190914	N/A	5569117	110681357 or 5569117 or 5577671	5569117	Unknown	5569117	N/A	5569117 or 5577671	N/A	hoh:Hoch_5413	N/A	RXN_19329	R_DHFR	R00939__in	R_rxn00686_c0, R_rxn00686_m0	RXN_19329, RXN_22709	N/A	R00939	N/A	rxn30104_c
MNXR96118	5564110 or 5576170	110676297 or 5563575 or 5563586 or 5563591 or 5564110 or 5568965 or 5570159 or 5574391 or 5576170	110674492 or 110679315 or 5564110 or 5571857 or 5574391 or 5576170	110676297 or 5564110 or 5574391 or 5576170	Unknown	110676297 or 5563575 or 5563586 or 5563591 or 5564110 or 5568965 or 5570159 or 5574391 or 5576170	110676297 or 5564849 or 5576170	110676297 or 5576170	110676297 or 5564849 or 5576170	cyn:Cyan7425_3912 or dda:Dd703_2741 or hth:HTH_0066 or trd:THERU_03660	NDPK5m, NDPK5n	DGDPKIN_RXN	NDPK5, R_NDPK5	R01857__in	R_rxn01353_c0, R_rxn01353_d0, R_rxn01353_m0, R_rxn01353_n0, R_rxn01353_x0, rxn01353_c0, rxn01353_d0, rxn01353_m0, rxn01353_n0, rxn01353_x0	DGDPKIN_RXN	DGDPKIN_RXN	R01857	DGDPKIN_RXN	rxn33383_c
MNXR158333	N/A	N/A	N/A	N/A	N/A	N/A	N/A	N/A	N/A	N/A	N/A	N/A	N/A	N/A	N/A	N/A	N/A	N/A	N/A	N/A
MNXR179794	N/A	N/A	N/A	N/A	N/A	N/A	N/A	N/A	N/A	N/A	N/A	N/A	N/A	N/A	N/A	N/A	N/A	N/A	N/A	rxn09950_c
MNXR96080	5572005	N/A	5572005	N/A	Unknown	N/A	N/A	N/A	N/A	N/A	ASPCTr	N/A	ASPCT	N/A	rxn01018_d0	N/A	N/A	N/A	N/A	N/A
MNXR208194	N/A	N/A	N/A	N/A	N/A	23687459 or 23687690 or 23687728 or 23687757 or 23687838 or 23687967 or 5567250 or 5567254 or 5567255 or 5575949 or 5576192 or 5578230 or 5578720 or 5578721	N/A	N/A	N/A	N/A	N/A	N/A	N/A	N/A	N/A	RXN_23483	N/A	N/A	N/A	N/A
MNXR120305	N/A	N/A	N/A	110680993 or 5578532	N/A	N/A	N/A	N/A	N/A	N/A	N/A	N/A	N/A	R11674__in	N/A	N/A	N/A	N/A	N/A	N/A
MNXR111859	N/A	N/A	N/A	N/A	N/A	N/A	N/A	5575931 or 5575933	5575931 or 5575933	N/A	N/A	N/A	N/A	N/A	N/A	N/A	N/A	R08307	R08307	N/A
MNXR190806	N/A	5573378	N/A	5573378	N/A	N/A	N/A	5573378	5573378	N/A	N/A	CHOLINE_O_ACETYLTRANSFERASE_RXN	N/A	R01023__in	N/A	N/A	N/A	R01023	CHOLINE_O_ACETYLTRANSFERASE_RXN	N/A
MNXR112722	N/A	N/A	N/A	N/A	N/A	N/A	N/A	5567113	5567113	N/A	N/A	N/A	N/A	N/A	N/A	N/A	N/A	R09290	R09290	N/A
MNXR212830	5568633 or 5571804 or 5576217	N/A	N/A	N/A	N/A	N/A	N/A	N/A	N/A	N/A	RE3393M	N/A	N/A	N/A	N/A	N/A	N/A	N/A	N/A	N/A
MNXR105936	N/A	N/A	N/A	N/A	N/A	N/A	N/A	N/A	N/A	N/A	N/A	N/A	N/A	N/A	N/A	N/A	N/A	N/A	N/A	N/A
MNXR118500	N/A	5575470	N/A	N/A	N/A	5575470	N/A	N/A	N/A	N/A	N/A	RXN_14053	N/A	N/A	N/A	RXN_14053	N/A	N/A	N/A	N/A
MNXR103777	N/A	N/A	N/A	N/A	N/A	N/A	N/A	N/A	N/A	N/A	RE3033C, RE3033R	N/A	N/A	N/A	N/A	N/A	N/A	N/A	N/A	N/A
MNXR211904	N/A	N/A	N/A	N/A	N/A	N/A	N/A	N/A	N/A	N/A	N/A	N/A	N/A	N/A	N/A	N/A	N/A	N/A	N/A	N/A
MNXR191107	N/A	N/A	N/A	5577095	N/A	N/A	N/A	N/A	N/A	N/A	N/A	N/A	N/A	R02739__in	N/A	N/A	N/A	N/A	N/A	N/A
MNXR94764	N/A	N/A	N/A	N/A	N/A	N/A	N/A	N/A	N/A	N/A	N/A	N/A	R_2AGPG120tipp	N/A	N/A	N/A	N/A	N/A	N/A	N/A
MNXR111672	N/A	N/A	N/A	5563904 or 5572081 or 5572923 or 5575271 or 5576217	N/A	N/A	N/A	N/A	N/A	magn:WV31_02905 or msd:MYSTI_05936 or nao:Y958_07130 or pla:Plav_1403 or rfr:Rfer_1890	N/A	N/A	N/A	R08093__in	N/A	N/A	N/A	N/A	N/A	rxn07882_c
MNXR158324	N/A	N/A	N/A	N/A	N/A	N/A	N/A	N/A	N/A	N/A	N/A	N/A	N/A	N/A	N/A	N/A	N/A	N/A	N/A	N/A
MNXR122862	N/A	N/A	N/A	N/A	Unknown	N/A	N/A	N/A	N/A	N/A	N/A	N/A	N/A	N/A	rxn25662_d0	N/A	N/A	N/A	N/A	N/A
MNXR107298	N/A	N/A	N/A	N/A	Unknown	N/A	N/A	N/A	N/A	N/A	N/A	N/A	N/A	N/A	R_rxn01494_c0, rxn01494_c0	N/A	N/A	N/A	N/A	N/A
MNXR103630	N/A	N/A	N/A	N/A	N/A	N/A	N/A	N/A	N/A	N/A	RE2154C	N/A	N/A	N/A	N/A	N/A	N/A	N/A	N/A	N/A
MNXR99946	N/A	N/A	N/A	N/A	N/A	N/A	N/A	N/A	N/A	N/A	N/A	N/A	N/A	N/A	N/A	N/A	N/A	N/A	N/A	N/A
MNXR105397	N/A	N/A	N/A	N/A	N/A	N/A	N/A	N/A	N/A	N/A	N/A	N/A	N/A	N/A	N/A	N/A	N/A	N/A	N/A	N/A
MNXR115323	N/A	5575653	N/A	N/A	N/A	5575653	5564678 or 5567014 or 5575653	N/A	5564678 or 5567014 or 5575653	N/A	N/A	3.2.1.114_RXN	N/A	N/A	N/A	3.2.1.114_RXN	3.2.1.114_RXN	N/A	3.2.1.114_RXN	N/A
MNXR153960	23687481 or 23687717 or 23687959 or 5564748 or 5564749 or 5564750 or 5564751 or 5564752 or 5564753 or 5564754 or 5564756 or 5564757 or 5564758 or 5564759 or 5564760 or 5564763 or 5564764 or 5564963 or 5564964 or 5564966 or 5565578 or 5565579 or 5565588 or 5568652 or 5568653 or 5569214 or 5569820 or 5569821 or 5569822 or 5569823 or 5571141 or 5571193 or 5571382 or 5571524 or 5571526 or 5571528 or …	N/A	N/A	N/A	N/A	N/A	N/A	N/A	N/A	N/A	3HSMVhep	N/A	N/A	N/A	N/A	N/A	N/A	N/A	N/A	N/A
MNXR115225	N/A	5570723 or 5577441	N/A	N/A	N/A	5570723 or 5577441	5570723	N/A	5570723	N/A	N/A	2.8.2.23_RXN, 2.8.2.29_RXN	N/A	N/A	N/A	2.8.2.23_RXN, 2.8.2.29_RXN, 2.8.2.29_RXN	2.8.2.23_RXN	N/A	2.8.2.23_RXN	N/A
MNXR99356	N/A	N/A	N/A	N/A	N/A	N/A	N/A	N/A	N/A	N/A	N/A	N/A	N/A	N/A	N/A	N/A	N/A	N/A	N/A	N/A
MNXR191105	N/A	N/A	N/A	5572093	Unknown	N/A	N/A	5572093	N/A	N/A	N/A	N/A	N/A	R02736__in	R_rxn01975_c0, R_rxn01975_d0	N/A	N/A	R02736	N/A	N/A
MNXR95381	N/A	N/A	N/A	N/A	N/A	N/A	5567322	N/A	5567322	N/A	N/A	N/A	N/A	N/A	N/A	N/A	TRANS_RXN_375	N/A	TRANS_RXN_375	N/A
MNXR115935	N/A	N/A	N/A	N/A	N/A	N/A	N/A	N/A	N/A	N/A	N/A	N/A	N/A	N/A	N/A	GLYC3PDEHYDROGBIOSYN_RXN	N/A	N/A	N/A	N/A
MNXR103582	N/A	N/A	N/A	N/A	N/A	N/A	N/A	N/A	N/A	N/A	RE1938C	N/A	N/A	N/A	N/A	N/A	N/A	N/A	N/A	N/A
MNXR146323	N/A	N/A	N/A	N/A	N/A	N/A	N/A	N/A	N/A	aswu:HUW51_08430 or fbt:D770_15605 or rud:TH61_05665	N/A	N/A	N/A	N/A	N/A	N/A	N/A	N/A	N/A	rxn30429_c
MNXR104868	5564768	N/A	5564768	N/A	N/A	N/A	N/A	N/A	N/A	N/A	TKT1	N/A	R_TKT1, TKT1	N/A	N/A	N/A	N/A	N/A	N/A	N/A
MNXR158533	N/A	N/A	N/A	N/A	N/A	N/A	N/A	N/A	N/A	N/A	N/A	N/A	N/A	N/A	N/A	N/A	N/A	N/A	N/A	N/A
MNXR146786	N/A	N/A	N/A	N/A	N/A	5565118	N/A	N/A	5565118	N/A	N/A	N/A	N/A	N/A	N/A	1.5.1.9_RXN	N/A	N/A	1.5.1.9_RXN	N/A
MNXR135305	N/A	N/A	N/A	N/A	N/A	N/A	N/A	N/A	N/A	N/A	N/A	N/A	N/A	R04225__in	N/A	N/A	N/A	N/A	N/A	N/A
MNXR146337	N/A	N/A	5568553 or 5579005	N/A	N/A	N/A	N/A	N/A	N/A	N/A	N/A	N/A	RNDR4b	N/A	N/A	N/A	N/A	N/A	N/A	N/A
MNXR164957	N/A	N/A	N/A	N/A	N/A	N/A	N/A	N/A	N/A	N/A	N/A	N/A	N/A	N/A	N/A	RXN_20612	N/A	N/A	N/A	N/A
MNXR95186	5576553	5576553	N/A	N/A	N/A	5576553	5576553	5576553	5576553	scl:sce9194	ABTArm	GABATRANSAM_RXN	N/A	R01648__in	N/A	GABATRANSAM_RXN	GABATRANSAM_RXN	R01648	GABATRANSAM_RXN	rxn27867_c
MNXR117716	N/A	5565232 or 5569093	N/A	N/A	N/A	5565232 or 5569093	N/A	N/A	N/A	N/A	N/A	RXN_12727	N/A	N/A	N/A	RXN_12727	N/A	N/A	N/A	N/A
MNXR101066	N/A	N/A	N/A	110679833 or 110680480 or 110681119 or 110681120 or 110681121 or 110681124 or 110681125 or 110681126 or 23687973 or 5563676 or 5563679 or 5563699 or 5563952 or 5564561 or 5565319 or 5566007 or 5566024 or 5566029 or 5566107 or 5566114 or 5566115 or 5566144 or 5567205 or 5567206 or 5567218 or 5567219 or 5569229 or 5571034 or 5573293 or 5574466 or 5574468 or 5574469 or 5574471 or 5575613 or 5576416 …	N/A	N/A	N/A	N/A	N/A	N/A	N/A	N/A	N/A	R08300__in	N/A	N/A	N/A	N/A	N/A	N/A
MNXR104202	N/A	N/A	N/A	N/A	N/A	N/A	N/A	N/A	N/A	N/A	N/A	N/A	N/A	N/A	N/A	N/A	N/A	N/A	N/A	N/A
MNXR207775	N/A	N/A	N/A	N/A	N/A	5564262 or 5566865	N/A	N/A	N/A	N/A	N/A	N/A	N/A	N/A	N/A	RXN_22955	N/A	N/A	N/A	N/A
MNXR100938	5567861	N/A	N/A	N/A	N/A	N/A	N/A	N/A	N/A	N/A	KHK3	N/A	N/A	N/A	N/A	N/A	N/A	N/A	N/A	N/A
MNXR147384	N/A	N/A	N/A	N/A	N/A	N/A	N/A	5578957	N/A	N/A	N/A	N/A	N/A	N/A	N/A	N/A	N/A	R01625	N/A	N/A
MNXR150714	N/A	N/A	N/A	5565864	N/A	N/A	5566270	N/A	5566270	N/A	N/A	N/A	N/A	R09957__in	N/A	N/A	RXN66_342	N/A	RXN66_342	N/A
MNXR100731	5566270	N/A	N/A	N/A	N/A	N/A	N/A	N/A	N/A	N/A	RE1796C, RE1796R	N/A	N/A	N/A	N/A	N/A	N/A	N/A	N/A	N/A
MNXR104614	N/A	N/A	5578926	N/A	N/A	N/A	N/A	N/A	N/A	N/A	N/A	N/A	R_SUCBZT1, SUCBZT1	N/A	N/A	N/A	N/A	N/A	N/A	N/A
MNXR94717	N/A	N/A	N/A	N/A	N/A	N/A	N/A	N/A	N/A	N/A	1a_25VITD3Hm	N/A	N/A	N/A	N/A	N/A	N/A	N/A	N/A	N/A
MNXR147234	N/A	N/A	N/A	5567858	N/A	N/A	N/A	N/A	N/A	N/A	N/A	N/A	N/A	R01319__in	N/A	N/A	N/A	N/A	N/A	N/A
MNXR135260	N/A	N/A	N/A	5572380	N/A	N/A	N/A	N/A	N/A	N/A	N/A	N/A	N/A	R03783__in	N/A	N/A	N/A	N/A	N/A	N/A
MNXR144981	N/A	N/A	5568367	N/A	N/A	N/A	N/A	N/A	N/A	N/A	N/A	N/A	R_GDPMNP	N/A	N/A	N/A	N/A	N/A	N/A	N/A
MNXR110093	N/A	N/A	N/A	N/A	N/A	N/A	N/A	110679381 or 5569009	N/A	N/A	N/A	N/A	N/A	N/A	N/A	N/A	N/A	R06259	N/A	N/A
MNXR168430	N/A	N/A	N/A	5570898 or 5578914	N/A	N/A	N/A	N/A	N/A	N/A	N/A	N/A	N/A	R13179__in	N/A	N/A	N/A	N/A	N/A	N/A
MNXR152189	N/A	N/A	N/A	N/A	N/A	N/A	N/A	N/A	N/A	N/A	N/A	N/A	MCTP1Bpp	N/A	N/A	N/A	N/A	N/A	N/A	N/A
MNXR146787	5565118	5565118	N/A	N/A	N/A	5565118	5565118	5565118	N/A	N/A	r0525	1.5.1.9_RXN	N/A	N/A	N/A	1.5.1.9_RXN	1.5.1.9_RXN	R02313	N/A	N/A
MNXR103494	N/A	N/A	N/A	N/A	N/A	N/A	N/A	N/A	N/A	N/A	N/A	N/A	N/A	N/A	N/A	N/A	N/A	N/A	N/A	N/A
MNXR158314	N/A	N/A	N/A	N/A	N/A	N/A	N/A	N/A	N/A	N/A	N/A	N/A	N/A	N/A	N/A	N/A	N/A	N/A	N/A	N/A
MNXR115097	N/A	5576138 or 5577530 or 5578384	N/A	N/A	N/A	5576138 or 5577530 or 5578384	N/A	N/A	N/A	N/A	N/A	2.4.1.141_RXN	N/A	N/A	N/A	2.4.1.141_RXN, 2.4.1.141_RXN	N/A	N/A	N/A	N/A
MNXR149882	N/A	N/A	N/A	5565989 or 5574724 or 5576310 or 5576311 or 5578674	N/A	N/A	N/A	N/A	N/A	N/A	N/A	N/A	N/A	R07350__in	N/A	N/A	N/A	N/A	N/A	N/A
MNXR101805	5566485 or 5571397 or 5575285 or 5575933	N/A	5571397 or 5572673 or 5575285 or 5575931 or 5575933	110673980 or 110678056 or 5563729 or 5571397 or 5572673 or 5575285 or 5575931 or 5575933	N/A	N/A	5571397 or 5572673	110678056 or 5575285	5571397 or 5572673	calo:Cal7507_4832 or cyj:Cyan7822_5005 or cyt:cce_3229 or fcn:FN3523_1068 or lal:AT746_17175 or mnr:ACZ75_13735 or myl:C3E77_10335 or non:NOS3756_31890 or toq:HCG51_09155	NABTNO, NABTNOm	N/A	NABTNO, R_NABTNO	R05050__in, R05050__in	N/A	N/A	RXN_37	R05050	RXN_37	rxn33696_c
MNXR211459	N/A	N/A	N/A	N/A	N/A	N/A	N/A	N/A	N/A	N/A	N/A	N/A	N/A	N/A	N/A	N/A	N/A	N/A	N/A	N/A
MNXR111210	N/A	N/A	N/A	23687479 or 5570559	N/A	N/A	N/A	23687479 or 5570559	23687479 or 5570559	N/A	N/A	N/A	N/A	R07604__in	N/A	N/A	N/A	R07604	R07604	N/A
MNXR158450	N/A	N/A	N/A	N/A	N/A	N/A	N/A	N/A	N/A	N/A	N/A	N/A	N/A	N/A	N/A	N/A	N/A	N/A	N/A	N/A
MNXR181630	N/A	N/A	N/A	N/A	N/A	N/A	N/A	N/A	N/A	N/A	N/A	N/A	N/A	N/A	N/A	N/A	N/A	N/A	N/A	N/A
MNXR100566	N/A	110681058	N/A	110681058 or 5565846	N/A	110681058	N/A	N/A	N/A	rbs:RHODOSMS8_00201	N/A	4OHBENZOATE_OCTAPRENYLTRANSFER_RXN	N/A	R05615__in	N/A	4OHBENZOATE_OCTAPRENYLTRANSFER_RXN, 4OHBENZOATE_OCTAPRENYLTRANSFER_RXN	N/A	N/A	N/A	rxn03893_c
MNXR150058	N/A	N/A	N/A	5563869 or 5565720 or 5565723 or 5565724 or 5568917 or 5569887 or 5570004 or 5570005 or 5570274 or 5572161 or 5575559 or 5575560 or 5575618 or 5575620 or 5576405 or 5577067 or 5577268 or 5578161 or 5579662	N/A	N/A	N/A	5573603 or 5577268	5573603 or 5577268	N/A	N/A	N/A	N/A	R07762__in	N/A	N/A	N/A	R07762	R07762	N/A
MNXR190868	N/A	N/A	5565228	N/A	N/A	N/A	N/A	N/A	N/A	N/A	N/A	N/A	R_CYTDt4	N/A	N/A	N/A	N/A	N/A	N/A	N/A
MNXR147609	N/A	N/A	N/A	110675781 or 110677205 or 5564321 or 5567872 or 5574223 or 5574709 or 5574710	N/A	N/A	N/A	N/A	N/A	N/A	N/A	N/A	N/A	R02319__in, R02319__in	N/A	N/A	N/A	N/A	N/A	N/A
MNXR106270	N/A	N/A	N/A	N/A	N/A	N/A	N/A	N/A	N/A	N/A	N/A	N/A	N/A	N/A	N/A	N/A	N/A	N/A	N/A	N/A
MNXR147462	N/A	5565303 or 5570327	N/A	N/A	N/A	5565303 or 5570327	N/A	N/A	N/A	N/A	N/A	CERAMIDE_CHOLINEPHOSPHOTRANSFERASE_RXN	N/A	N/A	N/A	CERAMIDE_CHOLINEPHOSPHOTRANSFERASE_RXN	N/A	N/A	N/A	N/A
MNXR113638	N/A	5576351	N/A	5576351	N/A	5576351	5576351	N/A	5576351	N/A	N/A	RXN_13142	N/A	R10281__in	N/A	RXN_13142	RXN_13142	N/A	RXN_13142	N/A
MNXR96177	N/A	N/A	N/A	N/A	N/A	N/A	N/A	N/A	N/A	N/A	N/A	N/A	N/A	N/A	N/A	N/A	N/A	N/A	N/A	N/A
MNXR189036	5569000 or AAEL000321	N/A	N/A	110679519 or 5569000 or 5575142	N/A	N/A	N/A	5569000 or 5575142	5569000 or 5575142	che:CAHE_0765 or rpm:RSPPHO_01003	r0220, r0221	N/A	N/A	R00926__in, R00926__in	N/A	N/A	N/A	R00926	R00926	rxn35424_c
MNXR115841	N/A	5569117	N/A	N/A	N/A	5569117	5569117	N/A	5569117	N/A	N/A	DIHYDROFOLATEREDUCT_RXN	N/A	N/A	N/A	DIHYDROFOLATEREDUCT_RXN	DIHYDROFOLATEREDUCT_RXN	N/A	DIHYDROFOLATEREDUCT_RXN	N/A
MNXR114142	N/A	5566155 or 5566159	N/A	N/A	N/A	5566155 or 5566159	5566155 or 5566159	5566155 or 5566159	5566155 or 5566159	N/A	N/A	RXN_11750	N/A	N/A	N/A	RXN_11750	RXN_11750	R10827	R10827, RXN_11750	N/A
MNXR112930	N/A	N/A	N/A	N/A	N/A	N/A	N/A	N/A	N/A	N/A	N/A	N/A	N/A	R09510__in	N/A	N/A	N/A	N/A	N/A	N/A
MNXR118239	N/A	110681299 or 23687751 or 5564390 or 5575418 or 5575420 or 5579337	N/A	N/A	N/A	110681299 or 23687751 or 5564390 or 5575418 or 5575420 or 5579337	N/A	N/A	N/A	N/A	N/A	RXN_13675	N/A	N/A	N/A	RXN_13675	N/A	N/A	N/A	N/A
MNXR211596	N/A	N/A	N/A	N/A	N/A	N/A	N/A	N/A	N/A	N/A	N/A	N/A	N/A	N/A	N/A	N/A	N/A	N/A	N/A	N/A
MNXR164177	N/A	N/A	N/A	N/A	N/A	N/A	5573422 or 5573423	N/A	5573422 or 5573423	N/A	N/A	N/A	N/A	N/A	N/A	RXN_19057	RXN_19057	N/A	RXN_19057	N/A
MNXR94944	N/A	N/A	N/A	N/A	Unknown	N/A	N/A	N/A	N/A	N/A	N/A	N/A	N/A	N/A	rxn05342_d0	N/A	N/A	N/A	N/A	N/A
MNXR112730	N/A	N/A	N/A	N/A	N/A	N/A	N/A	110677016 or 5575690	110677016 or 5575690	N/A	N/A	N/A	N/A	N/A	N/A	N/A	N/A	R09299	R09299	N/A
MNXR116609	N/A	N/A	N/A	N/A	N/A	N/A	5569471	N/A	5569471	N/A	N/A	N/A	N/A	N/A	N/A	RXN_10961	RXN_10961	N/A	RXN_10961	N/A
MNXR112865	N/A	N/A	N/A	110674175 or 110675241 or 23687786 or 5564380 or 5564381 or 5564382 or 5564748 or 5564757 or 5565588 or 5568445 or 5569821 or 5569823 or 5571141 or 5572180 or 5572441 or 5573422 or 5573423 or 5573424 or 5575451 or 5575453 or 5575901 or 5579928	N/A	N/A	N/A	N/A	N/A	N/A	N/A	N/A	N/A	R09442__in	N/A	N/A	N/A	N/A	N/A	N/A
MNXR147280	N/A	N/A	N/A	N/A	N/A	N/A	N/A	110674222 or 110674342 or 110674343 or 110678457 or 110678458 or 110679123 or 110679382 or 110680506 or 110681119 or 110681120 or 110681121 or 110681126 or 23687515 or 23687711 or 5563676 or 5563699 or 5564068 or 5564085 or 5564668 or 5564669 or 5565636 or 5565685 or 5565897 or 5566007 or 5566024 or 5566029 or 5566033 or 5566849 or 5567092 or 5567205 or 5567206 or 5567218 or 5567220 or 5567295 or…	110674222 or 110674342 or 110674343 or 110678457 or 110678458 or 110679123 or 110679382 or 110680506 or 110681119 or 110681120 or 110681121 or 110681126 or 23687515 or 23687711 or 5563676 or 5563699 or 5564068 or 5564085 or 5564668 or 5564669 or 5565636 or 5565685 or 5565897 or 5566007 or 5566024 or 5566029 or 5566033 or 5566849 or 5567092 or 5567205 or 5567206 or 5567218 or 5567220 or 5567295 or…	N/A	N/A	N/A	N/A	R02250__in	N/A	N/A	N/A	R02250	R02250	N/A
MNXR103352	5566485	5566485	N/A	N/A	N/A	5566485	5566485	5566485	5566485	bdq:CIK05_05325 or dmi:Desmer_3089	r0074	RXN_14116	N/A	R00245__in	N/A	RXN_14116	RXN_14116	R00245	RXN_14116	rxn33820_c
MNXR212822	5566281 or 5570810	N/A	N/A	N/A	N/A	N/A	N/A	N/A	N/A	N/A	RE3385M, RE3397M	N/A	N/A	N/A	N/A	N/A	N/A	N/A	N/A	N/A
MNXR211688	N/A	N/A	N/A	N/A	N/A	N/A	N/A	N/A	N/A	N/A	N/A	N/A	N/A	N/A	N/A	N/A	N/A	N/A	N/A	N/A
MNXR104227	5564874	N/A	N/A	N/A	N/A	N/A	N/A	N/A	N/A	N/A	S6TASE2ly	N/A	N/A	N/A	N/A	N/A	N/A	N/A	N/A	N/A
MNXR154405	N/A	N/A	5574006	N/A	N/A	N/A	N/A	N/A	N/A	N/A	N/A	N/A	ACSPHACT60, R_ACSPHACT60	N/A	N/A	N/A	N/A	N/A	N/A	N/A
MNXR208187	N/A	N/A	N/A	N/A	N/A	5570587 or 5574675 or 5574682 or 5575813	N/A	N/A	N/A	N/A	N/A	N/A	N/A	N/A	N/A	RXN_23474	N/A	N/A	N/A	N/A
MNXR99641	N/A	N/A	N/A	N/A	Unknown	N/A	N/A	N/A	N/A	N/A	N/A	N/A	N/A	N/A	rxn09272_m0	N/A	N/A	N/A	N/A	N/A
MNXR166842	N/A	N/A	N/A	N/A	Unknown	N/A	N/A	N/A	N/A	N/A	N/A	N/A	N/A	N/A	rxn20617_c0, rxn20617_d0	N/A	N/A	N/A	N/A	N/A
MNXR164139	N/A	5567119	N/A	N/A	N/A	5567119	N/A	N/A	N/A	N/A	N/A	RXN_18950	N/A	N/A	N/A	RXN_18950	N/A	N/A	N/A	N/A
MNXR107584	N/A	N/A	N/A	N/A	N/A	N/A	N/A	5564492	N/A	N/A	N/A	N/A	N/A	R02569__in, R02569__in	N/A	N/A	N/A	R02569	N/A	N/A
MNXR146527	N/A	N/A	N/A	5569864 or 5576472	N/A	N/A	N/A	N/A	N/A	N/A	N/A	N/A	N/A	R02016__in, R02016__in	N/A	N/A	N/A	N/A	N/A	N/A
MNXR105979	N/A	N/A	N/A	N/A	N/A	N/A	N/A	N/A	N/A	N/A	N/A	N/A	N/A	N/A	N/A	N/A	N/A	N/A	N/A	N/A
MNXR103890	N/A	N/A	N/A	N/A	N/A	N/A	N/A	N/A	N/A	N/A	RE3411C	N/A	N/A	N/A	N/A	N/A	N/A	N/A	N/A	N/A
MNXR109984	N/A	N/A	N/A	N/A	N/A	N/A	N/A	5575371	N/A	N/A	N/A	N/A	N/A	N/A	N/A	N/A	N/A	R06015	N/A	N/A
MNXR143332	N/A	N/A	N/A	N/A	N/A	N/A	N/A	N/A	N/A	N/A	RE0864C	N/A	N/A	N/A	N/A	N/A	N/A	N/A	N/A	N/A
MNXR103657	5568308	N/A	N/A	N/A	N/A	N/A	N/A	N/A	N/A	N/A	RE2360C, RE2360N	N/A	N/A	N/A	N/A	N/A	N/A	N/A	N/A	N/A
MNXR97930	N/A	N/A	N/A	N/A	N/A	N/A	N/A	N/A	N/A	N/A	ENMAN5g	N/A	N/A	N/A	N/A	N/A	N/A	N/A	N/A	N/A
MNXR97525	N/A	N/A	N/A	N/A	Unknown	N/A	N/A	N/A	N/A	N/A	N/A	N/A	N/A	N/A	R_rxn04996_d0, rxn04996_d0	N/A	N/A	N/A	N/A	N/A
MNXR103378	N/A	N/A	N/A	N/A	N/A	N/A	N/A	N/A	N/A	N/A	N/A	N/A	N/A	R13148__in	N/A	N/A	N/A	N/A	N/A	N/A
MNXR153595	N/A	N/A	5566638	N/A	Unknown	N/A	N/A	5573084	N/A	N/A	N/A	N/A	R_THFAT	N/A	R_rxn01652_c0, R_rxn01652_d0, R_rxn01652_m0	N/A	N/A	R02300	N/A	N/A
MNXR148338	N/A	N/A	N/A	110676199 or 5567858 or 5571189 or 5576260	N/A	N/A	N/A	5571189	5571189	N/A	N/A	N/A	N/A	R03756__in	N/A	N/A	N/A	R03756	R03756	N/A
MNXR158841	N/A	N/A	N/A	N/A	N/A	N/A	N/A	N/A	N/A	N/A	N/A	N/A	N/A	N/A	N/A	N/A	N/A	N/A	N/A	N/A
MNXR103609	5568231 or 5568232 or 5572618 or 5572619 or 5572621 or 5573897 or 5573898	N/A	N/A	N/A	N/A	N/A	N/A	N/A	N/A	N/A	RE2111M	N/A	N/A	N/A	N/A	N/A	N/A	N/A	N/A	N/A
MNXR112794	N/A	N/A	N/A	N/A	N/A	N/A	N/A	N/A	N/A	N/A	N/A	N/A	N/A	N/A	N/A	N/A	N/A	N/A	N/A	N/A
MNXR96702	5571143	5571143 or 5572377	5571143	N/A	N/A	5571143 or 5572377	5571143	5571143	5571143	N/A	CHOLK	CHOLINE_KINASE_RXN	CHOLK, R_CHOLK	R01021__in	N/A	CHOLINE_KINASE_RXN	CHOLINE_KINASE_RXN	R01021	CHOLINE_KINASE_RXN	N/A
MNXR116266	N/A	5565274	N/A	N/A	N/A	5565274	N/A	N/A	N/A	N/A	N/A	RXN_10	N/A	N/A	N/A	RXN_10	N/A	N/A	N/A	N/A
MNXR192436	N/A	5565716 or 5576099	5565716 or 5576099	5565716 or 5576099	N/A	5565716 or 5576099	5565716 or 5576099	5576099	5565716 or 5576099	N/A	N/A	GALACTOKIN_RXN	R_GALKr	R01092__in, R01092__in	N/A	GALACTOKIN_RXN	GALACTOKIN_RXN	R01092	GALACTOKIN_RXN	N/A
MNXR100555	N/A	N/A	N/A	5571801 or 5571804 or 5572923 or 5576217	N/A	N/A	N/A	5576217	5576217	hau:Haur_1203 or msd:MYSTI_05936 or rag:B739_1843	N/A	N/A	N/A	R06941__in	N/A	N/A	N/A	R06941	RXN0_2044	rxn37809_c
MNXR105091	5579205	N/A	N/A	N/A	N/A	N/A	N/A	N/A	N/A	N/A	ALLTAMH	N/A	R_UGLYCH, UGLYCH	N/A	N/A	N/A	N/A	N/A	N/A	N/A
MNXR158857	N/A	N/A	N/A	N/A	N/A	N/A	N/A	N/A	N/A	N/A	N/A	N/A	N/A	N/A	N/A	N/A	N/A	N/A	N/A	N/A
MNXR159448	N/A	N/A	N/A	N/A	N/A	N/A	N/A	N/A	N/A	N/A	N/A	N/A	N/A	N/A	N/A	N/A	N/A	N/A	N/A	N/A
MNXR211668	N/A	N/A	N/A	N/A	N/A	N/A	N/A	N/A	N/A	N/A	N/A	N/A	N/A	N/A	N/A	N/A	N/A	N/A	N/A	N/A
MNXR130927	N/A	N/A	N/A	N/A	N/A	5565604 or 5565617 or 5565700 or 5567616	N/A	N/A	N/A	N/A	N/A	N/A	N/A	N/A	N/A	RXN_20739	N/A	N/A	N/A	N/A
MNXR122849	N/A	N/A	N/A	N/A	N/A	110675236 or 110680920 or 110681118 or 5563869 or 5565951 or 5567894 or 5568814 or 5568917 or 5569887 or 5570005 or 5570229 or 5572161 or 5573417 or 5573603 or 5573927 or 5573929 or 5573931 or 5575559 or 5577268 or 5579662	5563914	N/A	5563914	N/A	N/A	N/A	N/A	N/A	N/A	RXN_9530, RXN66_629	RXN_9530	N/A	RXN_9530	N/A
MNXR123108	N/A	5575986	N/A	N/A	N/A	5575986	5575986	N/A	5575986	N/A	N/A	RXN0_1147	N/A	N/A	N/A	RXN0_1147	RXN0_1147	N/A	RXN0_1147	N/A
MNXR164943	N/A	N/A	N/A	N/A	N/A	N/A	N/A	N/A	N/A	N/A	N/A	N/A	N/A	N/A	N/A	RXN_20598	N/A	N/A	N/A	N/A
MNXR179551	N/A	N/A	N/A	N/A	N/A	N/A	N/A	N/A	N/A	N/A	N/A	N/A	N/A	N/A	N/A	N/A	N/A	N/A	N/A	N/A
MNXR101972	N/A	N/A	N/A	N/A	N/A	N/A	N/A	N/A	N/A	N/A	N/A	N/A	R_EX_nmn_e, R_NMNP	N/A	N/A	N/A	N/A	N/A	N/A	N/A
MNXR103661	N/A	N/A	N/A	N/A	N/A	N/A	N/A	N/A	N/A	N/A	RE2382C	N/A	N/A	N/A	N/A	N/A	N/A	N/A	N/A	N/A
MNXR105950	N/A	N/A	N/A	N/A	N/A	N/A	N/A	N/A	N/A	N/A	N/A	N/A	N/A	N/A	N/A	N/A	N/A	N/A	N/A	N/A
MNXR158782	N/A	N/A	N/A	N/A	N/A	N/A	N/A	N/A	N/A	N/A	N/A	N/A	N/A	N/A	N/A	N/A	N/A	N/A	N/A	N/A
MNXR103768	N/A	N/A	N/A	N/A	N/A	N/A	N/A	N/A	N/A	N/A	RE3014C	N/A	N/A	N/A	N/A	N/A	N/A	N/A	N/A	N/A
MNXR110724	N/A	N/A	N/A	N/A	N/A	N/A	N/A	N/A	N/A	N/A	N/A	N/A	N/A	R07011__in	N/A	N/A	N/A	R07011	R07011	N/A
MNXR104908	N/A	N/A	N/A	N/A	Unknown	N/A	N/A	N/A	N/A	N/A	N/A	N/A	N/A	N/A	rxn02305_d0	N/A	N/A	N/A	N/A	N/A
MNXR104177	N/A	N/A	N/A	N/A	N/A	N/A	N/A	N/A	N/A	N/A	S4T5g	N/A	N/A	N/A	N/A	N/A	N/A	N/A	N/A	N/A
MNXR174253	N/A	5571497 or 5579924	N/A	N/A	N/A	N/A	N/A	N/A	N/A	N/A	N/A	3.1.21.1_RXN	N/A	N/A	N/A	N/A	N/A	N/A	N/A	N/A
MNXR164925	N/A	N/A	N/A	N/A	N/A	N/A	N/A	N/A	N/A	N/A	N/A	N/A	N/A	N/A	N/A	RXN_20579	N/A	N/A	N/A	N/A
MNXR102301	5566485	N/A	N/A	N/A	Unknown	N/A	N/A	5566485	5566485	bdq:CIK05_05325 or dmi:Desmer_3089	P5CDm	N/A	N/A	R00707__in	rxn20649_m0	N/A	N/A	R00707	PYRROLINECARBDEHYDROG_RXN	rxn32901_c
MNXR212774	5568917 or 5569887 or 5572161	N/A	N/A	N/A	N/A	N/A	N/A	N/A	N/A	N/A	RE3166R	N/A	N/A	N/A	N/A	N/A	N/A	N/A	N/A	N/A
MNXR148141	N/A	N/A	N/A	5565864	N/A	N/A	N/A	N/A	N/A	N/A	N/A	N/A	N/A	R03407__in	N/A	N/A	N/A	N/A	N/A	N/A
MNXR184630	N/A	N/A	N/A	N/A	N/A	N/A	110679833 or 110681119 or 110681121 or 110681125 or 110681126 or 5577511 or 5577513 or 5577514 or 5577516 or 5578347 or 5579516	N/A	110679833 or 110681119 or 110681121 or 110681125 or 110681126 or 5577511 or 5577513 or 5577514 or 5577516 or 5578347 or 5579516	N/A	N/A	N/A	N/A	N/A	N/A	N/A	RXN_19731	N/A	RXN_19731	N/A
MNXR100612	5571932	N/A	5571932	N/A	N/A	5567861 or 5571932	N/A	N/A	N/A	myl:C3E77_01360 or puf:UFO1_4440	HEX1	N/A	HEX1	N/A	N/A	GLUCOKIN_RXN, GLUCOKIN_RXN_ALPHA_GLUCOSE/ATP//ALPHA_GLC_6_P/ADP/PROTON.44., GLUCOKIN_RXN_ALPHA_GLUCOSE/ATP//D_glucopyranose_6_phosphate/ADP/PROTON.58., GLUCOKIN_RXN_GLC/ATP//ALPHA_GLC_6_P/ADP/PROTON.34., GLUCOKIN_RXN_GLC/ATP//D_glucopyranose_6_phosphate/ADP/PROTON.48., GLUCOKIN_RXN_GLC/ATP//GLC_6_P/ADP/PROTON.28.	N/A	N/A	N/A	rxn34232_c
MNXR118474	N/A	N/A	N/A	N/A	N/A	N/A	5569095	N/A	5569095	N/A	N/A	N/A	N/A	N/A	N/A	N/A	RXN_14005	N/A	RXN_14005	N/A
MNXR186307	N/A	N/A	N/A	N/A	N/A	N/A	N/A	N/A	N/A	N/A	N/A	N/A	N/A	N/A	N/A	N/A	N/A	N/A	N/A	rxn13746_c
MNXR105896	N/A	N/A	N/A	N/A	N/A	N/A	N/A	N/A	N/A	N/A	N/A	N/A	N/A	N/A	N/A	N/A	N/A	N/A	N/A	N/A
MNXR95818	5576218	N/A	N/A	N/A	N/A	5576218	N/A	N/A	N/A	N/A	MI145P6Kn	N/A	N/A	N/A	N/A	2.7.1.151_RXN	N/A	N/A	N/A	N/A
MNXR103659	N/A	N/A	N/A	N/A	N/A	N/A	N/A	N/A	N/A	N/A	RE2375C	N/A	N/A	N/A	N/A	N/A	N/A	N/A	N/A	N/A
MNXR103544	23687481 or 23687717 or 23687959 or 5564748 or 5564749 or 5564750 or 5564751 or 5564752 or 5564753 or 5564754 or 5564756 or 5564757 or 5564758 or 5564759 or 5564760 or 5564763 or 5564764 or 5564963 or 5564964 or 5564966 or 5565578 or 5565579 or 5568652 or 5568653 or 5569214 or 5569820 or 5569821 or 5569822 or 5571141 or 5571193 or 5571382 or 5571524 or 5571526 or 5571528 or 5571529 or 5571531 or …	N/A	N/A	N/A	N/A	N/A	N/A	N/A	N/A	N/A	RE1809C, RE1809R	N/A	N/A	N/A	N/A	N/A	N/A	N/A	N/A	N/A
MNXR164762	N/A	5571461 or 5573350	N/A	N/A	N/A	5571461 or 5573350	N/A	N/A	N/A	N/A	N/A	RXN_20352	N/A	N/A	N/A	RXN_20352	N/A	N/A	N/A	N/A
MNXR157316	(5563904 and 5573712 and 5576217)	N/A	N/A	N/A	N/A	N/A	N/A	N/A	N/A	N/A	FAOXC101C8m	N/A	N/A	N/A	N/A	N/A	N/A	N/A	N/A	N/A
MNXR94814	N/A	N/A	N/A	N/A	N/A	N/A	N/A	N/A	N/A	N/A	N/A	N/A	R_2OBUT_Et, R_EX_2obut_e	N/A	N/A	N/A	N/A	N/A	N/A	N/A
MNXR139836	N/A	N/A	N/A	N/A	N/A	N/A	N/A	N/A	N/A	N/A	N/A	N/A	N/A	R11049__in	N/A	N/A	N/A	R11049	R11049	N/A
MNXR105321	5570276 or 5580315	N/A	N/A	N/A	Unknown	N/A	N/A	N/A	N/A	N/A	r0317	N/A	N/A	N/A	rxn00974_c0, rxn00974_d0, rxn00974_m0	N/A	N/A	N/A	N/A	N/A
MNXR149067	5568814	N/A	N/A	N/A	N/A	N/A	N/A	110675236 or 110681118 or 5563914 or 5568814 or 5570229 or 5573927 or 5573929 or 5573931	110675236 or 110681118 or 5563914 or 5568814 or 5570229 or 5573927 or 5573929 or 5573931	N/A	r0765	N/A	N/A	N/A	N/A	N/A	N/A	R04959	R04959	N/A
MNXR147253	N/A	N/A	N/A	5565206 or 5565220	N/A	N/A	N/A	N/A	N/A	N/A	N/A	N/A	N/A	R01341__in, R01341__in	N/A	N/A	N/A	N/A	N/A	N/A
MNXR103926	N/A	N/A	N/A	N/A	N/A	N/A	N/A	N/A	N/A	N/A	RE3492C	N/A	N/A	N/A	N/A	N/A	N/A	N/A	N/A	N/A
MNXR104785	5566521 or 5569339	N/A	N/A	N/A	N/A	N/A	N/A	N/A	N/A	N/A	TETPENT3CPT1, TETPENT3CPT2	N/A	N/A	N/A	N/A	N/A	N/A	N/A	N/A	N/A
MNXR211526	N/A	N/A	N/A	N/A	N/A	N/A	N/A	N/A	N/A	N/A	N/A	N/A	N/A	N/A	N/A	N/A	N/A	N/A	N/A	N/A
MNXR189809	5570350 or 5574778 or 5577228	N/A	N/A	N/A	N/A	N/A	N/A	N/A	N/A	N/A	PI45P5P, PI45P5Pn	N/A	N/A	N/A	N/A	N/A	N/A	N/A	N/A	N/A
MNXR138864	N/A	N/A	N/A	N/A	N/A	N/A	N/A	N/A	N/A	N/A	N/A	N/A	N/A	N/A	N/A	N/A	N/A	N/A	N/A	N/A
MNXR99626	5576932	N/A	N/A	N/A	N/A	N/A	N/A	N/A	N/A	N/A	FPGS3, FPGS3m	N/A	N/A	N/A	N/A	N/A	N/A	N/A	N/A	N/A
MNXR100391	5576784	N/A	N/A	N/A	N/A	5576784	N/A	N/A	N/A	N/A	GNMT	N/A	N/A	N/A	N/A	GLYCINE_N_METHYLTRANSFERASE_RXN	N/A	N/A	N/A	N/A
MNXR162739	N/A	N/A	N/A	N/A	N/A	N/A	N/A	N/A	N/A	N/A	N/A	N/A	N/A	N/A	N/A	N/A	N/A	N/A	N/A	N/A
MNXR121272	N/A	N/A	N/A	N/A	N/A	N/A	N/A	N/A	N/A	N/A	N/A	N/A	N/A	N/A	N/A	RXN_17928	N/A	N/A	N/A	N/A
MNXR114127	N/A	N/A	N/A	N/A	N/A	N/A	N/A	5568314	5568314	N/A	N/A	N/A	N/A	N/A	N/A	N/A	N/A	R10812	R10812	N/A
MNXR158776	N/A	N/A	N/A	N/A	N/A	N/A	N/A	N/A	N/A	N/A	N/A	N/A	N/A	N/A	N/A	N/A	N/A	N/A	N/A	N/A
MNXR191122	N/A	110677952 or 5566298 or 5576561	N/A	N/A	Unknown	110677952 or 5566298 or 5576561	110677952 or 5566298 or 5576561	N/A	110677952 or 5566298 or 5576561	N/A	N/A	ISOCITDEH_RXN	N/A	N/A	rxn15022_c0, rxn15022_d0, rxn15022_m0, rxn15022_x0	ISOCITDEH_RXN	ISOCITDEH_RXN	N/A	ISOCITDEH_RXN	N/A
MNXR147521	N/A	N/A	N/A	N/A	N/A	N/A	N/A	N/A	N/A	N/A	N/A	N/A	N/A	N/A	N/A	N/A	N/A	N/A	N/A	N/A
MNXR208277	N/A	N/A	N/A	N/A	N/A	N/A	N/A	N/A	N/A	N/A	N/A	N/A	N/A	N/A	N/A	RXN_23599	N/A	N/A	N/A	N/A
MNXR97413	N/A	N/A	N/A	N/A	Unknown	N/A	N/A	N/A	N/A	N/A	N/A	N/A	N/A	N/A	rxn05023_d0, rxn05023_x0	N/A	N/A	N/A	N/A	N/A
MNXR112805	N/A	N/A	N/A	N/A	N/A	N/A	5569446	5569446	5569446	N/A	N/A	N/A	N/A	N/A	N/A	N/A	RXN_10058	R09377	RXN_10058	N/A
MNXR96859	N/A	N/A	N/A	N/A	N/A	N/A	N/A	N/A	N/A	N/A	CORE7GTg	N/A	N/A	N/A	N/A	N/A	N/A	N/A	N/A	N/A
MNXR100066	(5564415 and 5568521 and 5573084 and 5575143) or (5564415 and 5568521 and 5573084 and AAEL000364)	N/A	N/A	5568521	N/A	N/A	5568521	5568521	5568521	leo:AMK43_02735 or spho:C3E99_02635 or svc:STVA_48000	GCC2cm	N/A	N/A	R01698__in	N/A	N/A	RXN_18331	R01698	RXN_18331	rxn38078_c
MNXR138775	N/A	N/A	N/A	N/A	N/A	N/A	N/A	N/A	N/A	N/A	RE2873C	N/A	N/A	N/A	N/A	N/A	N/A	N/A	N/A	N/A
MNXR149812	N/A	110676479 or 110681460	N/A	N/A	N/A	110676479 or 110681460	N/A	N/A	110676479 or 110676480 or 110681460	N/A	N/A	1.14.21.6_RXN	N/A	N/A	N/A	1.14.21.6_RXN	N/A	N/A	1.14.21.6_RXN	N/A
MNXR139666	N/A	N/A	N/A	N/A	N/A	N/A	N/A	5571286	5571286	N/A	N/A	N/A	N/A	N/A	N/A	N/A	N/A	R09037	R09037	N/A
MNXR96238	5575285	N/A	N/A	110679626 or 110679627 or 110679628 or 110680481 or 5563956 or 5563957 or 5563958 or 5563959 or 5563963 or 5563966 or 5563973 or 5563975 or 5563981 or 5563985 or 5567033 or 5571613 or 5571618 or 5571619 or 5575403 or 5575406 or 5576659 or 5577179	N/A	N/A	N/A	110678056 or 5575285	110678056 or 5575285	N/A	r0553	N/A	N/A	R02566__in	N/A	N/A	N/A	R02566	R02566	N/A
MNXR158666	N/A	N/A	N/A	N/A	N/A	N/A	N/A	N/A	N/A	N/A	N/A	N/A	N/A	N/A	N/A	N/A	N/A	N/A	N/A	N/A
MNXR117568	N/A	5575869	N/A	N/A	N/A	5575869	5575869	N/A	5575869	N/A	N/A	RXN_12456	N/A	N/A	N/A	RXN_12456	RXN_12456	N/A	RXN_12456	N/A
MNXR183859	N/A	110677901 or 110680630 or 5564737 or 5568413 or 5570872 or 5573113 or 5573116 or 5573117 or 5574128	N/A	N/A	N/A	110677901 or 110680630 or 5564737 or 5568413 or 5570872 or 5573113 or 5573116 or 5573117 or 5574128	110677901 or 5574128	N/A	110677901 or 5574128	N/A	N/A	RXN_18799	N/A	N/A	N/A	RXN_18799	RXN_18799	N/A	RXN_18799	N/A
MNXR159729	N/A	N/A	N/A	N/A	N/A	N/A	N/A	N/A	N/A	N/A	N/A	N/A	N/A	N/A	N/A	RXN_23292	N/A	N/A	N/A	N/A
MNXR121130	N/A	N/A	N/A	N/A	N/A	N/A	N/A	N/A	N/A	N/A	N/A	N/A	N/A	N/A	N/A	RXN_17738	N/A	N/A	N/A	N/A
MNXR162476	5566281 or 5570810 or 5575181	N/A	N/A	N/A	N/A	N/A	N/A	N/A	N/A	N/A	RE2985M, RE2985X	N/A	N/A	N/A	N/A	N/A	N/A	N/A	N/A	N/A
MNXR147482	N/A	N/A	N/A	5574438	N/A	N/A	N/A	N/A	N/A	N/A	N/A	N/A	N/A	R02000__in, R02000__in	N/A	N/A	N/A	N/A	N/A	N/A
MNXR158476	N/A	N/A	N/A	N/A	N/A	N/A	N/A	N/A	N/A	N/A	N/A	N/A	N/A	N/A	N/A	N/A	N/A	N/A	N/A	N/A
MNXR138627	5571189	N/A	N/A	N/A	N/A	N/A	N/A	N/A	N/A	N/A	MOGAT	N/A	N/A	N/A	N/A	N/A	N/A	N/A	N/A	N/A
MNXR160485	N/A	N/A	N/A	N/A	N/A	N/A	N/A	N/A	N/A	N/A	N/A	N/A	N/A	N/A	N/A	N/A	N/A	N/A	N/A	N/A
MNXR188966	N/A	N/A	N/A	110676362 or 110676363 or 110676364 or 110676920 or 5563935 or 5563937 or 5564273 or 5565896 or 5566062 or 5566412 or 5567152 or 5570357 or 5570789 or 5571019 or 5571022 or 5571109 or 5571297 or 5571298 or 5572427 or 5572436 or 5572439 or 5573284 or 5573287 or 5573288 or 5573298 or 5575606 or 5575669 or 5576969 or 5576970 or 5576971 or 5576972 or 5576973 or 5577068 or 5577070	N/A	N/A	N/A	110676362 or 110676363 or 110676364 or 110676920 or 5563935 or 5563937 or 5564273 or 5565896 or 5566062 or 5566412 or 5567152 or 5570357 or 5570789 or 5571019 or 5571022 or 5571109 or 5571297 or 5571298 or 5572427 or 5572436 or 5572439 or 5573284 or 5573287 or 5573288 or 5573298 or 5575606 or 5575669 or 5576969 or 5576970 or 5576971 or 5576972 or 5576973 or 5577068 or 5577070	N/A	N/A	N/A	N/A	N/A	R02358__in	N/A	N/A	N/A	R02358	N/A	N/A
MNXR155365	N/A	N/A	N/A	N/A	N/A	N/A	N/A	N/A	N/A	N/A	CRGLZtev	N/A	N/A	N/A	N/A	N/A	N/A	N/A	N/A	N/A
MNXR115169	N/A	N/A	N/A	N/A	N/A	N/A	N/A	N/A	N/A	N/A	N/A	N/A	N/A	N/A	N/A	2.4.99.4_RXN	N/A	N/A	N/A	N/A
MNXR96484	5564502	N/A	N/A	N/A	N/A	N/A	N/A	N/A	N/A	N/A	CBPPer	N/A	N/A	N/A	N/A	N/A	N/A	N/A	N/A	N/A
MNXR96527	5563812	N/A	N/A	N/A	N/A	N/A	N/A	N/A	N/A	N/A	CDIPTr	N/A	N/A	N/A	N/A	N/A	N/A	N/A	N/A	N/A
MNXR101815	N/A	N/A	N/A	N/A	N/A	N/A	N/A	N/A	N/A	N/A	N/A	N/A	N/A	N/A	N/A	N/A	N/A	N/A	N/A	N/A
MNXR145325	N/A	N/A	N/A	N/A	N/A	N/A	N/A	110675236 or 110681118 or 5568814 or 5570229 or 5573603 or 5573927 or 5573929 or 5573931	110675236 or 110681118 or 5568814 or 5570229 or 5573603 or 5573927 or 5573929 or 5573931	N/A	N/A	N/A	N/A	N/A	N/A	N/A	N/A	R04355	R04355	N/A
MNXR112858	N/A	N/A	N/A	N/A	N/A	N/A	N/A	N/A	N/A	N/A	N/A	N/A	N/A	R09434__in	N/A	N/A	N/A	R09434	R09434	N/A
MNXR193102	N/A	N/A	N/A	N/A	N/A	N/A	N/A	N/A	N/A	N/A	N/A	N/A	N/A	N/A	N/A	RXN_21400	N/A	N/A	N/A	N/A
MNXR97139	N/A	N/A	N/A	N/A	Unknown	N/A	N/A	N/A	N/A	N/A	N/A	N/A	N/A	N/A	rxn07441_d0	N/A	N/A	N/A	N/A	N/A
MNXR103832	5568917 or 5569887 or 5572161 or 5577268 or 5579662	N/A	N/A	N/A	N/A	N/A	N/A	N/A	N/A	N/A	RE3226C, RE3226R	N/A	N/A	N/A	N/A	N/A	N/A	N/A	N/A	N/A
MNXR175211	N/A	N/A	N/A	N/A	Unknown	N/A	N/A	N/A	N/A	N/A	N/A	N/A	N/A	N/A	rxn18936_d0	N/A	N/A	N/A	N/A	N/A
MNXR211578	N/A	N/A	N/A	N/A	N/A	N/A	N/A	N/A	N/A	N/A	N/A	N/A	N/A	N/A	N/A	N/A	N/A	N/A	N/A	N/A
MNXR99877	N/A	N/A	N/A	N/A	N/A	N/A	N/A	N/A	N/A	N/A	N/A	N/A	N/A	N/A	N/A	N/A	N/A	N/A	N/A	N/A
MNXR123731	N/A	N/A	N/A	N/A	N/A	N/A	5566270	N/A	5566270	N/A	N/A	N/A	N/A	N/A	N/A	N/A	RXN66_351	N/A	RXN66_351	N/A
MNXR103965	5571706 or 5574220	N/A	N/A	N/A	N/A	N/A	N/A	N/A	N/A	N/A	RE3562C, RE3562M, RE3562R, RE3562X	N/A	N/A	N/A	N/A	N/A	N/A	N/A	N/A	N/A
MNXR103702	5566412	N/A	N/A	N/A	N/A	N/A	N/A	N/A	N/A	N/A	RE2622R	N/A	N/A	N/A	N/A	N/A	N/A	N/A	N/A	N/A
MNXR121220	N/A	N/A	N/A	N/A	N/A	N/A	5566935	N/A	5566935	N/A	N/A	N/A	N/A	N/A	N/A	N/A	RXN_17868	N/A	RXN_17868	N/A
MNXR132724	N/A	N/A	N/A	N/A	N/A	N/A	N/A	N/A	N/A	alus:STSP2_02529 or bcai:K788_0002101 or bgd:bgla_1g01550 or bpla:bpln_1g01160 or gma:AciX8_3725 or nso:NIASO_20015 or para:BTO02_30470	N/A	N/A	N/A	N/A	N/A	N/A	N/A	N/A	N/A	rxn29965_c
MNXR95517	5568204	N/A	N/A	N/A	N/A	N/A	N/A	N/A	N/A	N/A	AG13T3g	N/A	N/A	N/A	N/A	N/A	N/A	N/A	N/A	N/A
MNXR192156	N/A	N/A	N/A	N/A	N/A	N/A	N/A	5564361	5564361	N/A	N/A	N/A	N/A	N/A	N/A	N/A	N/A	R04321	R04321	N/A
MNXR157403	5566521	N/A	N/A	N/A	N/A	N/A	N/A	N/A	N/A	N/A	FAOXC5OHc	N/A	N/A	N/A	N/A	N/A	N/A	N/A	N/A	N/A
MNXR115544	N/A	5564537	N/A	N/A	N/A	5564537	5564537	N/A	5564537	N/A	N/A	3.5.1.52_RXN	N/A	N/A	N/A	3.5.1.52_RXN	3.5.1.52_RXN	N/A	3.5.1.52_RXN	N/A
MNXR105937	N/A	N/A	N/A	N/A	N/A	N/A	N/A	N/A	N/A	N/A	N/A	N/A	N/A	N/A	N/A	N/A	N/A	N/A	N/A	N/A
MNXR115624	N/A	5565650	N/A	N/A	N/A	5565650	N/A	N/A	5565650	N/A	N/A	5.1.3.17_RXN	N/A	N/A	N/A	5.1.3.17_RXN	N/A	N/A	5.1.3.17_RXN	N/A
MNXR103048	5574096	N/A	5574096	N/A	N/A	N/A	N/A	N/A	5574096	asx:CDL62_09350	PNP	N/A	PNP	N/A	N/A	N/A	N/A	N/A	R02294	rxn01646_c
MNXR112323	N/A	N/A	N/A	N/A	N/A	N/A	N/A	N/A	N/A	N/A	N/A	N/A	N/A	R08829__in	N/A	N/A	N/A	R08829	RXN_8490	N/A
MNXR208142	N/A	N/A	N/A	N/A	N/A	N/A	N/A	N/A	N/A	N/A	N/A	N/A	N/A	N/A	N/A	RXN_23412	N/A	N/A	N/A	N/A
MNXR157445	N/A	N/A	spontaneous	N/A	N/A	N/A	N/A	N/A	N/A	N/A	N/A	N/A	FE3PYOVDL2, R_FE3PYOVDL2	N/A	N/A	N/A	N/A	N/A	N/A	N/A
MNXR121231	N/A	5568875	N/A	N/A	N/A	5568875	5568875	N/A	5568875	N/A	N/A	RXN_17879	N/A	N/A	N/A	RXN_17879	RXN_17879	N/A	RXN_17879	N/A
MNXR109275	N/A	N/A	N/A	N/A	Unknown	N/A	N/A	N/A	N/A	N/A	N/A	N/A	N/A	N/A	rxn24312_d0	N/A	N/A	N/A	N/A	N/A
MNXR104853	N/A	N/A	5572900 or 5575238 or 5575322	N/A	N/A	N/A	N/A	N/A	N/A	N/A	N/A	N/A	R_EX_thym_e, R_THYMt	N/A	N/A	N/A	N/A	N/A	N/A	N/A
MNXR95419	N/A	N/A	23687599 or 5564804 or 5570232	N/A	N/A	N/A	N/A	N/A	N/A	nmk:CHR53_03940	N/A	N/A	ACTD, ACTD_1, R_ACTD, R_ACTD_1	N/A	N/A	N/A	N/A	N/A	N/A	rxn15373_c
MNXR192443	(23687873 and 5572923 and 5574197) or (5565366 and 5572923 and 5574197) or (5565367 and 5572923 and 5574197)	N/A	N/A	N/A	N/A	N/A	N/A	N/A	N/A	N/A	FAOXTC142TC122m	N/A	N/A	N/A	N/A	N/A	N/A	N/A	N/A	N/A
MNXR189088	N/A	N/A	N/A	110676307	N/A	N/A	N/A	N/A	N/A	N/A	N/A	N/A	N/A	R00298__in	N/A	N/A	N/A	N/A	N/A	N/A
MNXR100120	5573776	N/A	N/A	N/A	N/A	N/A	N/A	N/A	N/A	N/A	GGH_5DHFe, GGH_5DHFl	N/A	N/A	N/A	N/A	N/A	N/A	N/A	N/A	N/A
MNXR173158	N/A	N/A	N/A	5566120 or 5566514	N/A	N/A	N/A	N/A	N/A	N/A	N/A	N/A	N/A	R01103__in	N/A	N/A	N/A	N/A	N/A	N/A
MNXR111837	N/A	N/A	N/A	N/A	N/A	N/A	N/A	5575931 or 5575933	5575931 or 5575933	N/A	N/A	N/A	N/A	N/A	N/A	N/A	N/A	R08282	R08282	N/A
MNXR103560	5575668	N/A	N/A	N/A	N/A	N/A	N/A	N/A	N/A	N/A	RE1836C, RE1836M	N/A	N/A	N/A	N/A	N/A	N/A	N/A	N/A	N/A
MNXR173266	N/A	N/A	N/A	5571932	N/A	N/A	N/A	N/A	N/A	N/A	N/A	N/A	N/A	R01965__in	N/A	N/A	N/A	N/A	N/A	N/A
MNXR120070	N/A	N/A	N/A	N/A	Unknown	N/A	N/A	N/A	N/A	N/A	N/A	N/A	N/A	N/A	rxn23773_c0	N/A	N/A	N/A	N/A	N/A
MNXR95888	N/A	N/A	N/A	N/A	N/A	N/A	N/A	N/A	N/A	N/A	APOC_LYS_BTNP, APOC_LYS_BTNPm	N/A	N/A	N/A	N/A	N/A	N/A	N/A	N/A	N/A
MNXR173951	N/A	N/A	N/A	N/A	Unknown	N/A	N/A	N/A	N/A	N/A	N/A	N/A	N/A	N/A	rxn17196_c0, rxn17196_d0	N/A	N/A	N/A	N/A	N/A
MNXR190607	5579863	5579863	5579863	5579863	Unknown	5579863	5579863	5579863	5579863	vch:VC1053	ADPT	ADENPRIBOSYLTRAN_RXN	ADPT, R_ADPT	R00190__in	R_rxn00139_c0, rxn00139_c0	ADENPRIBOSYLTRAN_RXN	ADENPRIBOSYLTRAN_RXN	R00190	ADENPRIBOSYLTRAN_RXN	rxn38024_c
MNXR211894	N/A	N/A	N/A	N/A	N/A	N/A	N/A	N/A	N/A	N/A	N/A	N/A	N/A	N/A	N/A	N/A	N/A	N/A	N/A	N/A
MNXR184471	N/A	5567031	N/A	N/A	N/A	5567031	N/A	N/A	N/A	N/A	N/A	RXN_19916	N/A	N/A	N/A	RXN_19916	N/A	N/A	N/A	N/A
MNXR211585	N/A	N/A	N/A	N/A	N/A	N/A	N/A	N/A	N/A	N/A	N/A	N/A	N/A	N/A	N/A	N/A	N/A	N/A	N/A	N/A
MNXR162550	N/A	N/A	N/A	N/A	N/A	N/A	N/A	N/A	N/A	N/A	N/A	N/A	R_RHACOAE142, RHACOAE142	N/A	N/A	N/A	N/A	N/A	N/A	N/A
MNXR115064	N/A	N/A	N/A	N/A	N/A	N/A	N/A	N/A	N/A	N/A	N/A	N/A	N/A	N/A	N/A	2.3.1.135_RXN	N/A	N/A	N/A	N/A
MNXR147535	N/A	110680789 or 5571756	N/A	110680789 or 5571756	N/A	110680789 or 5571756	N/A	110680789 or 5571756	110680789 or 5571756	chz:CHSO_1738	N/A	CARNOSINE_N_METHYLTRANSFERASE_RXN	N/A	R02144__in, R02144__in	N/A	CARNOSINE_N_METHYLTRANSFERASE_RXN	N/A	R02144	CARNOSINE_N_METHYLTRANSFERASE_RXN	rxn01546_c
MNXR100000	N/A	N/A	N/A	N/A	N/A	N/A	N/A	N/A	N/A	N/A	N/A	N/A	N/A	N/A	N/A	N/A	N/A	N/A	N/A	N/A
MNXR210908	N/A	N/A	N/A	N/A	N/A	N/A	N/A	N/A	N/A	N/A	N/A	N/A	N/A	N/A	N/A	N/A	N/A	N/A	N/A	N/A
MNXR99802	5575690 or AAEL012002	N/A	N/A	N/A	N/A	N/A	N/A	N/A	N/A	N/A	G14T10g	N/A	N/A	N/A	N/A	N/A	N/A	N/A	N/A	N/A
MNXR158392	N/A	N/A	N/A	N/A	N/A	N/A	N/A	N/A	N/A	N/A	N/A	N/A	N/A	N/A	N/A	N/A	N/A	N/A	N/A	N/A
MNXR144762	N/A	N/A	N/A	N/A	N/A	N/A	N/A	N/A	N/A	dat:HRM2_16600	N/A	N/A	N/A	N/A	N/A	N/A	N/A	N/A	N/A	rxn11994_c
MNXR116176	N/A	5574217	N/A	N/A	N/A	5574217	5574160 or 5574217	N/A	5574160 or 5574217	N/A	N/A	QUEUOSINE_TRNA_RIBOSYLTRANSFERASE_RXN	N/A	N/A	N/A	QUEUOSINE_TRNA_RIBOSYLTRANSFERASE_RXN	QUEUOSINE_TRNA_RIBOSYLTRANSFERASE_RXN	N/A	QUEUOSINE_TRNA_RIBOSYLTRANSFERASE_RXN	N/A
MNXR104481	N/A	N/A	N/A	N/A	N/A	N/A	N/A	N/A	N/A	N/A	SPMDOX	N/A	N/A	N/A	N/A	N/A	N/A	N/A	N/A	N/A
MNXR112278	N/A	N/A	N/A	N/A	Unknown	N/A	N/A	N/A	N/A	N/A	N/A	N/A	N/A	N/A	rxn14085_d0	N/A	N/A	N/A	N/A	N/A
MNXR114856	N/A	N/A	N/A	5564065	N/A	N/A	N/A	N/A	N/A	N/A	N/A	N/A	N/A	R11563__in	N/A	N/A	N/A	N/A	N/A	N/A
MNXR106276	N/A	N/A	N/A	N/A	N/A	N/A	N/A	N/A	N/A	N/A	N/A	N/A	N/A	N/A	N/A	N/A	N/A	N/A	N/A	N/A
MNXR211344	N/A	N/A	N/A	N/A	N/A	N/A	N/A	N/A	N/A	N/A	N/A	N/A	N/A	N/A	N/A	N/A	N/A	N/A	N/A	N/A
MNXR115090	N/A	5569374 or 5571621	N/A	N/A	N/A	5569374 or 5571621	5569374 or 5571621	N/A	5569374 or 5571621	N/A	N/A	2.4.1.122_RXN	N/A	N/A	N/A	2.4.1.122_RXN, 2.4.1.122_RXN	2.4.1.122_RXN	N/A	2.4.1.122_RXN	N/A
MNXR94715	N/A	N/A	N/A	N/A	N/A	N/A	N/A	N/A	N/A	N/A	1a_24_25VITD3Hm	N/A	N/A	N/A	N/A	N/A	N/A	N/A	N/A	N/A
MNXR107480	N/A	N/A	N/A	N/A	Unknown	N/A	N/A	N/A	N/A	N/A	N/A	N/A	N/A	N/A	R_rxn01718_c0, rxn01718_c0	N/A	N/A	N/A	N/A	N/A
MNXR121392	N/A	N/A	N/A	N/A	N/A	N/A	N/A	N/A	N/A	N/A	N/A	N/A	N/A	N/A	N/A	RXN_18079	N/A	N/A	N/A	N/A
MNXR115727	N/A	5569063 or 5574912	N/A	N/A	N/A	5569063 or 5574912	5568150 or 5569063 or 5574912	N/A	5568150 or 5569063 or 5574912	N/A	N/A	ASPARTATE__TRNA_LIGASE_RXN	N/A	N/A	N/A	ASPARTATE__TRNA_LIGASE_RXN	ASPARTATE__TRNA_LIGASE_RXN	N/A	ASPARTATE__TRNA_LIGASE_RXN	N/A
MNXR193414	N/A	N/A	N/A	N/A	N/A	5568202 or 5568498 or 5572923 or 5573712 or 5574197 or 5575668	N/A	N/A	N/A	N/A	N/A	N/A	N/A	N/A	N/A	RXN_21786	N/A	N/A	N/A	N/A
MNXR189070	5572188	N/A	N/A	N/A	N/A	N/A	5572188	N/A	5572188	N/A	r1171	N/A	N/A	N/A	N/A	N/A	RXN_20232	N/A	RXN_20232	N/A
MNXR162498	N/A	N/A	N/A	N/A	N/A	N/A	N/A	N/A	N/A	N/A	RE3180C	N/A	N/A	N/A	N/A	N/A	N/A	N/A	N/A	N/A
MNXR122414	N/A	N/A	N/A	N/A	N/A	N/A	5569739	N/A	5569739	N/A	N/A	N/A	N/A	N/A	N/A	RXN_8655	RXN_8655	N/A	RXN_8655	N/A
MNXR104650	N/A	N/A	110678628 or 5567407	N/A	N/A	N/A	N/A	110680484 or 5567407 or 5577930 or 5578477	110680484 or 5567407 or 5577930 or 5578477	N/A	N/A	N/A	R_SULR, R_SULR_1, SULR, SULR_1	N/A	N/A	N/A	N/A	R00858	SULFITE_REDUCT_RXN	N/A
MNXR208182	N/A	N/A	N/A	N/A	N/A	N/A	N/A	N/A	N/A	N/A	N/A	N/A	N/A	N/A	N/A	RXN_23467	N/A	N/A	N/A	N/A
MNXR153676	N/A	N/A	N/A	N/A	N/A	N/A	N/A	N/A	N/A	N/A	N/A	N/A	N/A	N/A	N/A	GLUCOSE_1_PHOSPHAT_RXN	N/A	N/A	N/A	N/A
MNXR99998	N/A	N/A	N/A	N/A	N/A	N/A	N/A	N/A	N/A	N/A	N/A	N/A	N/A	N/A	N/A	N/A	N/A	N/A	N/A	N/A
MNXR211397	N/A	N/A	N/A	N/A	N/A	N/A	N/A	N/A	N/A	N/A	N/A	N/A	N/A	N/A	N/A	N/A	N/A	N/A	N/A	N/A
MNXR160490	N/A	N/A	N/A	N/A	N/A	N/A	N/A	N/A	N/A	N/A	N/A	N/A	N/A	N/A	N/A	N/A	N/A	N/A	N/A	N/A
MNXR121229	N/A	5565353 or 5577303 or 5578941	N/A	N/A	N/A	5565353 or 5577303 or 5578941	5565353	N/A	5565353	N/A	N/A	RXN_17877	N/A	N/A	N/A	RXN_17877	RXN_17877	N/A	RXN_17877	N/A
MNXR177488	N/A	N/A	N/A	N/A	Unknown	N/A	N/A	N/A	N/A	N/A	N/A	N/A	N/A	N/A	rxn25637_d0	N/A	N/A	N/A	N/A	N/A
MNXR100634	5578900	N/A	N/A	N/A	N/A	N/A	N/A	N/A	N/A	N/A	HIBDm	N/A	N/A	N/A	N/A	N/A	N/A	N/A	N/A	N/A
MNXR115130	N/A	5566768 or 5578353	N/A	N/A	N/A	5566768 or 5578353	5566768 or 5578353	N/A	5566768 or 5578353	N/A	N/A	2.4.1.225_RXN	N/A	N/A	N/A	2.4.1.225_RXN, 2.4.1.225_RXN	2.4.1.225_RXN	N/A	2.4.1.225_RXN	N/A
MNXR191204	N/A	N/A	N/A	110677952 or 5566298 or 5576561	N/A	N/A	N/A	110677952 or 5566298 or 5576561	N/A	N/A	N/A	N/A	N/A	R01899__in	N/A	N/A	N/A	R01899	N/A	N/A
MNXR101872	N/A	N/A	5573581	N/A	N/A	N/A	N/A	N/A	N/A	N/A	N/A	N/A	NADH5, R_NADH5	N/A	N/A	N/A	N/A	N/A	N/A	N/A
MNXR116167	N/A	5565084 or 5568044 or 5580067	N/A	N/A	N/A	5565084 or 5568044 or 5580067	N/A	N/A	N/A	N/A	N/A	PURINE_NUCLEOSIDASE_RXN	N/A	N/A	N/A	PURINE_NUCLEOSIDASE_RXN	N/A	N/A	N/A	N/A
MNXR100936	5567861	N/A	N/A	N/A	N/A	5567861	N/A	N/A	N/A	rev:HUE57_18300	KHK	N/A	N/A	N/A	N/A	KETOHEXOKINASE_RXN	N/A	N/A	N/A	rxn00627_c
MNXR154833	N/A	N/A	N/A	N/A	N/A	N/A	N/A	N/A	N/A	N/A	ATVLACh2r	N/A	N/A	N/A	N/A	N/A	N/A	N/A	N/A	N/A
MNXR102031	N/A	N/A	5567111	N/A	N/A	N/A	N/A	110675781 or 5564321 or 5567111 or 5567872 or 5567877 or 5574223 or 5574363 or 5574709 or 5574710 or 5575910	110675781 or 5564321 or 5567111 or 5567872 or 5567877 or 5574223 or 5574363 or 5574709 or 5574710 or 5575910	N/A	N/A	N/A	NTD12, R_NTD12	N/A	N/A	N/A	N/A	R12958	R12958	N/A
MNXR153621	5573715	N/A	5573715	N/A	Unknown	N/A	N/A	5573715	N/A	lgy:T479_14725 or mol:YLM1_0377 or soh:D1869_00310	FTHFCL, r0523	N/A	FTHFCL, R_FTHFCL	N/A	R_rxn01653_m0, rxn01653_m0	N/A	N/A	R02301	N/A	rxn32228_c
MNXR106755	N/A	N/A	N/A	N/A	N/A	N/A	N/A	N/A	N/A	N/A	N/A	N/A	N/A	N/A	N/A	PROPIONATE_COA_TRANSFERASE_RXN	N/A	N/A	N/A	N/A
MNXR164783	N/A	5577178	N/A	N/A	N/A	5577178	N/A	N/A	N/A	N/A	N/A	RXN_20397	N/A	N/A	N/A	RXN_20397	N/A	N/A	N/A	N/A
MNXR122736	N/A	N/A	N/A	N/A	N/A	N/A	N/A	N/A	N/A	N/A	N/A	N/A	N/A	N/A	N/A	RXN_9243	N/A	N/A	N/A	N/A
MNXR107070	N/A	N/A	N/A	N/A	N/A	N/A	N/A	N/A	N/A	vhr:AL538_25000	N/A	N/A	N/A	N/A	N/A	N/A	N/A	N/A	N/A	rxn01160_c
MNXR211650	N/A	N/A	N/A	N/A	N/A	N/A	N/A	N/A	N/A	N/A	N/A	N/A	N/A	N/A	N/A	N/A	N/A	N/A	N/A	N/A
MNXR190634	N/A	5568292	N/A	N/A	N/A	5568292	5568292 or 5568521 or 5575986	5566495 or 5568292 or 5568521 or 5575986	5568292 or 5568521 or 5575986	egn:BMF35_a1526 or fer:FNB15_02265 or leo:AMK43_02735 or spho:C3E99_02635 or svc:STVA_48000 or tmo:TMO_3006	N/A	2OXOGLUTARATEDEH_RXN	N/A	N/A	N/A	2OXOGLUTARATEDEH_RXN	2OXOGLUTARATEDEH_RXN	R08549	2OXOGLUTARATEDEH_RXN	rxn17745_c
MNXR146741	5564528 or 5575671	N/A	N/A	N/A	N/A	N/A	N/A	23687731 or 5564528 or 5567568 or 5573274 or 5573280 or 5573282 or 5573294 or 5573295 or 5573296 or 5573297 or 5575671	23687731 or 5564528 or 5567568 or 5573274 or 5573280 or 5573282 or 5573294 or 5573295 or 5573296 or 5573297 or 5575671	mrm:A7982_04114 or saci:Sinac_0251	r0504, XAOx	N/A	N/A	N/A	N/A	N/A	N/A	R02107	XANTHINE_OXIDASE_RXN	rxn32290_c
MNXR118859	N/A	N/A	N/A	N/A	N/A	N/A	N/A	N/A	N/A	N/A	N/A	N/A	N/A	N/A	N/A	RXN_14693	N/A	N/A	N/A	N/A
MNXR97007	N/A	5570648 or 5570649	N/A	5570648 or 5570649	Unknown	5570648 or 5570649	N/A	N/A	N/A	hsi:BOX17_00680 or thap:FNC98_15825 or this:HZT40_07285	N/A	ACSERLY_RXN	N/A	R00897__in	R_rxn00649_c0, R_rxn00649_d0, R_rxn00649_m0, rxn00649_c0, rxn00649_d0, rxn00649_m0	ACSERLY_RXN	N/A	N/A	N/A	rxn32343_c
MNXR97890	N/A	N/A	N/A	N/A	N/A	N/A	N/A	N/A	5563904 or 5572923	N/A	N/A	N/A	N/A	N/A	N/A	N/A	N/A	N/A	R04170	N/A
MNXR191899	N/A	N/A	N/A	N/A	N/A	N/A	23687412	N/A	23687412	N/A	N/A	N/A	N/A	N/A	N/A	N/A	RXN_3541	N/A	RXN_3541	N/A
MNXR107539	N/A	N/A	N/A	N/A	N/A	N/A	N/A	5565282	N/A	N/A	N/A	N/A	N/A	N/A	N/A	N/A	N/A	R02488	N/A	N/A
MNXR164219	N/A	5573804 or 5575939	N/A	N/A	N/A	5573804 or 5575939	5573804 or 5575939	N/A	5573804 or 5575939	N/A	N/A	RXN_19145	N/A	N/A	N/A	RXN_19145	RXN_19145	N/A	RXN_19145	N/A
MNXR151668	N/A	N/A	N/A	N/A	N/A	N/A	N/A	N/A	N/A	afi:Acife_2993	N/A	N/A	N/A	N/A	N/A	N/A	N/A	N/A	N/A	rxn10476_c
MNXR99281	N/A	N/A	N/A	N/A	N/A	N/A	N/A	N/A	N/A	N/A	N/A	N/A	N/A	N/A	N/A	N/A	N/A	N/A	N/A	N/A
MNXR95387	5570276 or 5580315	N/A	N/A	N/A	N/A	N/A	N/A	N/A	N/A	N/A	r0426	N/A	N/A	N/A	N/A	N/A	N/A	N/A	N/A	N/A
MNXR103513	N/A	N/A	N/A	N/A	N/A	N/A	N/A	N/A	N/A	N/A	RE1473C	N/A	N/A	N/A	N/A	N/A	N/A	N/A	N/A	N/A
MNXR108397	N/A	N/A	N/A	N/A	N/A	N/A	N/A	5566613 or 5578379 or 5579903 or 5579904	5566613 or 5578379 or 5579903 or 5579904	asj:AsACE_CH00116	N/A	N/A	N/A	N/A	N/A	N/A	N/A	R03751	6_HEXANOLIDE_HYDROLYSIS_RXN	rxn02663_c
MNXR158300	N/A	N/A	N/A	N/A	N/A	N/A	N/A	N/A	N/A	N/A	N/A	N/A	N/A	N/A	N/A	N/A	N/A	N/A	N/A	N/A
MNXR151352	N/A	N/A	N/A	N/A	N/A	N/A	N/A	N/A	N/A	N/A	N/A	N/A	N/A	R09030__in	N/A	N/A	N/A	N/A	N/A	N/A
MNXR125902	N/A	N/A	N/A	N/A	N/A	N/A	N/A	N/A	N/A	N/A	N/A	N/A	N/A	N/A	N/A	PHENYLPYRUVATE_TAUTOMERASE_RXN	N/A	N/A	N/A	N/A
MNXR158570	N/A	N/A	N/A	N/A	N/A	N/A	N/A	N/A	N/A	N/A	N/A	N/A	N/A	N/A	N/A	N/A	N/A	N/A	N/A	N/A
MNXR111856	N/A	N/A	N/A	N/A	N/A	N/A	N/A	N/A	N/A	N/A	N/A	N/A	N/A	N/A	N/A	N/A	N/A	N/A	N/A	N/A
MNXR164237	N/A	110676966 or 110681051 or 5568609 or 5570509	N/A	N/A	N/A	110676966 or 110681051 or 5568609 or 5570509	N/A	N/A	N/A	N/A	N/A	RXN_19236	N/A	N/A	N/A	RXN_19236	N/A	N/A	N/A	N/A
MNXR120995	N/A	N/A	N/A	N/A	N/A	N/A	5563959	N/A	5563959	N/A	N/A	N/A	N/A	N/A	N/A	N/A	RXN_17550	N/A	RXN_17550	N/A
MNXR99628	5576932	N/A	N/A	N/A	N/A	N/A	N/A	N/A	N/A	N/A	FPGS5, FPGS5m	N/A	N/A	N/A	N/A	N/A	N/A	N/A	N/A	N/A
MNXR146276	N/A	N/A	N/A	N/A	N/A	N/A	110680199 or 5564209 or 5566542 or 5567582 or 5568818	N/A	110680199 or 5564209 or 5566542 or 5567582 or 5568818	N/A	N/A	N/A	N/A	N/A	N/A	N/A	RXN6666_2	N/A	RXN6666_2	N/A
MNXR170912	N/A	N/A	N/A	N/A	N/A	N/A	N/A	N/A	N/A	N/A	N/A	N/A	N/A	N/A	N/A	RXN_20457	N/A	N/A	N/A	N/A
MNXR97143	N/A	N/A	N/A	N/A	Unknown	N/A	N/A	N/A	N/A	N/A	N/A	N/A	N/A	N/A	R_rxn01974_d0, rxn01974_d0	N/A	N/A	N/A	N/A	N/A
MNXR115331	N/A	110678383	N/A	N/A	N/A	110678383	110678383	N/A	110678383	N/A	N/A	3.2.1.130_RXN	N/A	N/A	N/A	3.2.1.130_RXN, 3.2.1.130_RXN	3.2.1.130_RXN	N/A	3.2.1.130_RXN	N/A
MNXR96094	N/A	N/A	N/A	N/A	Unknown	N/A	N/A	N/A	N/A	N/A	N/A	N/A	N/A	N/A	R_rxn00338_c0, R_rxn00338_d0, rxn00338_c0, rxn00338_d0	N/A	N/A	N/A	N/A	N/A
MNXR95829	5571208	N/A	N/A	N/A	N/A	N/A	N/A	N/A	N/A	N/A	PROGLYPRO1c	N/A	N/A	N/A	N/A	N/A	N/A	N/A	N/A	N/A
MNXR158794	N/A	N/A	N/A	N/A	N/A	N/A	N/A	N/A	N/A	N/A	N/A	N/A	N/A	N/A	N/A	N/A	N/A	N/A	N/A	N/A
MNXR148054	N/A	N/A	N/A	N/A	N/A	N/A	5566270	N/A	5566270	N/A	N/A	N/A	N/A	N/A	N/A	N/A	1.1.1.145_RXN	N/A	1.1.1.145_RXN	N/A
MNXR211373	N/A	N/A	N/A	N/A	N/A	N/A	N/A	N/A	N/A	N/A	N/A	N/A	N/A	N/A	N/A	N/A	N/A	N/A	N/A	N/A
MNXR145178	N/A	5565322	N/A	N/A	Unknown	5565322	110681298 or 5565322 or 5571781	N/A	110681298 or 5565322 or 5571781	N/A	N/A	MMUM_RXN	N/A	N/A	rxn08703_c0	MMUM_RXN	MMUM_RXN	N/A	MMUM_RXN	N/A
MNXR111641	N/A	N/A	N/A	N/A	N/A	N/A	N/A	N/A	N/A	dth:DICTH_1969	N/A	N/A	N/A	N/A	N/A	N/A	N/A	N/A	N/A	rxn07849_c
MNXR162726	5573277	N/A	N/A	N/A	N/A	N/A	N/A	N/A	N/A	N/A	SMVtu	N/A	N/A	N/A	N/A	N/A	N/A	N/A	N/A	N/A
MNXR176988	N/A	N/A	N/A	N/A	N/A	N/A	N/A	N/A	5573623	N/A	N/A	N/A	N/A	N/A	N/A	N/A	N/A	N/A	RXN_7710	N/A
MNXR158613	N/A	N/A	N/A	N/A	N/A	N/A	N/A	N/A	N/A	N/A	N/A	N/A	N/A	N/A	N/A	N/A	N/A	N/A	N/A	N/A
MNXR96388	5566521 or 5569339	N/A	N/A	N/A	N/A	N/A	N/A	N/A	N/A	N/A	C161CPT12, C161CPT22	N/A	N/A	N/A	N/A	N/A	N/A	N/A	N/A	N/A
MNXR99182	5571706	N/A	N/A	N/A	N/A	N/A	N/A	N/A	N/A	N/A	FACOAL203	N/A	N/A	N/A	N/A	N/A	N/A	N/A	N/A	N/A
MNXR111528	N/A	N/A	N/A	110674175 or 110675241 or 23687786 or 5564380 or 5564381 or 5564382 or 5564748 or 5564757 or 5565588 or 5568445 or 5569821 or 5569823 or 5571141 or 5572180 or 5572441 or 5573422 or 5573423 or 5573424 or 5575451 or 5575453 or 5575901 or 5579928	N/A	N/A	N/A	N/A	N/A	N/A	N/A	N/A	N/A	R07945__in	N/A	N/A	N/A	N/A	N/A	N/A
MNXR121228	N/A	5565353 or 5577303 or 5578941	N/A	N/A	N/A	5565353 or 5577303 or 5578941	5565353 or 5577303 or 5578941	N/A	5565353 or 5577303 or 5578941	N/A	N/A	RXN_17876	N/A	N/A	N/A	RXN_17876	RXN_17876	N/A	RXN_17876	N/A
MNXR101641	5578387	N/A	N/A	N/A	N/A	N/A	N/A	N/A	N/A	N/A	MM6B1ag	N/A	N/A	N/A	N/A	N/A	N/A	N/A	N/A	N/A
MNXR95942	N/A	5569335 or 5572794 or 5574133 or 5575655	5575655	5569335 or 5572794 or 5574133 or 5575655	N/A	N/A	5572794 or 5575655	5575655	5572794 or 5575655	mpro:BJP34_25730	N/A	GLUTDECARBOX_RXN	R_GLUDC	R00261__in	N/A	N/A	GLUTDECARBOX_RXN	R00261	GLUTDECARBOX_RXN	rxn34786_c
MNXR143347	5567637	N/A	N/A	N/A	N/A	N/A	N/A	N/A	N/A	N/A	RE3476M, RE3476X	N/A	N/A	N/A	N/A	RXN_22994	N/A	N/A	N/A	N/A
MNXR145254	N/A	N/A	N/A	N/A	N/A	N/A	N/A	N/A	N/A	N/A	N/A	N/A	N/A	N/A	N/A	N/A	N/A	N/A	N/A	N/A
MNXR188922	N/A	N/A	N/A	N/A	Unknown	N/A	N/A	N/A	N/A	N/A	N/A	N/A	N/A	N/A	R_rxn02305_d0	N/A	N/A	N/A	N/A	N/A
MNXR158796	N/A	N/A	N/A	N/A	N/A	N/A	N/A	N/A	N/A	N/A	N/A	N/A	N/A	N/A	N/A	N/A	N/A	N/A	N/A	N/A
MNXR113507	N/A	N/A	N/A	N/A	N/A	N/A	N/A	5566768 or 5578353	5566768 or 5578353	N/A	N/A	N/A	N/A	N/A	N/A	N/A	N/A	R10138	R10138	N/A
MNXR189475	N/A	N/A	N/A	N/A	N/A	N/A	N/A	N/A	N/A	chy:CHY_1350 or fnu:FN1424 or gej:A0V43_14645 or pagr:E2H98_18815 or pcay:FRD00_04700 or pcay:FRD00_17780 or tfr:BR63_10710	N/A	N/A	N/A	N/A	N/A	N/A	N/A	N/A	N/A	rxn14277_c
MNXR159533	N/A	N/A	N/A	N/A	N/A	N/A	N/A	N/A	N/A	N/A	N/A	N/A	N/A	N/A	N/A	N/A	N/A	N/A	N/A	N/A
MNXR162475	N/A	N/A	N/A	N/A	N/A	N/A	N/A	N/A	N/A	N/A	N/A	N/A	N/A	N/A	N/A	N/A	N/A	N/A	N/A	N/A
MNXR189722	N/A	N/A	N/A	N/A	N/A	N/A	N/A	N/A	N/A	N/A	N/A	N/A	N/A	N/A	N/A	RXN0_6721	N/A	N/A	N/A	N/A
MNXR190952	N/A	N/A	N/A	N/A	N/A	N/A	N/A	N/A	N/A	ccb:Clocel_1840 or gba:J421_3839 or tdi:AUW17_02515 or tpx:Turpa_2698	N/A	N/A	N/A	N/A	N/A	N/A	N/A	N/A	N/A	rxn01706_c
MNXR192391	N/A	N/A	N/A	N/A	N/A	N/A	N/A	23687873 or 5564469 or 5565366 or 5565367 or 5566281 or 5570810 or 5571144 or 5575181	23687873 or 5564469 or 5565366 or 5565367 or 5566281 or 5570810 or 5571144 or 5575181	N/A	N/A	N/A	ACOAD6f	N/A	N/A	N/A	N/A	R03990	R03990	N/A
MNXR211399	N/A	N/A	N/A	N/A	N/A	N/A	N/A	N/A	N/A	N/A	N/A	N/A	N/A	N/A	N/A	N/A	N/A	N/A	N/A	N/A
MNXR103864	N/A	N/A	N/A	N/A	N/A	N/A	N/A	N/A	N/A	N/A	RE3288C	N/A	N/A	N/A	N/A	N/A	N/A	N/A	N/A	N/A
MNXR156662	5571591	N/A	N/A	N/A	N/A	N/A	N/A	N/A	N/A	N/A	GLCATg	N/A	N/A	N/A	N/A	N/A	N/A	N/A	N/A	N/A
MNXR193795	N/A	N/A	N/A	N/A	N/A	N/A	N/A	N/A	N/A	N/A	N/A	N/A	N/A	N/A	N/A	RXN_22287	N/A	N/A	N/A	N/A
MNXR162782	N/A	N/A	N/A	N/A	N/A	N/A	N/A	N/A	N/A	N/A	SMVtv	N/A	N/A	N/A	N/A	N/A	N/A	N/A	N/A	N/A
MNXR100527	(5572863 and AAEL011190) or 5574509	N/A	N/A	N/A	N/A	N/A	N/A	N/A	N/A	N/A	H7ET2er	N/A	N/A	N/A	N/A	N/A	N/A	N/A	N/A	N/A
MNXR189686	N/A	N/A	N/A	N/A	Unknown	N/A	N/A	N/A	N/A	N/A	N/A	N/A	N/A	N/A	rxn08766_d0	N/A	N/A	N/A	N/A	N/A
MNXR145920	N/A	N/A	N/A	5570134	N/A	N/A	N/A	5570134	5570134	N/A	N/A	N/A	N/A	R03376__in	N/A	N/A	N/A	R03376	R03376	N/A
MNXR100091	N/A	N/A	5569095	N/A	N/A	N/A	N/A	N/A	N/A	N/A	N/A	N/A	GDPMNH	N/A	N/A	N/A	N/A	N/A	N/A	N/A
MNXR103109	N/A	N/A	N/A	N/A	N/A	N/A	N/A	N/A	N/A	bph:Bphy_5215	N/A	N/A	N/A	N/A	N/A	N/A	N/A	N/A	N/A	rxn33062_c
MNXR209430	N/A	N/A	N/A	110674831 or 110676201 or 5565972 or 5565973 or 5566037 or 5571709 or 5571710	N/A	N/A	N/A	110674831 or 110676201 or 5565972 or 5565973 or 5566037 or 5571709 or 5571710	110674831 or 110676201 or 5565972 or 5565973 or 5566037 or 5571709 or 5571710	N/A	N/A	N/A	N/A	R13065__in	N/A	N/A	N/A	R13065	R13065	N/A
MNXR97151	N/A	N/A	N/A	N/A	N/A	N/A	N/A	N/A	N/A	N/A	DASCBH	N/A	N/A	N/A	N/A	N/A	N/A	N/A	N/A	N/A
MNXR211696	N/A	N/A	N/A	N/A	N/A	N/A	N/A	N/A	N/A	N/A	N/A	N/A	N/A	N/A	N/A	N/A	N/A	N/A	N/A	N/A
MNXR134980	N/A	N/A	N/A	N/A	N/A	N/A	N/A	N/A	N/A	N/A	N/A	N/A	N/A	N/A	N/A	N/A	N/A	N/A	N/A	N/A
MNXR158677	N/A	N/A	N/A	N/A	N/A	N/A	N/A	N/A	N/A	N/A	N/A	N/A	N/A	N/A	N/A	N/A	N/A	N/A	N/A	N/A
MNXR105031	N/A	N/A	N/A	N/A	N/A	5571496	N/A	N/A	N/A	N/A	UAGALDP	N/A	N/A	N/A	N/A	RXN_13760	N/A	N/A	N/A	N/A
MNXR115876	N/A	N/A	N/A	5572308	N/A	N/A	N/A	N/A	N/A	N/A	N/A	N/A	N/A	R11946__in	N/A	FESGSHTHIO_RXN	N/A	N/A	N/A	N/A
MNXR119867	N/A	5566142 or 5568635 or 5568636 or 5569026 or 5578011 or 5579206	N/A	N/A	N/A	5566142 or 5568635 or 5568636 or 5569026 or 5578011 or 5579206	N/A	N/A	N/A	N/A	N/A	RXN_16121	N/A	N/A	N/A	RXN_16121	N/A	N/A	N/A	N/A
MNXR109163	N/A	N/A	N/A	5566270	N/A	N/A	N/A	5566270	5566270	N/A	N/A	N/A	N/A	R04849__in	N/A	N/A	N/A	R04849	R04849	N/A
MNXR101933	5568212	N/A	N/A	N/A	Unknown	N/A	N/A	N/A	N/A	N/A	NDP8ex	N/A	N/A	N/A	rxn00120_c0, rxn00120_g0	N/A	N/A	N/A	N/A	N/A
MNXR117642	N/A	5564500 or 5564501 or 5566918 or 5572653 or 5573100 or 5574879 or 5577525	N/A	N/A	N/A	5564500 or 5564501 or 5566918 or 5572653 or 5573100 or 5574879 or 5577525	5564500 or 5564501 or 5564804 or 5565401 or 5566918 or 5567861 or 5567865 or 5569925 or 5572214 or 5572218 or 5572219 or 5573100 or 5574879 or 5578282	N/A	5564500 or 5564501 or 5564804 or 5565401 or 5566918 or 5567861 or 5567865 or 5569925 or 5572214 or 5572218 or 5572219 or 5573100 or 5574879 or 5578282	N/A	N/A	RXN_12581	N/A	N/A	N/A	RXN_12581	RXN_12581	N/A	RXN_12581	N/A
MNXR148492	N/A	5568367	N/A	N/A	N/A	5568367	N/A	N/A	N/A	N/A	N/A	UDPSUGARHYDRO_RXN	N/A	N/A	N/A	UDPSUGARHYDRO_RXN	N/A	N/A	N/A	N/A
MNXR117876	N/A	N/A	N/A	N/A	N/A	N/A	N/A	N/A	N/A	N/A	N/A	N/A	N/A	N/A	N/A	RXN_13039	N/A	N/A	N/A	N/A
MNXR211600	N/A	N/A	N/A	N/A	N/A	N/A	N/A	N/A	N/A	N/A	N/A	N/A	N/A	N/A	N/A	N/A	N/A	N/A	N/A	N/A
MNXR147129	N/A	N/A	N/A	N/A	N/A	N/A	N/A	N/A	N/A	aman:B6F84_06670	N/A	N/A	N/A	R01007__in	N/A	N/A	N/A	N/A	N/A	rxn05916_c
MNXR116889	N/A	5570737	N/A	N/A	N/A	5570737	5579301	N/A	5579301	N/A	N/A	RXN_11376	N/A	N/A	N/A	RXN_11376	RXN_11376	N/A	RXN_11376	N/A
MNXR109278	N/A	N/A	N/A	110681058 or 5565846	N/A	N/A	N/A	N/A	N/A	N/A	N/A	N/A	N/A	R05000__in	N/A	N/A	N/A	N/A	N/A	N/A
MNXR113160	N/A	5574728 or 5578570	N/A	5574728	N/A	5574728 or 5578570	5574728	N/A	5574728	N/A	N/A	RXN_12486	N/A	R09752__in	N/A	RXN_12486	RXN_12486	N/A	RXN_12486	N/A
MNXR188621	N/A	N/A	N/A	N/A	N/A	N/A	N/A	N/A	N/A	pls:VT03_06395	N/A	N/A	N/A	N/A	N/A	N/A	N/A	N/A	N/A	rxn35427_c
MNXR190674	N/A	N/A	5570045	N/A	N/A	N/A	N/A	N/A	N/A	N/A	N/A	N/A	AMMQT8_2, R_AMMQT8_2	N/A	N/A	N/A	N/A	N/A	N/A	N/A
MNXR152354	N/A	N/A	N/A	5565513	N/A	N/A	N/A	5565513	5565513	lxl:KDY119_03249	N/A	N/A	N/A	R03681__in	N/A	N/A	N/A	R03681	R03681	rxn06453_c
MNXR163894	N/A	N/A	N/A	110681048 or 23687449 or 23687518 or 23687540	N/A	N/A	N/A	N/A	N/A	N/A	N/A	N/A	N/A	R12541__in	N/A	N/A	N/A	N/A	N/A	N/A
MNXR159464	N/A	N/A	N/A	N/A	N/A	N/A	N/A	N/A	N/A	N/A	LSTNM2tev	N/A	N/A	N/A	N/A	N/A	N/A	N/A	N/A	N/A
MNXR167587	N/A	5565886 or 5565887 or 5565914 or 5566902 or 5568049 or 5574512 or 5580011	N/A	N/A	N/A	5565886 or 5565887 or 5565914 or 5566902 or 5568049 or 5574512 or 5580011	5565886 or 5565887 or 5566902 or 5568049 or 5574512 or 5580011	N/A	5565886 or 5565887 or 5566902 or 5568049 or 5574512 or 5580011	N/A	N/A	RXN_20333	N/A	N/A	N/A	RXN_20333	RXN_20333	N/A	RXN_20333	N/A
MNXR147139	N/A	N/A	N/A	5564085 or 5567220 or 5571433 or 5577226	N/A	N/A	N/A	N/A	N/A	N/A	N/A	N/A	N/A	R01029__in	N/A	N/A	N/A	N/A	N/A	N/A
MNXR150110	N/A	N/A	N/A	N/A	N/A	N/A	N/A	N/A	N/A	N/A	N/A	N/A	N/A	N/A	N/A	RXN_13426	N/A	N/A	N/A	N/A
MNXR191236	N/A	N/A	N/A	5577893	N/A	N/A	N/A	5577893	5577893	N/A	N/A	N/A	N/A	R02670__in	N/A	N/A	N/A	R02670	R02670	N/A
MNXR192576	N/A	N/A	5578622	5578622	Unknown	N/A	5578622	5578622	5578622	N/A	N/A	N/A	R_PRASCSi	R04591__in	R_rxn03147_d0	N/A	SAICARSYN_RXN	R04591	SAICARSYN_RXN	N/A
MNXR106626	N/A	N/A	N/A	N/A	Unknown	N/A	N/A	N/A	N/A	N/A	N/A	N/A	N/A	N/A	R_rxn00451_c0, rxn00451_c0	N/A	N/A	N/A	N/A	N/A
MNXR158824	N/A	N/A	N/A	N/A	N/A	N/A	N/A	N/A	N/A	N/A	N/A	N/A	N/A	N/A	N/A	N/A	N/A	N/A	N/A	N/A
MNXR146771	N/A	N/A	N/A	110675983 or 5576852	N/A	N/A	N/A	N/A	N/A	N/A	N/A	N/A	N/A	R08183__in, R08183__in	N/A	N/A	N/A	N/A	N/A	N/A
MNXR189050	N/A	N/A	N/A	N/A	N/A	N/A	N/A	5564323 or 5570163	5564323 or 5570163	N/A	N/A	N/A	N/A	N/A	N/A	N/A	N/A	R02794	CHOLATE__COA_LIGASE_RXN	N/A
MNXR101960	N/A	N/A	N/A	N/A	Unknown	N/A	N/A	N/A	N/A	N/A	NICRNS	N/A	N/A	N/A	rxn02401_c0	N/A	N/A	N/A	N/A	N/A
MNXR211639	N/A	N/A	N/A	N/A	N/A	N/A	N/A	N/A	N/A	N/A	N/A	N/A	N/A	N/A	N/A	N/A	N/A	N/A	N/A	N/A
MNXR150990	N/A	N/A	N/A	N/A	N/A	N/A	N/A	N/A	N/A	N/A	N/A	N/A	N/A	N/A	N/A	RXN_13429	N/A	N/A	N/A	N/A
MNXR211592	N/A	N/A	N/A	N/A	N/A	N/A	N/A	N/A	N/A	N/A	N/A	N/A	N/A	N/A	N/A	N/A	N/A	N/A	N/A	N/A
MNXR187578	N/A	110681198 or 5564678 or 5566778 or 5567009 or 5567014 or 5567015 or 5567412 or 5575448 or 5578387	N/A	N/A	N/A	110681198 or 5564678 or 5566778 or 5567009 or 5567014 or 5567015 or 5567412 or 5575448 or 5578387	N/A	N/A	N/A	N/A	N/A	RXN_18931	N/A	N/A	N/A	RXN_18931	N/A	N/A	N/A	N/A
MNXR99079	N/A	N/A	N/A	N/A	N/A	N/A	N/A	N/A	N/A	N/A	N/A	N/A	R_F6Pt6_2	N/A	N/A	N/A	N/A	N/A	N/A	N/A
MNXR102981	N/A	N/A	N/A	N/A	N/A	N/A	N/A	N/A	N/A	N/A	N/A	N/A	PLIPA1G120pp, R_PLIPA1G120pp	N/A	N/A	N/A	N/A	N/A	N/A	N/A
MNXR103797	5568917 or 5569887 or 5572161 or 5577268 or 5579662	N/A	N/A	N/A	N/A	N/A	N/A	N/A	N/A	N/A	RE3120C, RE3120R	N/A	N/A	N/A	N/A	N/A	N/A	N/A	N/A	N/A
MNXR97382	5575872	N/A	N/A	N/A	N/A	N/A	N/A	N/A	N/A	N/A	DHCR243r	N/A	N/A	N/A	N/A	N/A	N/A	N/A	N/A	N/A
MNXR211199	N/A	N/A	N/A	N/A	N/A	N/A	N/A	N/A	N/A	N/A	N/A	N/A	N/A	N/A	N/A	N/A	N/A	N/A	N/A	N/A
MNXR121195	N/A	N/A	N/A	N/A	N/A	N/A	N/A	N/A	N/A	N/A	N/A	N/A	N/A	N/A	N/A	RXN_17840	N/A	N/A	N/A	N/A
MNXR159791	N/A	N/A	N/A	N/A	N/A	N/A	N/A	N/A	N/A	N/A	N/A	N/A	N/A	N/A	N/A	N/A	N/A	N/A	N/A	N/A
MNXR117736	N/A	N/A	N/A	N/A	N/A	N/A	23687404	N/A	23687404	N/A	N/A	N/A	N/A	N/A	N/A	RXN_12753	RXN_12753	N/A	RXN_12753	N/A
MNXR94776	N/A	N/A	N/A	N/A	N/A	N/A	N/A	N/A	N/A	N/A	N/A	N/A	2AGPGAT180, R_2AGPGAT180	N/A	N/A	N/A	N/A	N/A	N/A	N/A
MNXR149057	5568814	N/A	N/A	N/A	N/A	N/A	N/A	110675236 or 110681118 or 5563914 or 5568814 or 5570229 or 5573927 or 5573929 or 5573931	110675236 or 110681118 or 5563914 or 5568814 or 5570229 or 5573927 or 5573929 or 5573931	N/A	r0763	N/A	N/A	N/A	N/A	N/A	N/A	R04956	R04956	N/A
MNXR97057	5570159	N/A	N/A	N/A	N/A	N/A	N/A	N/A	N/A	N/A	CYTK4n	N/A	N/A	N/A	N/A	N/A	N/A	N/A	N/A	N/A
MNXR152657	N/A	N/A	N/A	N/A	Unknown	N/A	N/A	N/A	N/A	N/A	N/A	N/A	N/A	N/A	rxn05340_d0	N/A	N/A	N/A	N/A	N/A
MNXR192602	N/A	N/A	N/A	5570702	N/A	N/A	N/A	5570702	N/A	N/A	N/A	N/A	N/A	R03437__in	N/A	N/A	N/A	R03437	N/A	N/A
MNXR97384	5569649	N/A	N/A	N/A	N/A	N/A	N/A	N/A	N/A	N/A	DHCR72r	N/A	N/A	N/A	N/A	N/A	N/A	N/A	N/A	N/A
MNXR173114	N/A	N/A	N/A	5568472	N/A	N/A	N/A	N/A	N/A	N/A	N/A	N/A	N/A	R00767__in	N/A	N/A	N/A	N/A	N/A	N/A
MNXR208170	N/A	N/A	N/A	N/A	N/A	N/A	N/A	N/A	N/A	N/A	N/A	N/A	N/A	N/A	N/A	RXN_23453	N/A	N/A	N/A	N/A
MNXR103586	5574675 or 5574682	N/A	N/A	N/A	N/A	N/A	N/A	N/A	N/A	N/A	RE1952R	N/A	N/A	N/A	N/A	N/A	N/A	N/A	N/A	N/A
MNXR95674	5571265	N/A	N/A	N/A	N/A	N/A	N/A	N/A	N/A	N/A	ALAALACNc	N/A	N/A	N/A	N/A	N/A	N/A	N/A	N/A	N/A
MNXR206824	N/A	N/A	N/A	N/A	N/A	N/A	N/A	N/A	N/A	N/A	N/A	N/A	N/A	N/A	N/A	RXN_23400	N/A	N/A	N/A	N/A
MNXR107662	N/A	5564130 or 5564133 or 5567637 or 5574792 or 5575931 or 5575933 or 5577411 or 5578054 or 5578055	N/A	N/A	N/A	5564130 or 5564133 or 5567637 or 5574792 or 5575931 or 5575933 or 5577411 or 5578054 or 5578055	N/A	N/A	N/A	N/A	N/A	1.1.1.191_RXN	N/A	N/A	N/A	1.1.1.191_RXN, 1.1.1.191_RXN	N/A	N/A	N/A	N/A
MNXR106836	N/A	N/A	N/A	5571932	N/A	N/A	N/A	N/A	N/A	N/A	N/A	N/A	N/A	R01140__in	N/A	N/A	N/A	N/A	N/A	N/A
MNXR211026	N/A	N/A	N/A	N/A	N/A	N/A	N/A	N/A	N/A	N/A	N/A	N/A	N/A	N/A	N/A	N/A	N/A	N/A	N/A	N/A
MNXR108835	N/A	N/A	N/A	110676362 or 110676363 or 110676364 or 110676920 or 5563935 or 5563937 or 5564273 or 5565896 or 5566062 or 5566412 or 5567152 or 5570357 or 5570789 or 5571019 or 5571022 or 5571109 or 5571297 or 5571298 or 5572427 or 5572436 or 5572439 or 5573284 or 5573287 or 5573288 or 5573298 or 5575606 or 5575669 or 5576969 or 5576970 or 5576971 or 5576972 or 5576973 or 5577068 or 5577070	N/A	N/A	N/A	110676362 or 110676363 or 110676364 or 110676920 or 5563935 or 5563937 or 5564273 or 5565896 or 5566062 or 5566412 or 5567152 or 5570357 or 5570789 or 5571019 or 5571022 or 5571109 or 5571297 or 5571298 or 5572427 or 5572436 or 5572439 or 5573284 or 5573287 or 5573288 or 5573298 or 5575606 or 5575669 or 5576969 or 5576970 or 5576971 or 5576972 or 5576973 or 5577068 or 5577070	110676362 or 110676363 or 110676364 or 110676920 or 5563935 or 5563937 or 5564273 or 5565896 or 5566062 or 5566412 or 5567152 or 5570357 or 5570789 or 5571019 or 5571022 or 5571109 or 5571297 or 5571298 or 5572427 or 5572436 or 5572439 or 5573284 or 5573287 or 5573288 or 5573298 or 5575606 or 5575669 or 5576969 or 5576970 or 5576971 or 5576972 or 5576973 or 5577068 or 5577070	N/A	N/A	N/A	N/A	R04353__in	N/A	N/A	N/A	R04353	R04353	N/A
MNXR111790	N/A	N/A	N/A	5567097	N/A	N/A	N/A	5567097	5567097	nba:CUN60_03355	N/A	N/A	N/A	R08229__in	N/A	N/A	N/A	R08229	R08229	rxn11757_c
MNXR143164	N/A	N/A	N/A	N/A	Unknown	N/A	N/A	N/A	N/A	N/A	N/A	N/A	N/A	N/A	rxn02484_d0	N/A	N/A	N/A	N/A	N/A
MNXR117517	N/A	N/A	N/A	N/A	N/A	N/A	N/A	N/A	N/A	N/A	N/A	N/A	N/A	N/A	N/A	RXN_12383	N/A	N/A	N/A	N/A
MNXR207623	N/A	N/A	N/A	N/A	N/A	N/A	N/A	N/A	N/A	N/A	N/A	N/A	N/A	N/A	N/A	RXN_22775	N/A	N/A	N/A	N/A
MNXR135129	N/A	N/A	N/A	110679863 or 5568295 or 5568575 or 5569491 or 5569492 or 5570640 or 5570644 or 5570646 or 5577944	N/A	N/A	N/A	N/A	N/A	N/A	N/A	N/A	N/A	R02108__in, R02108__in	N/A	N/A	N/A	N/A	N/A	N/A
MNXR158719	N/A	N/A	N/A	N/A	N/A	N/A	N/A	N/A	N/A	N/A	N/A	N/A	N/A	N/A	N/A	N/A	N/A	N/A	N/A	N/A
MNXR116284	N/A	5564663	N/A	N/A	N/A	5564663	5564663	N/A	5564663	N/A	N/A	RXN_10039	N/A	N/A	N/A	RXN_10039	RXN_10039	N/A	RXN_10039	N/A
MNXR213221	5564469	N/A	N/A	N/A	N/A	N/A	N/A	N/A	N/A	N/A	r0683	N/A	N/A	N/A	N/A	N/A	N/A	N/A	N/A	N/A
MNXR111727	N/A	N/A	N/A	N/A	N/A	N/A	N/A	110679833 or 110680480 or 110681119 or 110681120 or 110681121 or 110681124 or 110681125 or 110681126 or 23687491 or 23687973 or 5563676 or 5563679 or 5563699 or 5563952 or 5564085 or 5564561 or 5564575 or 5565319 or 5566007 or 5566024 or 5566029 or 5566033 or 5566107 or 5566114 or 5566115 or 5566144 or 5567205 or 5567206 or 5567217 or 5567218 or 5567219 or 5567220 or 5567436 or 5569229 or 5570776…	110679833 or 110680480 or 110681119 or 110681120 or 110681121 or 110681124 or 110681125 or 110681126 or 23687491 or 23687973 or 5563676 or 5563679 or 5563699 or 5563952 or 5564085 or 5564561 or 5564575 or 5565319 or 5566007 or 5566024 or 5566029 or 5566033 or 5566107 or 5566114 or 5566115 or 5566144 or 5567205 or 5567206 or 5567217 or 5567218 or 5567219 or 5567220 or 5567436 or 5569229 or 5570776…	N/A	N/A	N/A	N/A	N/A	N/A	N/A	N/A	R08149	R08149	N/A
MNXR111769	N/A	N/A	N/A	5566353	N/A	N/A	N/A	N/A	N/A	N/A	N/A	N/A	N/A	R08198__in	N/A	N/A	N/A	N/A	N/A	N/A
MNXR162477	5565360 or 5565372 or 5578855	N/A	N/A	N/A	N/A	N/A	N/A	N/A	N/A	N/A	RE2992M, RE2992X	N/A	N/A	N/A	N/A	N/A	N/A	N/A	N/A	N/A
MNXR105968	N/A	N/A	N/A	N/A	N/A	N/A	N/A	N/A	N/A	N/A	N/A	N/A	N/A	N/A	N/A	N/A	N/A	N/A	N/A	N/A
MNXR211563	N/A	N/A	N/A	N/A	N/A	N/A	N/A	N/A	N/A	N/A	N/A	N/A	N/A	N/A	N/A	N/A	N/A	N/A	N/A	N/A
MNXR122090	N/A	N/A	N/A	N/A	N/A	N/A	N/A	N/A	5575680	N/A	N/A	N/A	N/A	N/A	N/A	RXN_7954	N/A	N/A	RXN_7953	N/A
MNXR101469	N/A	N/A	N/A	N/A	N/A	N/A	N/A	N/A	N/A	N/A	MESCOALm	N/A	N/A	N/A	N/A	N/A	N/A	N/A	N/A	N/A
MNXR104633	N/A	N/A	N/A	N/A	N/A	N/A	N/A	N/A	N/A	N/A	N/A	N/A	N/A	N/A	N/A	N/A	N/A	N/A	N/A	N/A
MNXR96042	5570348 or 5572853	5570348	N/A	N/A	N/A	N/A	N/A	N/A	N/A	N/A	SPRMS	SPERMINE_SYNTHASE_RXN	N/A	N/A	N/A	N/A	N/A	N/A	N/A	N/A
MNXR211519	N/A	N/A	N/A	N/A	N/A	N/A	N/A	N/A	N/A	N/A	N/A	N/A	N/A	N/A	N/A	N/A	N/A	N/A	N/A	N/A
MNXR151767	N/A	N/A	N/A	5565281	N/A	N/A	N/A	110679834 or 23687553 or 5565281 or 5569767 or 5570230 or 5570232 or 5572933	N/A	N/A	N/A	N/A	N/A	R01904__in	N/A	N/A	N/A	R01904	N/A	N/A
MNXR95515	5568204	N/A	N/A	N/A	N/A	N/A	N/A	N/A	N/A	N/A	AG13T1g	N/A	N/A	N/A	N/A	N/A	N/A	N/A	N/A	N/A
MNXR112582	N/A	N/A	N/A	N/A	N/A	N/A	N/A	N/A	N/A	N/A	N/A	N/A	N/A	N/A	N/A	N/A	N/A	R09145	R09145	N/A
MNXR97047	5570159	N/A	5570159	N/A	Unknown	5570159	N/A	N/A	N/A	N/A	CYTK1, CYTK1n	N/A	CYTK1	N/A	rxn00364_c0	RXN_11832	N/A	N/A	N/A	N/A
MNXR136771	N/A	N/A	N/A	5564622 or 5566258 or 5566259 or 5574118 or 5575359 or 5575366 or 5578062 or 5578063 or 5578064 or 5578065	N/A	N/A	N/A	N/A	N/A	N/A	N/A	N/A	N/A	R02950__in	N/A	N/A	N/A	N/A	N/A	N/A
MNXR163098	N/A	N/A	N/A	N/A	N/A	N/A	N/A	N/A	N/A	N/A	N/A	N/A	N/A	N/A	N/A	N/A	N/A	N/A	N/A	N/A
MNXR119044	N/A	5571173 or 5573238 or 5575223	N/A	N/A	N/A	5571173 or 5573238 or 5575223	N/A	N/A	N/A	N/A	N/A	RXN_14971	N/A	N/A	N/A	RXN_14971, RXN_14971_SUC/CPD_9612//FUM/CPD_15301.28.	N/A	N/A	N/A	N/A
MNXR100190	5577235	N/A	N/A	N/A	N/A	N/A	N/A	N/A	N/A	N/A	GLCNACASE2ly	N/A	N/A	N/A	N/A	N/A	N/A	N/A	N/A	N/A
MNXR115426	N/A	110676788 or 5567804 or 5568625 or 5569755 or 5572374 or 5574147 or 5576737 or 5577354 or 5577498	N/A	N/A	N/A	110676788 or 5567804 or 5568625 or 5569755 or 5572374 or 5574147 or 5576737 or 5577354 or 5577498	110676788 or 5567804 or 5568625 or 5576737 or 5577354	N/A	110676788 or 5567804 or 5568625 or 5576737 or 5577354	N/A	N/A	3.4.11.1_RXN, 3.4.11.9_RXN	N/A	N/A	N/A	3.4.11.1_RXN, 3.4.11.9_RXN	3.4.11.1_RXN	N/A	3.4.11.1_RXN	N/A
MNXR154012	N/A	N/A	N/A	N/A	N/A	N/A	N/A	N/A	N/A	N/A	4HATVACIDtep	N/A	N/A	N/A	N/A	N/A	N/A	N/A	N/A	N/A
MNXR190908	N/A	N/A	N/A	N/A	N/A	N/A	N/A	N/A	N/A	N/A	N/A	N/A	N/A	N/A	N/A	DIHYDROXYMETVALDEHYDRAT_RXN	N/A	N/A	N/A	N/A
MNXR157369	(23687873 and 5572923) or (5565366 and 5572923) or (5565367 and 5572923)	N/A	N/A	N/A	N/A	N/A	N/A	N/A	N/A	N/A	FAOXC181C181OHm	N/A	N/A	N/A	N/A	N/A	N/A	N/A	N/A	N/A
MNXR145168	N/A	N/A	N/A	N/A	N/A	N/A	N/A	N/A	N/A	N/A	N/A	N/A	N/A	N/A	N/A	HYDROXYLAMINE_REDUCTASE_NADH_RXN	N/A	N/A	N/A	N/A
MNXR123702	N/A	N/A	N/A	N/A	N/A	N/A	N/A	N/A	N/A	N/A	N/A	N/A	N/A	N/A	N/A	RXN66_22	N/A	N/A	N/A	N/A
MNXR104211	5564874	N/A	N/A	N/A	N/A	N/A	N/A	N/A	N/A	N/A	S6TASE12ly	N/A	N/A	N/A	N/A	N/A	N/A	N/A	N/A	N/A
MNXR191723	N/A	N/A	N/A	N/A	N/A	5575262 or 5575265	N/A	N/A	N/A	N/A	N/A	N/A	N/A	N/A	N/A	RXN_21548	N/A	N/A	N/A	N/A
MNXR163672	N/A	N/A	N/A	N/A	N/A	N/A	N/A	N/A	N/A	N/A	N/A	N/A	N/A	R12140__in	N/A	N/A	N/A	R12140	R12140	N/A
MNXR106381	N/A	N/A	N/A	33307544 or 33307557 or 33307558	N/A	N/A	N/A	N/A	N/A	N/A	N/A	N/A	N/A	R00082__in	N/A	N/A	N/A	N/A	N/A	N/A
MNXR212659	N/A	N/A	N/A	N/A	N/A	N/A	N/A	N/A	N/A	N/A	RE2028C	N/A	N/A	N/A	N/A	N/A	N/A	N/A	N/A	N/A
MNXR116252	N/A	110680439 or 23687795 or 5573651 or 5573705	N/A	N/A	N/A	110680439 or 23687795 or 5573651 or 5573705	23687795 or 5573705	N/A	23687795 or 5573705	N/A	N/A	RIBONUCLEOSIDE_DIP_REDUCTI_RXN	N/A	N/A	N/A	RIBONUCLEOSIDE_DIP_REDUCTI_RXN	RIBONUCLEOSIDE_DIP_REDUCTI_RXN	N/A	RIBONUCLEOSIDE_DIP_REDUCTI_RXN	N/A
MNXR115291	N/A	N/A	N/A	N/A	N/A	N/A	23687644	N/A	23687644	N/A	N/A	N/A	N/A	N/A	N/A	N/A	3.1.3.16_RXN	N/A	3.1.3.16_RXN	N/A
MNXR147881	N/A	N/A	N/A	5571932	N/A	N/A	N/A	N/A	N/A	N/A	N/A	N/A	N/A	R02849__in	N/A	N/A	N/A	N/A	N/A	N/A
MNXR164753	N/A	5569601 or 5570994	N/A	N/A	N/A	5569601 or 5570994	N/A	N/A	N/A	N/A	N/A	RXN_20343	N/A	N/A	N/A	RXN_20343	N/A	N/A	N/A	N/A
MNXR118759	N/A	5574041	N/A	N/A	N/A	5574041	N/A	N/A	N/A	N/A	N/A	RXN_14549	N/A	N/A	N/A	RXN_14549	N/A	N/A	N/A	N/A
MNXR94989	N/A	5563688 or 5572450 or 5572453	N/A	N/A	N/A	5563688 or 5572450 or 5572453	N/A	5563688	5563688	pcp:JM49_15295	N/A	RXN6666_4	N/A	N/A	N/A	RXN6666_4	N/A	R04300	RXN6666_4	rxn27000_c
MNXR117495	N/A	5573007 or 5573850	N/A	N/A	N/A	5573007 or 5573850	N/A	N/A	N/A	N/A	N/A	RXN_12353	N/A	N/A	N/A	RXN_12353	N/A	N/A	N/A	N/A
MNXR190068	N/A	5563704	N/A	5563704	N/A	5563704	N/A	5563704	5563704	N/A	N/A	HYDROXYLYSINE_KINASE_RXN	N/A	R03378__in	N/A	HYDROXYLYSINE_KINASE_RXN	N/A	R03378	HYDROXYLYSINE_KINASE_RXN	N/A
MNXR146101	N/A	5570907	N/A	N/A	N/A	N/A	5570907	5570907	5570907	N/A	N/A	D_PPENTOMUT_RXN	N/A	N/A	N/A	N/A	D_PPENTOMUT_RXN	R02749	D_PPENTOMUT_RXN	N/A
MNXR152859	N/A	N/A	N/A	5578957	N/A	N/A	N/A	N/A	N/A	N/A	N/A	N/A	N/A	R01625__in	N/A	N/A	N/A	N/A	N/A	N/A
MNXR107794	N/A	N/A	N/A	23687459 or 23687690 or 23687728 or 23687757 or 23687967 or 5568018 or 5568019 or 5568028	N/A	N/A	N/A	N/A	N/A	N/A	N/A	N/A	N/A	R02878__in	N/A	N/A	N/A	N/A	N/A	N/A
MNXR142793	5579185	N/A	N/A	N/A	N/A	N/A	N/A	N/A	N/A	N/A	DOLDPP_Ler	N/A	N/A	N/A	N/A	N/A	N/A	N/A	N/A	N/A
MNXR115503	N/A	110674166 or 110678492	N/A	N/A	N/A	110674166 or 110678492	N/A	N/A	N/A	N/A	N/A	3.4.21.89_RXN	N/A	N/A	N/A	3.4.21.89_RXN	N/A	N/A	N/A	N/A
MNXR123710	N/A	N/A	N/A	N/A	N/A	N/A	N/A	N/A	N/A	N/A	N/A	N/A	N/A	N/A	N/A	RXN66_310	N/A	N/A	N/A	N/A
MNXR106290	N/A	N/A	N/A	N/A	N/A	N/A	N/A	N/A	N/A	N/A	N/A	N/A	N/A	N/A	N/A	N/A	N/A	N/A	N/A	N/A
MNXR118364	N/A	5574368	N/A	N/A	N/A	5574368	N/A	N/A	N/A	N/A	N/A	RXN_13871	N/A	N/A	N/A	RXN_13871	N/A	N/A	N/A	N/A
MNXR154387	N/A	N/A	5574006	N/A	N/A	N/A	N/A	N/A	N/A	N/A	N/A	N/A	ACSPHAC141, R_ACSPHAC141	N/A	N/A	N/A	N/A	N/A	N/A	N/A
MNXR119162	N/A	110674222 or 110674342 or 110674343 or 110678457 or 110678458 or 110679833 or 110680480 or 110680506 or 110681119 or 110681120 or 110681121 or 110681124 or 110681125 or 110681126 or 23687491 or 23687515 or 23687973 or 5563699 or 5564561 or 5564665 or 5565636 or 5565685 or 5566029 or 5566033 or 5566107 or 5566113 or 5566114 or 5566115 or 5566144 or 5567205 or 5567206 or 5567218 or 5567220 or 55672…	N/A	N/A	N/A	110674222 or 110674342 or 110674343 or 110678457 or 110678458 or 110679833 or 110680480 or 110680506 or 110681119 or 110681120 or 110681121 or 110681124 or 110681125 or 110681126 or 23687491 or 23687515 or 23687973 or 5563699 or 5564561 or 5564665 or 5565636 or 5565685 or 5566029 or 5566033 or 5566107 or 5566113 or 5566114 or 5566115 or 5566144 or 5567205 or 5567206 or 5567218 or 5567220 or 55672…	110674222 or 110674342 or 110674343 or 110680506 or 5565685 or 5567295 or 5575961 or 5576143 or 5576144 or 5576146 or 5576147 or 5576149 or 5576150 or 5576494 or 5577726	N/A	110674222 or 110674342 or 110674343 or 110680506 or 5565685 or 5567295 or 5575961 or 5576143 or 5576144 or 5576146 or 5576147 or 5576149 or 5576150 or 5576494 or 5577726	N/A	N/A	RXN_15135	N/A	N/A	N/A	RXN_15135	RXN_15135	N/A	RXN_15135	N/A
MNXR190992	N/A	N/A	N/A	N/A	N/A	N/A	N/A	N/A	N/A	N/A	N/A	N/A	R_FACOAE60	N/A	N/A	N/A	N/A	N/A	N/A	N/A
MNXR96876	5570159	N/A	110679315 or 5570159	N/A	N/A	N/A	N/A	N/A	N/A	N/A	CYTK6, CYTK6n	N/A	CPK1, R_CPK1	N/A	N/A	N/A	N/A	N/A	N/A	N/A
MNXR154975	5566521	N/A	N/A	N/A	N/A	N/A	N/A	N/A	N/A	N/A	C121CPT1	N/A	N/A	N/A	N/A	N/A	N/A	N/A	N/A	N/A
MNXR103693	N/A	N/A	N/A	N/A	N/A	N/A	N/A	N/A	N/A	N/A	RE2524C	N/A	N/A	N/A	N/A	N/A	N/A	N/A	N/A	N/A
MNXR158651	N/A	N/A	N/A	N/A	N/A	N/A	N/A	N/A	N/A	N/A	N/A	N/A	N/A	N/A	N/A	N/A	N/A	N/A	N/A	N/A
MNXR157358	(5572923 and 5574197)	N/A	N/A	N/A	N/A	N/A	N/A	N/A	N/A	N/A	FAOXC164C143m	N/A	N/A	N/A	N/A	N/A	N/A	N/A	N/A	N/A
MNXR148645	N/A	N/A	N/A	5569640 or 5569642 or 5573336	N/A	N/A	N/A	5569640 or 5569642 or 5573336	N/A	N/A	N/A	N/A	N/A	R04311__in	N/A	N/A	N/A	R04311	N/A	N/A
MNXR191320	N/A	N/A	N/A	N/A	N/A	N/A	N/A	N/A	110678056 or 5575285	N/A	N/A	N/A	N/A	N/A	N/A	RXN_9844	N/A	N/A	RXN_9844	N/A
MNXR136391	N/A	N/A	N/A	N/A	N/A	N/A	N/A	N/A	N/A	N/A	N/A	N/A	N/A	N/A	N/A	N/A	N/A	N/A	N/A	rxn09460_c
MNXR145256	N/A	N/A	N/A	N/A	N/A	N/A	N/A	N/A	N/A	N/A	N/A	N/A	N/A	N/A	N/A	N/A	N/A	N/A	N/A	N/A
MNXR208202	N/A	N/A	N/A	N/A	N/A	N/A	N/A	N/A	N/A	N/A	N/A	N/A	N/A	N/A	N/A	RXN_23491	N/A	N/A	N/A	N/A
MNXR100441	N/A	N/A	N/A	N/A	Unknown	N/A	N/A	N/A	N/A	N/A	N/A	N/A	N/A	N/A	rxn03983_c0, rxn03983_d0	N/A	N/A	N/A	N/A	N/A
MNXR103726	N/A	N/A	N/A	N/A	N/A	N/A	N/A	N/A	N/A	N/A	RE2814M, RE2814R	N/A	N/A	N/A	N/A	N/A	N/A	N/A	N/A	N/A
MNXR207484	N/A	N/A	N/A	N/A	N/A	N/A	N/A	N/A	N/A	N/A	N/A	N/A	N/A	N/A	N/A	RXN66_680	N/A	N/A	N/A	N/A
MNXR101097	N/A	N/A	N/A	N/A	N/A	N/A	N/A	N/A	N/A	N/A	N/A	N/A	N/A	N/A	N/A	LIPOXYGENASE_RXN	N/A	N/A	N/A	N/A
MNXR153018	N/A	N/A	N/A	N/A	N/A	N/A	N/A	5570018 or 5578821	N/A	N/A	N/A	N/A	N/A	N/A	N/A	N/A	N/A	R03646	N/A	N/A
MNXR204788	N/A	N/A	N/A	N/A	N/A	N/A	N/A	N/A	N/A	N/A	N/A	N/A	N/A	N/A	N/A	N/A	N/A	N/A	N/A	N/A
MNXR158611	N/A	N/A	N/A	N/A	N/A	N/A	N/A	N/A	N/A	N/A	N/A	N/A	N/A	N/A	N/A	N/A	N/A	N/A	N/A	N/A
MNXR105387	N/A	N/A	N/A	N/A	N/A	N/A	N/A	N/A	N/A	N/A	r0795	N/A	N/A	N/A	N/A	N/A	N/A	N/A	N/A	N/A
MNXR189906	N/A	N/A	N/A	N/A	N/A	N/A	N/A	N/A	N/A	ccb:Clocel_1840 or gba:J421_3839 or tdi:AUW17_02515 or tpx:Turpa_2698	N/A	N/A	N/A	N/A	N/A	N/A	N/A	N/A	N/A	rxn00715_c
MNXR158646	N/A	N/A	N/A	N/A	N/A	N/A	N/A	N/A	N/A	N/A	N/A	N/A	N/A	N/A	N/A	N/A	N/A	N/A	N/A	N/A
MNXR147251	N/A	5569995 or 5569998 or 5576648	N/A	5569995 or 5569998 or 5576648	N/A	5569995 or 5569998 or 5576648	5569995 or 5569998	N/A	5569995 or 5569998	N/A	N/A	D_AMINO_ACID_OXIDASE_RXN	N/A	R01340__in	N/A	D_AMINO_ACID_OXIDASE_RXN	D_AMINO_ACID_OXIDASE_RXN	N/A	D_AMINO_ACID_OXIDASE_RXN	N/A
MNXR137892	N/A	N/A	N/A	5579187	N/A	N/A	N/A	N/A	N/A	N/A	N/A	N/A	N/A	R00849__in, R00849__in	N/A	N/A	N/A	N/A	N/A	N/A
MNXR106278	N/A	N/A	N/A	N/A	N/A	N/A	N/A	N/A	N/A	N/A	N/A	N/A	N/A	N/A	N/A	N/A	N/A	N/A	N/A	N/A
MNXR162609	N/A	N/A	N/A	N/A	N/A	N/A	N/A	N/A	N/A	N/A	PVStep	N/A	N/A	N/A	N/A	N/A	N/A	N/A	N/A	N/A
MNXR206825	N/A	N/A	N/A	N/A	N/A	N/A	N/A	N/A	N/A	N/A	N/A	N/A	N/A	N/A	N/A	RXN_23401	N/A	N/A	N/A	N/A
MNXR176990	N/A	N/A	N/A	N/A	Unknown	N/A	N/A	N/A	N/A	N/A	N/A	N/A	N/A	N/A	rxn24411_m0	N/A	N/A	N/A	N/A	N/A
MNXR114954	N/A	5566281 or 5570810	N/A	N/A	N/A	5566281 or 5570810	N/A	N/A	N/A	N/A	N/A	1.17.99.3_RXN	N/A	N/A	N/A	1.17.99.3_RXN, 1.17.99.3_RXN	N/A	N/A	N/A	N/A
MNXR118949	N/A	N/A	N/A	N/A	N/A	N/A	N/A	N/A	N/A	N/A	N/A	N/A	N/A	N/A	N/A	RXN_14811	N/A	N/A	N/A	N/A
MNXR100329	N/A	5572654	5572654	N/A	N/A	5572654	N/A	5572654	5572654	mzh:Mzhil_0008 or thb:N186_01890	GLYCK2	GKI_RXN	GLYCK2, R_GLYCK2	N/A	N/A	GKI_RXN	N/A	R08572	GKI_RXN	rxn27876_c
MNXR103929	N/A	N/A	N/A	N/A	N/A	N/A	N/A	N/A	N/A	N/A	RE3495C	N/A	N/A	N/A	N/A	N/A	N/A	N/A	N/A	N/A
MNXR158477	N/A	N/A	N/A	N/A	N/A	N/A	N/A	N/A	N/A	N/A	N/A	N/A	N/A	N/A	N/A	N/A	N/A	N/A	N/A	N/A
MNXR158491	N/A	N/A	N/A	N/A	N/A	N/A	N/A	N/A	N/A	N/A	N/A	N/A	N/A	N/A	N/A	N/A	N/A	N/A	N/A	N/A
MNXR188730	N/A	N/A	N/A	5565629	N/A	N/A	N/A	N/A	N/A	N/A	N/A	N/A	N/A	R00572__in	N/A	N/A	N/A	N/A	N/A	N/A
MNXR137614	N/A	N/A	N/A	N/A	N/A	N/A	N/A	N/A	N/A	N/A	N/A	N/A	N/A	N/A	N/A	N/A	N/A	N/A	N/A	rxn05278_c
MNXR147348	N/A	N/A	N/A	5568674 or 5568678 or 5571646	N/A	N/A	N/A	N/A	N/A	N/A	N/A	N/A	N/A	R01493__in	N/A	N/A	N/A	N/A	N/A	N/A
MNXR163440	N/A	N/A	N/A	N/A	N/A	N/A	N/A	N/A	N/A	N/A	N/A	N/A	N/A	R11695__in	N/A	N/A	N/A	R11695	R11695	N/A
MNXR158465	N/A	N/A	N/A	N/A	N/A	N/A	N/A	N/A	N/A	N/A	N/A	N/A	N/A	N/A	N/A	N/A	N/A	N/A	N/A	N/A
MNXR121048	N/A	N/A	N/A	N/A	N/A	N/A	N/A	N/A	N/A	N/A	N/A	N/A	N/A	N/A	N/A	RXN_17629	N/A	N/A	N/A	N/A
MNXR145234	N/A	N/A	N/A	N/A	N/A	N/A	N/A	5566485	5566485	N/A	N/A	N/A	N/A	R04444__in	N/A	N/A	N/A	R04444	HYDROXYPYRROLINEDEH_RXN	N/A
MNXR167042	N/A	N/A	N/A	N/A	N/A	5569095 or 5577186	N/A	N/A	N/A	N/A	N/A	N/A	N/A	N/A	N/A	RXN_20669	N/A	N/A	N/A	N/A
MNXR101249	N/A	110676873 or 5563856 or 5566575 or 5566868 or 5566869 or 5580205 or 5580322	N/A	N/A	N/A	110676873 or 5563856 or 5566575 or 5566868 or 5566869 or 5580205 or 5580322	5580205	N/A	5580205	N/A	LTD4DP	RXN66_337	N/A	N/A	N/A	RXN66_337	RXN66_337	N/A	RXN66_337	N/A
MNXR211267	N/A	N/A	N/A	N/A	N/A	N/A	N/A	N/A	N/A	N/A	N/A	N/A	N/A	N/A	N/A	N/A	N/A	N/A	N/A	N/A
MNXR107649	N/A	N/A	N/A	N/A	N/A	N/A	N/A	5572378	N/A	N/A	N/A	N/A	N/A	N/A	N/A	N/A	N/A	R02662	N/A	N/A
MNXR105956	N/A	N/A	N/A	N/A	N/A	N/A	N/A	N/A	N/A	N/A	N/A	N/A	N/A	N/A	N/A	N/A	N/A	N/A	N/A	N/A
MNXR115669	N/A	110675517 or 110680419 or 110680491 or 23687873 or 5564156 or 5564158 or 5564469 or 5565282 or 5565366 or 5565367 or 5566281 or 5566975 or 5569333 or 5570810 or 5570994 or 5571144 or 5575181 or 5577139 or 5578374	N/A	N/A	N/A	110675517 or 110680419 or 110680491 or 23687873 or 5564156 or 5564158 or 5564469 or 5565282 or 5565366 or 5565367 or 5566281 or 5566975 or 5569333 or 5570810 or 5570994 or 5571144 or 5575181 or 5577139 or 5578374	110680419 or 5564156 or 5564158 or 5566975 or 5578374	N/A	110680419 or 5564156 or 5564158 or 5566975 or 5578374	N/A	N/A	ACYLCOADEHYDROG_RXN	N/A	N/A	N/A	ACYLCOADEHYDROG_RXN, ACYLCOADEHYDROG_RXN_CPD_196/ETF_Oxidized/PROTON//CPD_23631/ETF_Reduced.51., ACYLCOADEHYDROG_RXN_LAUROYLCOA_CPD/ETF_Oxidized/PROTON//POLYMER_INST_TRANS_D2_ENOYL_COA_C8_H16/ETF_Reduced.87., ACYLCOADEHYDROG_RXN_POLYMER_INST_Saturated_Fatty_Acyl_CoA_C16_H32/ETF_Oxidized/PROTON//POLYMER_INST_TRANS_D2_ENOYL_COA_C16_H32/ETF_Reduced.119., ACYLCOADEHYDROG_RXN_STEAROYL_COA/ETF_Oxidized…	RXN_13449	N/A	RXN_13449	N/A
MNXR149167	N/A	110678628 or 110678731 or 5578477 or 5578478	N/A	N/A	N/A	110678628 or 110678731 or 5578477 or 5578478	110678628 or 110678731 or 5578477 or 5578478	N/A	110678628 or 110678731 or 5578477 or 5578478	N/A	N/A	2.1.1.135_RXN	N/A	N/A	N/A	2.1.1.135_RXN	2.1.1.135_RXN	N/A	2.1.1.135_RXN	N/A
MNXR158791	N/A	N/A	N/A	N/A	N/A	N/A	N/A	N/A	N/A	N/A	N/A	N/A	N/A	N/A	N/A	N/A	N/A	N/A	N/A	N/A
MNXR190327	N/A	N/A	N/A	N/A	N/A	N/A	N/A	N/A	N/A	N/A	N/A	N/A	N/A	N/A	N/A	N/A	N/A	N/A	N/A	N/A
MNXR104926	N/A	5568007 or 5573696	5568007 or 5573696	N/A	N/A	N/A	N/A	N/A	N/A	N/A	N/A	TREHALOSEPHOSPHA_RXN	TRE6PP	N/A	N/A	N/A	N/A	N/A	N/A	N/A
MNXR149949	N/A	110676479 or 110681460	N/A	N/A	N/A	110676479 or 110681460	N/A	N/A	N/A	N/A	N/A	RXN3O_218	N/A	N/A	N/A	RXN3O_218	N/A	N/A	N/A	N/A
MNXR158339	N/A	N/A	N/A	N/A	N/A	N/A	N/A	N/A	N/A	N/A	N/A	N/A	N/A	N/A	N/A	N/A	N/A	N/A	N/A	N/A
MNXR110814	N/A	N/A	N/A	110676362 or 110676363 or 110676364 or 110676920 or 5563935 or 5563937 or 5564273 or 5565896 or 5566062 or 5566412 or 5567152 or 5570357 or 5570789 or 5571019 or 5571022 or 5571109 or 5571297 or 5571298 or 5572427 or 5572436 or 5572439 or 5573284 or 5573287 or 5573288 or 5573298 or 5575606 or 5575669 or 5576969 or 5576970 or 5576971 or 5576972 or 5576973 or 5577068 or 5577070	N/A	N/A	N/A	110676362 or 110676363 or 110676364 or 110676920 or 5563935 or 5563937 or 5564273 or 5565896 or 5566062 or 5566412 or 5567152 or 5570357 or 5570789 or 5571019 or 5571022 or 5571109 or 5571297 or 5571298 or 5572427 or 5572436 or 5572439 or 5573284 or 5573287 or 5573288 or 5573298 or 5575606 or 5575669 or 5576969 or 5576970 or 5576971 or 5576972 or 5576973 or 5577068 or 5577070	110676362 or 110676363 or 110676364 or 110676920 or 5563935 or 5563937 or 5564273 or 5565896 or 5566062 or 5566412 or 5567152 or 5570357 or 5570789 or 5571019 or 5571022 or 5571109 or 5571297 or 5571298 or 5572427 or 5572436 or 5572439 or 5573284 or 5573287 or 5573288 or 5573298 or 5575606 or 5575669 or 5576969 or 5576970 or 5576971 or 5576972 or 5576973 or 5577068 or 5577070	N/A	N/A	N/A	N/A	R07106__in, R07106__in	N/A	N/A	N/A	R07106	R07106	N/A
MNXR104820	N/A	N/A	N/A	N/A	N/A	N/A	N/A	N/A	N/A	N/A	N/A	N/A	N/A	N/A	N/A	N/A	N/A	N/A	N/A	N/A
MNXR103589	5566784	N/A	N/A	N/A	N/A	N/A	N/A	N/A	N/A	N/A	RE1957G	N/A	N/A	N/A	N/A	N/A	N/A	N/A	N/A	N/A
MNXR122766	N/A	110674273 or 110681030 or 110681059 or 5564084 or 5566299 or 5566313 or 5567182 or 5567183 or 5567184 or 5567186 or 5567187 or 5568385 or 5568895 or 5568896 or 5569007 or 5569013 or 5569949 or 5570152 or 5574265 or 5575006 or 5578326 or 5578652 or 5578908 or 5578909 or 5579998 or 5579999	N/A	N/A	N/A	110674273 or 110681030 or 110681059 or 5564084 or 5566299 or 5566313 or 5567182 or 5567183 or 5567184 or 5567186 or 5567187 or 5568385 or 5568895 or 5568896 or 5569007 or 5569013 or 5569949 or 5570152 or 5574265 or 5575006 or 5578326 or 5578652 or 5578908 or 5578909 or 5579998 or 5579999	110674273 or 110681030 or 110681059 or 5564084 or 5566299 or 5566313 or 5567182 or 5567183 or 5567184 or 5567185 or 5567186 or 5567187 or 5568385 or 5568895 or 5568896 or 5569007 or 5569013 or 5569949 or 5570152 or 5574265 or 5575006 or 5578326 or 5578652 or 5578908 or 5578909 or 5579998 or 5579999	N/A	110674273 or 110681030 or 110681059 or 5564084 or 5566299 or 5566313 or 5567182 or 5567183 or 5567184 or 5567185 or 5567186 or 5567187 or 5568385 or 5568895 or 5568896 or 5569007 or 5569013 or 5569949 or 5570152 or 5574265 or 5575006 or 5578326 or 5578652 or 5578908 or 5578909 or 5579998 or 5579999	N/A	N/A	RXN_9344	N/A	N/A	N/A	RXN_9344, RXN_9344_OLEOYL_COA/NADPH/PROTON//CPD_20985/CO_A/NADP.45.	RXN_9344	N/A	RXN_9344	N/A
MNXR119786	N/A	N/A	N/A	N/A	N/A	N/A	N/A	N/A	N/A	N/A	N/A	N/A	N/A	N/A	N/A	RXN_1603	N/A	N/A	N/A	N/A
MNXR101418	N/A	N/A	N/A	N/A	N/A	N/A	N/A	N/A	N/A	N/A	MCLACCYSR	N/A	N/A	N/A	N/A	N/A	N/A	N/A	N/A	N/A
MNXR103107	N/A	N/A	N/A	N/A	Unknown	N/A	N/A	N/A	N/A	N/A	N/A	N/A	N/A	N/A	R_rxn00151_d0, rxn00151_d0	N/A	N/A	N/A	N/A	N/A
MNXR183845	N/A	5574382	N/A	N/A	N/A	5574382	N/A	N/A	N/A	N/A	N/A	RXN_18511	N/A	N/A	N/A	RXN_18511	N/A	N/A	N/A	N/A
MNXR153725	N/A	N/A	5570500	N/A	N/A	N/A	N/A	N/A	N/A	N/A	N/A	N/A	GALCTD, R_GALCTD	N/A	N/A	N/A	N/A	N/A	N/A	N/A
MNXR109970	N/A	N/A	N/A	N/A	N/A	N/A	N/A	5576381	5576381	N/A	N/A	N/A	N/A	N/A	N/A	N/A	N/A	R05979	R05979	N/A
MNXR163148	N/A	N/A	N/A	N/A	N/A	N/A	N/A	N/A	N/A	N/A	N/A	N/A	N/A	N/A	N/A	N/A	N/A	N/A	N/A	N/A
MNXR195416	N/A	N/A	5570232	N/A	N/A	N/A	N/A	N/A	N/A	N/A	N/A	N/A	R_SAOR, SAOR	N/A	N/A	N/A	N/A	N/A	N/A	N/A
MNXR96807	N/A	N/A	N/A	N/A	Unknown	N/A	N/A	N/A	N/A	N/A	N/A	N/A	N/A	N/A	rxn03907_d0	N/A	N/A	N/A	N/A	N/A
MNXR115941	N/A	5573623	N/A	N/A	N/A	5573623	N/A	N/A	N/A	N/A	N/A	GLYCOGEN_BRANCH_RXN	N/A	N/A	N/A	GLYCOGEN_BRANCH_RXN	N/A	N/A	N/A	N/A
MNXR150523	N/A	N/A	N/A	N/A	N/A	N/A	110681103 or 110681520 or 5568724	N/A	110681103 or 110681520 or 5568724	N/A	N/A	N/A	N/A	N/A	N/A	N/A	RXN_10462	N/A	RXN_10462	N/A
MNXR158433	N/A	N/A	N/A	N/A	N/A	N/A	N/A	N/A	N/A	N/A	N/A	N/A	N/A	N/A	N/A	N/A	N/A	N/A	N/A	N/A
MNXR148029	N/A	N/A	N/A	N/A	N/A	N/A	N/A	N/A	N/A	N/A	N/A	N/A	N/A	N/A	N/A	ACETYLSEROTONIN_O_METHYLTRANSFERASE_RXN	N/A	N/A	N/A	N/A
MNXR211730	N/A	N/A	N/A	N/A	N/A	N/A	N/A	N/A	N/A	N/A	N/A	N/A	N/A	N/A	N/A	N/A	N/A	N/A	N/A	N/A
MNXR107138	N/A	N/A	N/A	N/A	Unknown	N/A	N/A	N/A	N/A	N/A	N/A	N/A	PDYXPT_c, R_PDYXPT_c	N/A	R_rxn01253_c0, rxn01253_c0	N/A	N/A	N/A	N/A	N/A
MNXR164879	N/A	5573011 or 5577818	N/A	N/A	N/A	5573011 or 5577818	N/A	N/A	N/A	N/A	N/A	RXN_20524	N/A	N/A	N/A	RXN_20524	N/A	N/A	N/A	N/A
MNXR158414	N/A	N/A	N/A	N/A	N/A	N/A	N/A	N/A	N/A	N/A	N/A	N/A	N/A	N/A	N/A	N/A	N/A	N/A	N/A	N/A
MNXR190980	N/A	N/A	N/A	N/A	N/A	N/A	N/A	N/A	N/A	N/A	N/A	N/A	R_FACOAE100	N/A	N/A	N/A	N/A	N/A	N/A	N/A
MNXR146025	N/A	5563572 or 5564303 or 5566375 or 5573318 or 5574483 or 5574778 or 5576998	N/A	N/A	N/A	5563572 or 5564303 or 5566375 or 5573318 or 5574483 or 5574778 or 5576998	5563572 or 5564303 or 5566375 or 5572477 or 5574483 or 5576998	N/A	5563572 or 5564303 or 5566375 or 5572477 or 5574483 or 5576998	N/A	N/A	RXN_10958	N/A	N/A	N/A	RXN_10958	RXN_10958	N/A	RXN_10958	N/A
MNXR145513	N/A	N/A	5570068 or 5575533	N/A	N/A	N/A	N/A	N/A	N/A	N/A	N/A	N/A	R_MAN1PT2	N/A	N/A	N/A	N/A	N/A	N/A	N/A
MNXR143157	N/A	N/A	N/A	N/A	N/A	N/A	N/A	N/A	N/A	N/A	H6MTerm_L	N/A	N/A	N/A	N/A	N/A	N/A	N/A	N/A	N/A
MNXR211375	N/A	N/A	N/A	N/A	N/A	N/A	N/A	N/A	N/A	N/A	N/A	N/A	N/A	N/A	N/A	N/A	N/A	N/A	N/A	N/A
MNXR146238	5576102	5568730	5568730	N/A	N/A	5568730	5568730	N/A	5568730	N/A	RBK_D	D_RIBULOKIN_RXN	R_RBK_Dr, RBK_Dr	N/A	N/A	D_RIBULOKIN_RXN	D_RIBULOKIN_RXN	N/A	D_RIBULOKIN_RXN	N/A
MNXR95199	N/A	N/A	N/A	N/A	N/A	N/A	N/A	N/A	N/A	cprv:CYPRO_0422 or llu:AKJ09_00853	N/A	N/A	N/A	N/A	N/A	N/A	N/A	N/A	N/A	rxn19982_c
MNXR160383	N/A	N/A	N/A	N/A	N/A	N/A	N/A	N/A	N/A	N/A	N/A	N/A	N/A	N/A	N/A	N/A	N/A	N/A	N/A	N/A
MNXR149100	N/A	N/A	N/A	5575716	N/A	N/A	N/A	N/A	N/A	N/A	N/A	N/A	N/A	R05002__in	N/A	N/A	N/A	N/A	N/A	N/A
MNXR211524	N/A	N/A	N/A	N/A	N/A	N/A	N/A	N/A	N/A	N/A	N/A	N/A	N/A	N/A	N/A	N/A	N/A	N/A	N/A	N/A
MNXR122787	N/A	N/A	N/A	N/A	N/A	N/A	N/A	N/A	N/A	N/A	N/A	N/A	N/A	N/A	N/A	RXN_9377	N/A	N/A	N/A	N/A
MNXR143153	N/A	N/A	N/A	N/A	N/A	N/A	N/A	N/A	N/A	N/A	H3MTerm_L	N/A	N/A	N/A	N/A	N/A	N/A	N/A	N/A	N/A
MNXR105934	N/A	N/A	N/A	N/A	N/A	N/A	N/A	N/A	N/A	N/A	N/A	N/A	N/A	N/A	N/A	N/A	N/A	N/A	N/A	N/A
MNXR193397	N/A	N/A	N/A	N/A	N/A	5568633 or 5571801 or 5571804 or 5572923 or 5574197 or 5576217 or 5576671	N/A	N/A	N/A	N/A	N/A	N/A	N/A	N/A	N/A	RXN_21767	N/A	N/A	N/A	N/A
MNXR100277	5568426	5568426	N/A	N/A	Unknown	5568426	5568426	5568426	5568426	N/A	GLU5Km	GLUTKIN_RXN	N/A	N/A	R_rxn00179_c0, R_rxn00179_d0, rxn00179_c0, rxn00179_d0	GLUTKIN_RXN	GLUTKIN_RXN	R00239	GLUTKIN_RXN	N/A
MNXR100482	N/A	N/A	5565700 or 5566344 or 5566885 or 5569928 or 5571136 or 5571799 or 5579819 or spontaneous	5564829 or 5565700 or 5566344 or 5566885 or 5566891 or 5569928 or 5571136 or 5571799 or 5571803 or 5574052 or 5574053 or 5579819	Unknown	N/A	N/A	N/A	5564829 or 5565700 or 5566344 or 5566891 or 5569928 or 5571136 or 5571799 or 5571803 or 5574052 or 5574053 or 5579819	N/A	N/A	N/A	R_H2CO3D, R_HCO3E	R00132__in, R00132__in, R10092__in, R10092__in	R_rxn00102_c0, R_rxn00102_d0	N/A	N/A	N/A	CARBODEHYDRAT_RXN, RXN0_5224	N/A
MNXR190666	5576218	5576218	N/A	N/A	N/A	5576218	5576218	5576218	5576218	N/A	MI1456PKn	RXN_7162	N/A	N/A	N/A	RXN_7162	RXN_7162	R05801	RXN_7162	N/A
MNXR122997	N/A	N/A	N/A	N/A	Unknown	N/A	N/A	N/A	N/A	N/A	N/A	N/A	N/A	N/A	rxn25847_c0	N/A	N/A	N/A	N/A	N/A
MNXR163547	N/A	N/A	N/A	5573581	N/A	N/A	N/A	5573581	5573581	N/A	N/A	N/A	N/A	R11929__in	N/A	N/A	N/A	R11929	R11929	N/A
MNXR101689	N/A	N/A	N/A	N/A	N/A	N/A	5570849	N/A	5570849	N/A	N/A	N/A	N/A	N/A	N/A	ABC_19_RXN	ABC_19_RXN	N/A	ABC_19_RXN	N/A
MNXR158664	N/A	N/A	N/A	N/A	N/A	N/A	N/A	N/A	N/A	N/A	N/A	N/A	N/A	N/A	N/A	N/A	N/A	N/A	N/A	N/A
MNXR147752	N/A	N/A	N/A	5565707 or 5566934	N/A	N/A	N/A	N/A	N/A	psc:A458_00635	N/A	N/A	N/A	R05209__in	N/A	N/A	N/A	N/A	N/A	rxn15536_c
MNXR158706	5578855	N/A	N/A	N/A	N/A	N/A	N/A	N/A	N/A	N/A	RE3002X	N/A	N/A	N/A	N/A	N/A	N/A	N/A	N/A	N/A
MNXR165296	N/A	N/A	N/A	N/A	N/A	N/A	N/A	N/A	N/A	N/A	N/A	N/A	N/A	N/A	N/A	N/A	N/A	N/A	N/A	N/A
MNXR208195	N/A	N/A	N/A	N/A	N/A	5565989 or 5574724 or 5576310 or 5576311 or 5578674	N/A	N/A	N/A	N/A	N/A	N/A	N/A	N/A	N/A	RXN_23484	N/A	N/A	N/A	N/A
MNXR103357	5572209	5572209	5572209	5572209	Unknown	5572209	N/A	5572209	5572209	rvi:RVIR1_03480	PYDAMK	PYRAMKIN_RXN	PYDAMK, R_PYDAMK	R02493__in	R_rxn01807_c0, R_rxn01807_d0, rxn01807_c0, rxn01807_d0	PYRAMKIN_RXN	N/A	R02493	PYRAMKIN_RXN	rxn38694_c
MNXR211855	N/A	N/A	N/A	N/A	N/A	N/A	N/A	N/A	N/A	N/A	N/A	N/A	N/A	N/A	N/A	N/A	N/A	N/A	N/A	N/A
MNXR115543	N/A	5563722	N/A	N/A	N/A	5563722	N/A	N/A	N/A	N/A	N/A	3.4.24.86_RXN	N/A	N/A	N/A	3.4.24.86_RXN	N/A	N/A	N/A	N/A
MNXR95747	5575933	N/A	N/A	N/A	N/A	N/A	N/A	N/A	N/A	N/A	ALDD21, RE3073X, RE3076X	N/A	N/A	N/A	N/A	N/A	N/A	N/A	N/A	N/A
MNXR118005	N/A	N/A	N/A	N/A	N/A	N/A	N/A	N/A	N/A	N/A	RE0574C	N/A	N/A	N/A	N/A	N/A	N/A	N/A	N/A	N/A
MNXR208031	N/A	N/A	N/A	N/A	N/A	5566424	N/A	N/A	N/A	N/A	N/A	N/A	N/A	N/A	N/A	RXN_23255	N/A	N/A	N/A	N/A
MNXR105270	N/A	N/A	5575494	N/A	N/A	N/A	N/A	N/A	N/A	N/A	N/A	N/A	R_EX_xyl__D_e, R_XYLt	N/A	N/A	N/A	N/A	N/A	N/A	N/A
MNXR147318	N/A	N/A	N/A	N/A	N/A	N/A	5572188	N/A	5572188	N/A	N/A	N/A	N/A	N/A	N/A	N/A	STEROL_O_ACYLTRANSFERASE_RXN	N/A	STEROL_O_ACYLTRANSFERASE_RXN	N/A
MNXR211263	N/A	N/A	N/A	N/A	N/A	N/A	N/A	N/A	N/A	N/A	N/A	N/A	N/A	N/A	N/A	N/A	N/A	N/A	N/A	N/A
MNXR158517	N/A	N/A	N/A	N/A	N/A	N/A	N/A	N/A	N/A	N/A	N/A	N/A	N/A	N/A	N/A	N/A	N/A	N/A	N/A	N/A
MNXR146667	N/A	N/A	N/A	N/A	N/A	N/A	N/A	N/A	N/A	N/A	N/A	N/A	R_UDCPDP, UDCPDP	N/A	N/A	N/A	N/A	N/A	N/A	N/A
MNXR167138	N/A	5564323 or 5565951 or 5566981 or 5570163 or 5571706 or 5574220 or 5577380	N/A	N/A	N/A	5564323 or 5565951 or 5566981 or 5570163 or 5571706 or 5574220 or 5577380	N/A	N/A	N/A	N/A	N/A	RXN_19751	N/A	N/A	N/A	RXN_19751	N/A	N/A	N/A	N/A
MNXR162744	N/A	N/A	N/A	N/A	N/A	N/A	N/A	N/A	N/A	N/A	N/A	N/A	N/A	N/A	N/A	N/A	N/A	N/A	N/A	N/A
MNXR103640	N/A	N/A	N/A	N/A	N/A	N/A	N/A	N/A	N/A	N/A	RE2250C	N/A	N/A	N/A	N/A	N/A	N/A	N/A	N/A	N/A
MNXR103785	N/A	N/A	N/A	N/A	N/A	N/A	N/A	N/A	N/A	N/A	RE3075C	N/A	N/A	N/A	N/A	N/A	N/A	N/A	N/A	N/A
MNXR111093	N/A	N/A	N/A	N/A	N/A	N/A	N/A	5565143	N/A	N/A	N/A	N/A	N/A	N/A	N/A	N/A	N/A	R07459	N/A	N/A
MNXR157333	5566097 or 5566521	N/A	N/A	N/A	N/A	N/A	N/A	N/A	N/A	N/A	FAOXC12DCc, FAOXC12DCx	N/A	N/A	N/A	N/A	N/A	N/A	N/A	N/A	N/A
MNXR154547	N/A	N/A	N/A	N/A	N/A	N/A	N/A	N/A	N/A	N/A	N/A	N/A	R_ALATHRtr	N/A	N/A	N/A	N/A	N/A	N/A	N/A
MNXR162617	N/A	N/A	N/A	N/A	N/A	N/A	N/A	N/A	N/A	N/A	RSVtev	N/A	N/A	N/A	N/A	N/A	N/A	N/A	N/A	N/A
MNXR145962	N/A	5570907 or 5572750 or 5574930	N/A	N/A	N/A	5570907 or 5572750 or 5574930	5570907 or 5572750	5572750	5570907 or 5572750	N/A	N/A	PHOSPHOGLUCMUT_RXN	N/A	N/A	N/A	PHOSPHOGLUCMUT_RXN, PHOSPHOGLUCMUT_RXN_GLC_1_P//GLC_6_P.17.	PHOSPHOGLUCMUT_RXN	R08639	PHOSPHOGLUCMUT_RXN	N/A
MNXR154397	N/A	N/A	5574006	N/A	N/A	N/A	N/A	N/A	N/A	N/A	N/A	N/A	ACSPHACP100, R_ACSPHACP100	N/A	N/A	N/A	N/A	N/A	N/A	N/A
MNXR158453	N/A	N/A	N/A	N/A	N/A	N/A	N/A	N/A	N/A	N/A	N/A	N/A	N/A	N/A	N/A	N/A	N/A	N/A	N/A	N/A
MNXR99685	5573692	N/A	N/A	N/A	N/A	N/A	N/A	N/A	N/A	N/A	FUCASE2e, FUCASE2ly	N/A	N/A	N/A	N/A	N/A	N/A	N/A	N/A	N/A
MNXR135337	N/A	N/A	N/A	5571860	N/A	N/A	N/A	N/A	N/A	N/A	N/A	N/A	N/A	R04563__in	N/A	N/A	N/A	N/A	N/A	N/A
MNXR164911	N/A	N/A	N/A	N/A	N/A	N/A	N/A	N/A	N/A	N/A	N/A	N/A	N/A	N/A	N/A	RXN_20563	N/A	N/A	N/A	N/A
MNXR121274	N/A	N/A	N/A	N/A	N/A	N/A	N/A	N/A	N/A	N/A	N/A	N/A	N/A	N/A	N/A	RXN_17930	N/A	N/A	N/A	N/A
MNXR211210	N/A	N/A	N/A	N/A	N/A	N/A	N/A	N/A	N/A	N/A	N/A	N/A	N/A	N/A	N/A	N/A	N/A	N/A	N/A	N/A
MNXR158854	N/A	N/A	N/A	N/A	N/A	N/A	N/A	N/A	N/A	N/A	N/A	N/A	N/A	N/A	N/A	N/A	N/A	N/A	N/A	N/A
MNXR108131	N/A	N/A	N/A	5578193	N/A	N/A	N/A	5570134 or 5578193	N/A	N/A	N/A	N/A	N/A	R03380__in	N/A	N/A	N/A	R03380	N/A	N/A
MNXR190910	5565506	5565506 or 5570423 or 5576924	N/A	N/A	N/A	5565506 or 5570423 or 5576924	5570423	N/A	5570423	N/A	DHDPBMTm	RXN_9282	N/A	N/A	N/A	RXN_9282	RXN_9282	N/A	RXN_9282	N/A
MNXR106413	N/A	N/A	N/A	N/A	N/A	N/A	N/A	5564849 or 5576745	5564849 or 5576745	N/A	N/A	N/A	N/A	N/A	N/A	N/A	N/A	R00157	R00157	N/A
MNXR145258	5566270	N/A	N/A	5566270	N/A	N/A	N/A	5566270	5566270	N/A	HSD3B11, HSD3B11r	N/A	N/A	R02216__in	N/A	N/A	N/A	R02216	RXN_9722	N/A
MNXR151080	N/A	N/A	N/A	N/A	N/A	N/A	N/A	N/A	N/A	N/A	N/A	N/A	N/A	N/A	N/A	1.13.11.6_RXN	N/A	N/A	N/A	N/A
MNXR101648	5578387	N/A	N/A	N/A	N/A	N/A	N/A	N/A	N/A	N/A	MM7B2g	N/A	N/A	N/A	N/A	N/A	N/A	N/A	N/A	N/A
MNXR111072	N/A	N/A	N/A	N/A	Unknown	N/A	N/A	N/A	N/A	N/A	N/A	N/A	N/A	N/A	rxn23803_c0	N/A	N/A	N/A	N/A	N/A
MNXR115738	N/A	5567854 or 5573091	N/A	N/A	N/A	5567854 or 5573091	5567854	N/A	5567854	N/A	N/A	BIOTIN_CARBOXYL_RXN	N/A	N/A	N/A	BIOTIN_CARBOXYL_RXN	BIOTIN_CARBOXYL_RXN	N/A	BIOTIN_CARBOXYL_RXN	N/A
MNXR193191	N/A	N/A	N/A	N/A	N/A	N/A	N/A	N/A	N/A	N/A	N/A	N/A	N/A	N/A	N/A	RXN_21523	N/A	N/A	N/A	N/A
MNXR147320	5576146 or 5576151	N/A	N/A	N/A	N/A	N/A	N/A	N/A	N/A	lmay:DPV73_07165	CHOLESTle	N/A	N/A	N/A	N/A	N/A	N/A	N/A	N/A	rxn01066_c
MNXR206486	N/A	N/A	N/A	N/A	N/A	23687506 or 5566668 or 5568430 or 5575274	N/A	N/A	N/A	N/A	N/A	N/A	N/A	N/A	N/A	RXN_22974	N/A	N/A	N/A	N/A
MNXR158746	N/A	N/A	N/A	N/A	N/A	N/A	N/A	N/A	N/A	N/A	N/A	N/A	N/A	N/A	N/A	N/A	N/A	N/A	N/A	N/A
MNXR211764	N/A	N/A	N/A	N/A	N/A	N/A	N/A	N/A	N/A	N/A	N/A	N/A	N/A	N/A	N/A	N/A	N/A	N/A	N/A	N/A
MNXR124046	N/A	N/A	N/A	N/A	N/A	N/A	N/A	N/A	N/A	N/A	N/A	N/A	R_GLYBt3pp	N/A	N/A	N/A	N/A	N/A	N/A	N/A
MNXR149872	N/A	N/A	N/A	5564130 or 5564133 or 5577411	N/A	N/A	N/A	N/A	N/A	N/A	N/A	N/A	N/A	R07328__in	N/A	N/A	N/A	N/A	N/A	N/A
MNXR114866	N/A	N/A	N/A	N/A	N/A	N/A	N/A	N/A	N/A	N/A	N/A	N/A	N/A	N/A	N/A	N/A	N/A	R11574	R11574	N/A
MNXR103735	N/A	N/A	N/A	N/A	N/A	N/A	N/A	N/A	N/A	N/A	RE2858C	N/A	N/A	N/A	N/A	N/A	N/A	N/A	N/A	N/A
MNXR109956	N/A	N/A	N/A	N/A	N/A	N/A	N/A	5568027 or 5573520	5568027 or 5573520	N/A	N/A	N/A	N/A	N/A	N/A	N/A	N/A	R05934	R05934	N/A
MNXR191161	5564534	N/A	N/A	N/A	N/A	N/A	N/A	N/A	N/A	N/A	PGPP_hs	N/A	N/A	N/A	N/A	N/A	N/A	N/A	N/A	N/A
MNXR149940	N/A	110676479 or 110681460	N/A	N/A	N/A	110676479 or 110681460	N/A	N/A	110676479 or 110676480 or 110681460	N/A	N/A	RXN_4209	N/A	N/A	N/A	RXN_4209	N/A	N/A	RXN_4209	N/A
MNXR158683	N/A	N/A	N/A	N/A	N/A	N/A	N/A	N/A	N/A	N/A	N/A	N/A	N/A	N/A	N/A	N/A	N/A	N/A	N/A	N/A
MNXR189894	N/A	N/A	N/A	N/A	Unknown	5567644	5567644	5567644	5567644	N/A	N/A	N/A	N/A	N/A	R_rxn01007_c0	UDP_GLUCURONATE_DECARBOXYLASE_RXN	UDP_GLUCURONATE_DECARBOXYLASE_RXN	R01384	UDP_GLUCURONATE_DECARBOXYLASE_RXN	N/A
MNXR108890	N/A	N/A	N/A	5567528	N/A	N/A	N/A	N/A	N/A	N/A	N/A	N/A	N/A	R04437__in	N/A	N/A	N/A	N/A	N/A	N/A
MNXR164568	N/A	N/A	N/A	N/A	N/A	N/A	N/A	N/A	N/A	N/A	N/A	N/A	N/A	R12274__in	N/A	N/A	N/A	N/A	N/A	N/A
MNXR151198	N/A	5578753	N/A	N/A	N/A	5578753	5578753	N/A	5578753	N/A	N/A	RXN_10978	N/A	N/A	N/A	RXN_10978	RXN_10978	N/A	RXN_10978	N/A
MNXR147746	N/A	N/A	N/A	5563904 or 5572081 or 5572923 or 5575271 or 5576217	N/A	N/A	N/A	5563904 or 5572923	N/A	N/A	N/A	N/A	N/A	R02685__in	N/A	N/A	N/A	R02685	N/A	N/A
MNXR110652	N/A	N/A	N/A	23687459 or 23687690 or 23687728 or 23687757 or 23687967 or 5568018 or 5568019 or 5568028	N/A	N/A	N/A	5568018 or 5568019 or 5568028	5568018 or 5568019 or 5568028	add:HUW48_05535 or adh:CK627_04835 or aeo:O23A_p3497 or bmyo:BG05_2495 or efd:EFD32_0104 or efl:EF62_0496 or kko:Kkor_2048 or lfu:HR49_11570 or nfn:NFRAN_2183 or ret:RHE_CH02474 or rhi:NGR_c18040 or tvo:TVG1348694	N/A	N/A	N/A	R06927__in	N/A	N/A	N/A	R06927	R06927	rxn31891_c
MNXR211339	N/A	N/A	N/A	N/A	N/A	N/A	N/A	N/A	N/A	N/A	N/A	N/A	N/A	N/A	N/A	N/A	N/A	N/A	N/A	N/A
MNXR207818	N/A	N/A	N/A	N/A	N/A	110676873 or 5563856 or 5566575 or 5566868 or 5566869 or 5580205 or 5580322	N/A	N/A	N/A	N/A	N/A	N/A	N/A	N/A	N/A	RXN_23015	N/A	N/A	N/A	N/A
MNXR104485	5570737	5570737	N/A	N/A	N/A	5570737	5570737	5570737	5570737	amr:AM1_1694 or chon:NIES4102_18350	SPHK21c	RXN3DJ_11417	N/A	R01926__in	N/A	RXN3DJ_11417	RXN3DJ_11417	R01926	RXN3DJ_11417	rxn33264_c
MNXR146957	N/A	N/A	N/A	5578010	N/A	N/A	N/A	N/A	N/A	N/A	N/A	N/A	N/A	R00543__in	N/A	N/A	N/A	N/A	N/A	N/A
MNXR105123	5570159	N/A	N/A	N/A	N/A	N/A	N/A	N/A	N/A	N/A	UMPK6, UMPK6n	N/A	N/A	N/A	N/A	N/A	N/A	N/A	N/A	N/A
MNXR111562	N/A	N/A	N/A	N/A	N/A	N/A	N/A	23687731 or 5564528 or 5567568 or 5573274 or 5573280 or 5573282 or 5573294 or 5573295 or 5573296 or 5573297 or 5575671	23687731 or 5564528 or 5567568 or 5573274 or 5573280 or 5573282 or 5573294 or 5573295 or 5573296 or 5573297 or 5575671	mrm:A7982_04114 or saci:Sinac_0251	N/A	N/A	N/A	N/A	N/A	N/A	N/A	R07979	RXN_11521	rxn07769_c
MNXR147576	N/A	N/A	N/A	N/A	N/A	N/A	N/A	N/A	N/A	bfm:BP422_25075 or dein:DAAJ005_08950 or jme:EEW87_002835 or salk:FBQ74_08995 or scot:HBA18_15240 or shp:Sput200_1327	N/A	N/A	N/A	N/A	N/A	N/A	N/A	N/A	N/A	rxn06139_c
MNXR115194	N/A	5567988 or 5568147 or 5569470 or 5578562	N/A	N/A	N/A	5567988 or 5568147 or 5569470 or 5578562	N/A	N/A	N/A	N/A	N/A	2.7.11.19_RXN	N/A	N/A	N/A	2.7.11.19_RXN	N/A	N/A	N/A	N/A
MNXR157404	(5563904 and 5573712 and 5576217)	N/A	N/A	N/A	N/A	N/A	N/A	N/A	N/A	N/A	FAOXC61C4m	N/A	N/A	N/A	N/A	N/A	N/A	N/A	N/A	N/A
MNXR121216	N/A	5566935 or 5568308 or 5568747 or 5571897 or 5576262 or 5576484	N/A	N/A	N/A	5566935 or 5568308 or 5568747 or 5571897 or 5576262 or 5576484	5567421 or 5568308	N/A	5567421 or 5568308	N/A	N/A	RXN_17864	N/A	N/A	N/A	RXN_17864	RXN_17864	N/A	RXN_17864	N/A
MNXR194519	N/A	N/A	N/A	N/A	N/A	5564787	N/A	N/A	N/A	N/A	N/A	N/A	N/A	N/A	N/A	RXN_21999	N/A	N/A	N/A	N/A
MNXR106627	N/A	N/A	N/A	N/A	Unknown	N/A	N/A	N/A	N/A	N/A	N/A	N/A	N/A	N/A	R_rxn00454_c0, rxn00454_c0	N/A	N/A	N/A	N/A	N/A
MNXR164060	N/A	5575693	N/A	N/A	N/A	5575693	5571387 or 5575693	N/A	5571387 or 5575693	N/A	N/A	RXN_18741	N/A	N/A	N/A	RXN_18741	RXN_18741	N/A	RXN_18741	N/A
MNXR208215	N/A	N/A	N/A	N/A	N/A	N/A	N/A	N/A	N/A	N/A	N/A	N/A	N/A	N/A	N/A	RXN_23511	N/A	N/A	N/A	N/A
MNXR162705	N/A	N/A	N/A	N/A	N/A	N/A	N/A	N/A	N/A	N/A	N/A	N/A	N/A	N/A	N/A	N/A	N/A	N/A	N/A	N/A
MNXR108971	N/A	N/A	N/A	110677009	N/A	N/A	N/A	110677009	N/A	N/A	N/A	N/A	N/A	R04571__in	N/A	N/A	N/A	R04571	N/A	N/A
MNXR150603	N/A	N/A	N/A	N/A	N/A	N/A	5568633	N/A	5568633	N/A	N/A	N/A	N/A	N/A	N/A	N/A	RXN_7699	N/A	RXN_7699	N/A
MNXR123419	N/A	5571879	N/A	N/A	N/A	5571879	5571879	N/A	5571879	N/A	N/A	RXN0_949	N/A	N/A	N/A	RXN0_949	RXN0_949	N/A	RXN0_949	N/A
MNXR148909	N/A	N/A	N/A	N/A	N/A	N/A	5575187	N/A	5575187	N/A	N/A	N/A	N/A	N/A	N/A	N/A	1.1.3.35_RXN	N/A	1.1.3.35_RXN	N/A
MNXR149091	N/A	N/A	N/A	N/A	N/A	N/A	N/A	N/A	N/A	bho:D560_0646 or ncb:C0V82_02865	N/A	N/A	N/A	N/A	N/A	N/A	N/A	N/A	N/A	rxn31276_c
MNXR145080	N/A	N/A	5566937	N/A	N/A	N/A	N/A	N/A	N/A	N/A	N/A	N/A	R_GLUTRS	N/A	N/A	N/A	N/A	N/A	N/A	N/A
MNXR158785	N/A	N/A	N/A	N/A	N/A	N/A	N/A	N/A	N/A	N/A	N/A	N/A	N/A	N/A	N/A	N/A	N/A	N/A	N/A	N/A
MNXR104833	N/A	110681031 or 5567076 or 5574978	5567076	5567076	Unknown	110681031 or 5567076 or 5574978	N/A	5567076	5567076	atm:ANT_09810	N/A	THREONINE_ALDOLASE_RXN	R_THRA, THRA	R00751__in	R_rxn00541_c0, rxn00541_c0	THREONINE_ALDOLASE_RXN	N/A	R00751	THREONINE_ALDOLASE_RXN	rxn35214_c
MNXR103530	N/A	N/A	N/A	N/A	N/A	N/A	N/A	N/A	N/A	N/A	RE1651C	N/A	N/A	N/A	N/A	N/A	N/A	N/A	N/A	N/A
MNXR103535	N/A	N/A	N/A	N/A	N/A	N/A	N/A	N/A	N/A	N/A	RE1702C	N/A	N/A	N/A	N/A	N/A	N/A	N/A	N/A	N/A
MNXR113970	N/A	N/A	N/A	N/A	N/A	N/A	N/A	5574832	5574832	N/A	N/A	N/A	N/A	N/A	N/A	N/A	N/A	R10649	R10649	N/A
MNXR104953	N/A	N/A	N/A	N/A	N/A	N/A	N/A	N/A	N/A	N/A	TS3	N/A	N/A	N/A	N/A	N/A	N/A	N/A	N/A	N/A
MNXR152662	N/A	N/A	N/A	N/A	N/A	110675236 or 110680920 or 110681118 or 5563869 or 5565951 or 5567894 or 5568814 or 5568917 or 5569887 or 5570005 or 5570229 or 5572161 or 5573417 or 5573603 or 5573927 or 5573929 or 5573931 or 5575559 or 5577268 or 5579662	5565619	N/A	5565619	N/A	N/A	N/A	N/A	N/A	N/A	RXN_9536, RXN66_636	RXN_9536	N/A	RXN_9536	N/A
MNXR211509	N/A	N/A	N/A	N/A	N/A	N/A	N/A	N/A	N/A	N/A	N/A	N/A	N/A	N/A	N/A	N/A	N/A	N/A	N/A	N/A
MNXR137628	N/A	N/A	N/A	N/A	N/A	N/A	N/A	N/A	N/A	N/A	N/A	N/A	N/A	N/A	N/A	N/A	N/A	N/A	N/A	rxn33907_c
MNXR163084	N/A	N/A	N/A	N/A	N/A	N/A	N/A	N/A	N/A	N/A	N/A	N/A	N/A	N/A	N/A	N/A	N/A	N/A	N/A	N/A
MNXR100367	N/A	N/A	5569525	N/A	N/A	N/A	N/A	N/A	N/A	N/A	N/A	N/A	R_GLYabcpp	N/A	N/A	N/A	N/A	N/A	N/A	N/A
MNXR118658	N/A	N/A	N/A	N/A	N/A	N/A	N/A	N/A	N/A	N/A	N/A	N/A	N/A	N/A	N/A	RXN_14387	N/A	N/A	N/A	N/A
MNXR146021	N/A	110680398 or 5572787	N/A	N/A	N/A	110680398 or 5572787	N/A	N/A	110680398 or 5572787	N/A	N/A	3.1.3.66_RXN	N/A	N/A	N/A	3.1.3.66_RXN	N/A	N/A	3.1.3.66_RXN	N/A
MNXR211559	N/A	N/A	N/A	N/A	N/A	N/A	N/A	N/A	N/A	N/A	N/A	N/A	N/A	N/A	N/A	N/A	N/A	N/A	N/A	N/A
MNXR175440	N/A	N/A	N/A	N/A	Unknown	N/A	N/A	N/A	N/A	N/A	N/A	N/A	N/A	N/A	rxn19701_d0	N/A	N/A	N/A	N/A	N/A
MNXR96897	N/A	N/A	N/A	N/A	N/A	N/A	N/A	N/A	N/A	N/A	N/A	N/A	N/A	N/A	N/A	N/A	N/A	N/A	N/A	N/A
MNXR151736	N/A	N/A	N/A	N/A	N/A	N/A	N/A	110681048 or 23687449	N/A	nsl:BOX37_04625 or tbi:Tbis_1027	N/A	N/A	N/A	N/A	N/A	N/A	N/A	R07211	N/A	rxn04989_c
MNXR101502	5576381	N/A	N/A	N/A	N/A	N/A	N/A	N/A	N/A	N/A	MG1er	N/A	N/A	N/A	N/A	N/A	N/A	N/A	N/A	N/A
MNXR167182	N/A	5571461 or 5573350	N/A	N/A	N/A	5571461 or 5573350	N/A	N/A	N/A	N/A	N/A	RXN_20368	N/A	N/A	N/A	RXN_20368	N/A	N/A	N/A	N/A
MNXR104302	5570455 or 5579820	N/A	5570455 or 5579820	N/A	N/A	N/A	N/A	N/A	N/A	aql:BXU06_12205 or psl:Psta_2004	SEAHCYSHYD	N/A	SEAHCYSHYD, SEAHCYSHYD_1	N/A	N/A	N/A	N/A	N/A	N/A	rxn03378_c
MNXR121134	N/A	N/A	N/A	N/A	N/A	N/A	110681030 or 110681059 or 5564084 or 5566299 or 5566313 or 5567182 or 5567183 or 5567184 or 5567185 or 5567186 or 5567187 or 5568385 or 5568895 or 5568896 or 5569007 or 5569013 or 5569949 or 5570152 or 5574265 or 5575006 or 5578326 or 5578652 or 5578908 or 5578909 or 5579998 or 5579999	N/A	110681030 or 110681059 or 5564084 or 5566299 or 5566313 or 5567182 or 5567183 or 5567184 or 5567185 or 5567186 or 5567187 or 5568385 or 5568895 or 5568896 or 5569007 or 5569013 or 5569949 or 5570152 or 5574265 or 5575006 or 5578326 or 5578652 or 5578908 or 5578909 or 5579998 or 5579999	N/A	N/A	N/A	N/A	N/A	N/A	N/A	RXN_17743	N/A	RXN_17743	N/A
MNXR114332	N/A	N/A	N/A	5563848 or 5565054 or 5568276 or 5569337 or 5570317 or 5572510 or 5574088 or 5576108 or 5579242	N/A	N/A	N/A	N/A	N/A	N/A	N/A	N/A	N/A	R11029__in, R11029__in, R11029__in	N/A	N/A	N/A	N/A	N/A	N/A
MNXR114519	N/A	N/A	N/A	N/A	N/A	N/A	N/A	110674127	110674127	N/A	N/A	N/A	N/A	N/A	N/A	N/A	N/A	R11221	R11221	N/A
MNXR138022	N/A	N/A	N/A	N/A	N/A	N/A	N/A	N/A	N/A	N/A	AGLPT	N/A	N/A	N/A	N/A	N/A	N/A	N/A	N/A	N/A
MNXR103108	5564130 or 5564133	N/A	5564133 or 5577411	N/A	N/A	N/A	N/A	N/A	N/A	N/A	PPDOy	N/A	PPDOy, R_PPDOy	N/A	N/A	N/A	N/A	N/A	N/A	N/A
MNXR206877	N/A	N/A	N/A	N/A	N/A	N/A	N/A	N/A	N/A	N/A	N/A	N/A	N/A	N/A	N/A	RXN_22734, RXN_23479	N/A	N/A	N/A	N/A
MNXR149262	N/A	5572735 or 5573729	N/A	N/A	N/A	5572735 or 5573729	N/A	N/A	N/A	N/A	N/A	3.5.1.88_RXN	N/A	N/A	N/A	3.5.1.88_RXN	N/A	N/A	N/A	N/A
MNXR112829	N/A	N/A	N/A	110674175 or 110675241 or 23687786 or 5564380 or 5564381 or 5564382 or 5564748 or 5564757 or 5565588 or 5568445 or 5569821 or 5569823 or 5571141 or 5572180 or 5572441 or 5573422 or 5573423 or 5573424 or 5575451 or 5575453 or 5575901 or 5579928	N/A	N/A	N/A	N/A	N/A	N/A	N/A	N/A	N/A	R09405__in	N/A	N/A	N/A	N/A	N/A	N/A
MNXR117593	N/A	5569093	N/A	N/A	N/A	5569093	N/A	N/A	N/A	N/A	N/A	RXN_12497	N/A	N/A	N/A	RXN_12497	N/A	N/A	N/A	N/A
MNXR120997	N/A	5566322	N/A	N/A	N/A	5566322	N/A	N/A	N/A	N/A	N/A	RXN_17554	N/A	N/A	N/A	RXN_17554	N/A	N/A	N/A	N/A
MNXR100686	5566521 or 5569339	N/A	N/A	N/A	N/A	N/A	N/A	N/A	N/A	N/A	HPDCACRNCPT1, HPDCACRNCPT2	N/A	N/A	N/A	N/A	N/A	N/A	N/A	N/A	N/A
MNXR111815	N/A	N/A	N/A	N/A	N/A	N/A	N/A	23687932	23687932	N/A	N/A	N/A	N/A	N/A	N/A	N/A	N/A	R08260	R08260	N/A
MNXR211313	N/A	N/A	N/A	N/A	N/A	N/A	N/A	N/A	N/A	N/A	N/A	N/A	N/A	N/A	N/A	N/A	N/A	N/A	N/A	N/A
MNXR112260	N/A	N/A	N/A	N/A	N/A	N/A	N/A	N/A	N/A	N/A	N/A	N/A	N/A	N/A	N/A	1.2.1.40_RXN	N/A	N/A	N/A	N/A
MNXR108152	N/A	N/A	N/A	110674175 or 110675241 or 23687786 or 5564380 or 5564381 or 5564382 or 5564748 or 5564757 or 5565588 or 5568445 or 5569821 or 5569823 or 5571141 or 5572180 or 5572441 or 5573422 or 5573423 or 5573424 or 5575451 or 5575453 or 5575901 or 5579928	N/A	N/A	N/A	110674119 or 110675241 or 110679214 or 110679554 or 110679581 or 23687481 or 23687556 or 23687635 or 23687717 or 23687786 or 23687959 or 23687976 or 5563986 or 5564064 or 5564748 or 5564749 or 5564750 or 5564751 or 5564753 or 5564756 or 5564757 or 5564758 or 5564759 or 5564760 or 5564763 or 5564764 or 5564963 or 5564964 or 5565336 or 5565578 or 5565579 or 5565728 or 5565806 or 5567035 or 5567398 …	110674119 or 110675241 or 110679214 or 110679554 or 110679581 or 23687481 or 23687556 or 23687635 or 23687717 or 23687786 or 23687959 or 23687976 or 5563986 or 5564064 or 5564748 or 5564749 or 5564750 or 5564751 or 5564753 or 5564756 or 5564757 or 5564758 or 5564759 or 5564760 or 5564763 or 5564764 or 5564963 or 5564964 or 5565336 or 5565578 or 5565579 or 5565728 or 5565806 or 5567035 or 5567398 …	N/A	N/A	N/A	N/A	R03408__in	N/A	N/A	N/A	R03408	R03408	N/A
MNXR115623	N/A	N/A	N/A	N/A	N/A	N/A	110675781 or 5564321 or 5567872 or 5567877 or 5574223 or 5574709 or 5574710	N/A	110675781 or 5564321 or 5567872 or 5567877 or 5574223 or 5574709 or 5574710	N/A	N/A	N/A	N/A	N/A	N/A	N/A	5_NUCLEOTID_RXN	N/A	5_NUCLEOTID_RXN	N/A
MNXR193407	N/A	N/A	N/A	N/A	N/A	5563904 or 5565360 or 5565372 or 5568633 or 5571406 or 5572081 or 5572923 or 5574197	N/A	N/A	N/A	N/A	N/A	N/A	N/A	N/A	N/A	RXN_21779	N/A	N/A	N/A	N/A
MNXR121259	N/A	5565705	N/A	N/A	N/A	5565705	5565705	N/A	5565705	N/A	N/A	RXN_17915	N/A	N/A	N/A	RXN_17915	RXN_17915	N/A	RXN_17915	N/A
MNXR99148	N/A	N/A	5574006	N/A	N/A	N/A	N/A	N/A	N/A	N/A	N/A	N/A	FACOAL141, R_FACOAL141	N/A	N/A	N/A	N/A	N/A	N/A	N/A
MNXR110664	N/A	N/A	N/A	N/A	N/A	N/A	N/A	N/A	N/A	bgq:X265_28735	N/A	N/A	N/A	N/A	N/A	N/A	N/A	N/A	N/A	rxn04748_c
MNXR190646	N/A	N/A	N/A	N/A	N/A	N/A	N/A	N/A	N/A	N/A	N/A	N/A	R_ALAALAtex, R_EX_alaala_e	N/A	N/A	N/A	N/A	N/A	N/A	N/A
MNXR121555	N/A	5569374 or 5571621	N/A	N/A	N/A	5569374 or 5571621	N/A	N/A	N/A	N/A	N/A	RXN_18266	N/A	N/A	N/A	RXN_18266	N/A	N/A	N/A	N/A
MNXR97021	5570648 or 5570649	5570648 or 5570649	5570648	N/A	Unknown	5570648 or 5570649	5570648 or 5570649	5570648 or 5570649	N/A	abac:LuPra_04149	CYSTS	CYSTATHIONINE_BETA_SYNTHASE_RXN	CYSTS	N/A	rxn19343_c0, rxn19343_d0	CYSTATHIONINE_BETA_SYNTHASE_RXN	CYSTATHIONINE_BETA_SYNTHASE_RXN	R01290	N/A	rxn30635_c
MNXR101938	5564110 or 5576170	110676297 or 5563575 or 5563586 or 5563591 or 5564110 or 5568965 or 5570159 or 5574391 or 5576170	110674492 or 110679315 or 5564110 or 5571857 or 5574391 or 5576170	110676297 or 5564110 or 5574391 or 5576170	Unknown	110676297 or 5563575 or 5563586 or 5563591 or 5564110 or 5568965 or 5570159 or 5574391 or 5576170	110676297 or 5576170	110676297 or 5576170	110676297 or 5576170	cyn:Cyan7425_3912 or dda:Dd703_2741 or hth:HTH_0066 or trd:THERU_03660	NDPK6m, NDPK6n	DUDPKIN_RXN	NDPK6, R_NDPK6	R02331__in	R_rxn01678_c0, R_rxn01678_d0, R_rxn01678_m0, R_rxn01678_n0, R_rxn01678_x0, rxn01678_c0, rxn01678_d0, rxn01678_m0, rxn01678_n0, rxn01678_x0	DUDPKIN_RXN	DUDPKIN_RXN	R02331	DUDPKIN_RXN	rxn33340_c
MNXR103516	5568633 or 5571804 or 5576217	N/A	N/A	N/A	N/A	N/A	N/A	N/A	N/A	N/A	RE1526C, RE1526M, RE1526X	N/A	N/A	N/A	N/A	N/A	N/A	N/A	N/A	N/A
MNXR104275	N/A	N/A	N/A	N/A	Unknown	N/A	N/A	N/A	N/A	N/A	N/A	N/A	N/A	N/A	rxn00423_c0, rxn00423_d0, rxn00423_m0	N/A	N/A	N/A	N/A	N/A
MNXR160508	N/A	N/A	N/A	N/A	N/A	N/A	N/A	N/A	N/A	N/A	N/A	N/A	N/A	N/A	N/A	N/A	N/A	N/A	N/A	N/A
MNXR192326	N/A	N/A	N/A	N/A	Unknown	N/A	N/A	N/A	N/A	N/A	N/A	N/A	N/A	N/A	rxn24286_c0	N/A	N/A	N/A	N/A	N/A
MNXR99272	N/A	N/A	N/A	N/A	N/A	N/A	N/A	N/A	N/A	N/A	FAOXC9BRC7BRm	N/A	N/A	N/A	N/A	N/A	N/A	N/A	N/A	N/A
MNXR153024	N/A	N/A	N/A	N/A	N/A	N/A	N/A	5572590 or 5575984	N/A	N/A	N/A	N/A	N/A	N/A	N/A	N/A	N/A	R04212	N/A	N/A
MNXR190858	N/A	N/A	5568044 or 5580067	N/A	N/A	N/A	5565084 or 5580067	N/A	5565084 or 5580067	N/A	N/A	N/A	R_CYTDH	N/A	N/A	N/A	RXN0_361	N/A	RXN0_361	N/A
MNXR111398	N/A	N/A	N/A	N/A	N/A	N/A	N/A	5564727	5564727	N/A	N/A	N/A	N/A	N/A	N/A	N/A	N/A	R07813	R07813	N/A
MNXR150218	N/A	N/A	N/A	110680439 or 23687795 or 5573651 or 5573705	N/A	N/A	N/A	110680439 or 23687795 or 5573651 or 5573705	110680439 or 23687795 or 5573651 or 5573705	N/A	N/A	N/A	N/A	R08363__in	N/A	N/A	N/A	R08363	R08363	N/A
MNXR97451	N/A	N/A	N/A	N/A	N/A	N/A	N/A	N/A	N/A	pcar:PC2016_1703	N/A	N/A	N/A	N/A	N/A	N/A	N/A	N/A	N/A	rxn35538_c
MNXR95520	5568204	N/A	N/A	N/A	N/A	N/A	N/A	N/A	N/A	N/A	AG13T6g	N/A	N/A	N/A	N/A	N/A	N/A	N/A	N/A	N/A
MNXR151467	N/A	N/A	N/A	N/A	N/A	N/A	N/A	N/A	N/A	N/A	N/A	N/A	N/A	N/A	N/A	RXN_10816	N/A	N/A	N/A	N/A
MNXR163841	N/A	N/A	N/A	N/A	N/A	N/A	N/A	N/A	N/A	N/A	N/A	N/A	N/A	R12433__in	N/A	N/A	N/A	N/A	N/A	N/A
MNXR104821	N/A	N/A	N/A	N/A	N/A	N/A	N/A	N/A	N/A	N/A	N/A	N/A	R_EX_thymd_e	N/A	N/A	N/A	N/A	N/A	N/A	N/A
MNXR147219	N/A	N/A	N/A	N/A	N/A	N/A	N/A	N/A	N/A	N/A	N/A	N/A	N/A	N/A	N/A	PHOSPHOLIPASE_C_RXN, PHOSPHOLIPASE_C_RXN_1_2_DIPALMITOYLPHOSPHATIDYLCHOLINE/WATER//CPD66_34/PHOSPHORYL_CHOLINE/PROTON.77.	N/A	N/A	N/A	N/A
MNXR103635	N/A	N/A	N/A	N/A	N/A	N/A	N/A	N/A	N/A	N/A	RE2220C	N/A	N/A	N/A	N/A	N/A	N/A	N/A	N/A	N/A
MNXR182851	N/A	N/A	N/A	N/A	Unknown	N/A	N/A	N/A	N/A	N/A	N/A	N/A	N/A	N/A	rxn39252_c0	N/A	N/A	N/A	N/A	N/A
MNXR165021	N/A	N/A	N/A	N/A	N/A	N/A	N/A	N/A	N/A	N/A	N/A	N/A	N/A	N/A	N/A	RXN_20692	N/A	N/A	N/A	N/A
MNXR191183	N/A	N/A	N/A	N/A	Unknown	N/A	N/A	N/A	N/A	N/A	N/A	N/A	N/A	N/A	R_rxn02251_d0, R_rxn02251_x0	N/A	N/A	N/A	N/A	N/A
MNXR113863	N/A	N/A	N/A	N/A	N/A	N/A	5570500	N/A	5570500	N/A	N/A	N/A	N/A	N/A	N/A	N/A	RXN_11380	N/A	RXN_11380	N/A
MNXR122851	N/A	N/A	N/A	N/A	N/A	110675236 or 110680920 or 110681118 or 5563869 or 5565951 or 5567894 or 5568814 or 5568917 or 5569887 or 5570005 or 5570229 or 5572161 or 5573417 or 5573603 or 5573927 or 5573929 or 5573931 or 5575559 or 5577268 or 5579662	N/A	N/A	N/A	N/A	N/A	N/A	N/A	N/A	N/A	RXN_9533, RXN66_632	N/A	N/A	N/A	N/A
MNXR96077	5575655	5569335 or 5572794 or 5574133	5575655	5569335 or 5572794 or 5574133 or 5575655	N/A	5569335 or 5572794 or 5574133	N/A	5569335 or 5572794 or 5574133 or 5575655	5569335 or 5572794 or 5574133 or 5575655	mpro:BJP34_25730	ASP1DC	ASPDECARBOX_RXN	ASP1DC, R_ASP1DC	R00489__in	N/A	ASPDECARBOX_RXN	N/A	R00489	ASPDECARBOX_RXN	rxn00346_c
MNXR121049	N/A	5564065	N/A	N/A	N/A	5564065	5564065	N/A	5564065	N/A	N/A	RXN_17630	N/A	N/A	N/A	RXN_17630	RXN_17630	N/A	RXN_17630	N/A
MNXR95128	5565850 or 5572805 or 5572806	N/A	N/A	N/A	N/A	N/A	N/A	N/A	N/A	N/A	A4GALTc, A4GALTg	N/A	N/A	N/A	N/A	N/A	N/A	N/A	N/A	N/A
MNXR162543	N/A	N/A	N/A	N/A	N/A	N/A	N/A	N/A	N/A	N/A	N/A	N/A	R_RHACOAE100, RHACOAE100	N/A	N/A	N/A	N/A	N/A	N/A	N/A
MNXR135408	N/A	N/A	N/A	5576932	N/A	N/A	N/A	N/A	N/A	N/A	N/A	N/A	N/A	R05197__in, R05197__in	N/A	N/A	N/A	N/A	N/A	N/A
MNXR103991	N/A	N/A	N/A	N/A	N/A	N/A	N/A	N/A	N/A	N/A	RE3636C	N/A	N/A	N/A	N/A	N/A	N/A	N/A	N/A	N/A
MNXR103817	N/A	N/A	N/A	N/A	N/A	N/A	N/A	N/A	N/A	N/A	RE3166C	N/A	N/A	N/A	N/A	N/A	N/A	N/A	N/A	N/A
MNXR101424	N/A	N/A	N/A	N/A	Unknown	N/A	N/A	N/A	N/A	N/A	N/A	N/A	N/A	N/A	rxn03910_d0	N/A	N/A	N/A	N/A	N/A
MNXR162551	N/A	N/A	N/A	N/A	N/A	N/A	N/A	N/A	N/A	N/A	N/A	N/A	R_RHACOAE160, RHACOAE160	N/A	N/A	N/A	N/A	N/A	N/A	N/A
MNXR108585	N/A	N/A	N/A	5563795 or 5564679 or 5564683 or 5564684 or 5564694 or 5566459 or 5567513 or 5574332 or 5575117 or 5575607 or 5577425	N/A	N/A	N/A	5571409 or 5574193	5571409 or 5574193	N/A	N/A	N/A	N/A	R04007__in, R04007__in	N/A	N/A	N/A	R04007	R04007	N/A
MNXR116005	N/A	110673997 or 5574396 or 5574398 or 5574400 or 5574403	N/A	N/A	N/A	110673997 or 5574396 or 5574398 or 5574400 or 5574403	N/A	N/A	N/A	N/A	N/A	L_IDITOL_2_DEHYDROGENASE_RXN	N/A	N/A	N/A	L_IDITOL_2_DEHYDROGENASE_RXN	N/A	N/A	N/A	N/A
MNXR114890	N/A	N/A	N/A	N/A	N/A	N/A	N/A	N/A	N/A	N/A	N/A	N/A	N/A	N/A	N/A	1.1.1.255_RXN	N/A	N/A	N/A	N/A
MNXR103446	N/A	N/A	N/A	N/A	N/A	N/A	N/A	N/A	N/A	N/A	RE0452M, RE0452N	N/A	N/A	N/A	N/A	N/A	N/A	N/A	N/A	N/A
MNXR152952	5566485 or 5571397 or 5575285 or 5575933	N/A	N/A	110673980 or 110678056 or 5563729 or 5571397 or 5572673 or 5575285 or 5575931 or 5575933	N/A	N/A	N/A	110678056 or 5575285 or 5575931 or 5575933	110678056 or 5575285 or 5575931 or 5575933	calo:Cal7507_4832 or cyj:Cyan7822_5005 or cyt:cce_3229 or fcn:FN3523_1068 or lal:AT746_17175 or mnr:ACZ75_13735 or myl:C3E77_10335 or non:NOS3756_31890 or toq:HCG51_09155	BAMPPALDOX, BAMPPALDOXm	N/A	N/A	R00904__in	N/A	N/A	N/A	R00904	RXN_12332	rxn31895_c
MNXR211258	N/A	N/A	N/A	N/A	N/A	N/A	N/A	N/A	N/A	N/A	N/A	N/A	N/A	N/A	N/A	N/A	N/A	N/A	N/A	N/A
MNXR119114	N/A	110681324 or 5563762 or 5566612 or 5567302 or 5567303 or 5567308 or 5568409 or 5569725 or 5571127 or 5571409 or 5571737 or 5572250 or 5573283 or 5576024 or 5576443 or 5576852 or 5577432 or 5578548 or 5579046 or 5579484 or 5580214	N/A	N/A	N/A	110681324 or 5563762 or 5566612 or 5567302 or 5567303 or 5567308 or 5568409 or 5569725 or 5571127 or 5571409 or 5571737 or 5572250 or 5573283 or 5576024 or 5576443 or 5576852 or 5577432 or 5578548 or 5579046 or 5579484 or 5580214	N/A	N/A	N/A	N/A	N/A	RXN_15067	N/A	N/A	N/A	RXN_15067	N/A	N/A	N/A	N/A
MNXR99814	5575690 or AAEL012002	N/A	N/A	N/A	N/A	N/A	N/A	N/A	N/A	N/A	G14T2g	N/A	N/A	N/A	N/A	N/A	N/A	N/A	N/A	N/A
MNXR103121	5564745	N/A	5564745 or 5580084	N/A	N/A	N/A	N/A	N/A	N/A	N/A	PPOR	N/A	PPOR	N/A	N/A	N/A	N/A	N/A	N/A	N/A
MNXR101937	5576170	110676297 or 5563575 or 5563586 or 5563591 or 5564110 or 5568965 or 5570159 or 5574391 or 5576170	110674492 or 110679315 or 5564110 or 5571857 or 5574391 or 5576170	110676297 or 5564110 or 5574391 or 5576170	Unknown	110676297 or 5563575 or 5563586 or 5563591 or 5564110 or 5568965 or 5570159 or 5574391 or 5576170	110676297 or 5564849 or 5576170	110676297 or 5576170	110676297 or 5564849 or 5576170	cyn:Cyan7425_3912 or dda:Dd703_2741 or hth:HTH_0066 or trd:THERU_03660	NDPK4n	DTDPKIN_RXN	NDPK4, R_NDPK4	R02093__in	R_rxn01512_c0, R_rxn01512_d0, R_rxn01512_m0, R_rxn01512_n0, R_rxn01512_x0, rxn01512_c0, rxn01512_d0, rxn01512_m0, rxn01512_n0, rxn01512_x0	DTDPKIN_RXN	DTDPKIN_RXN	R02093	DTDPKIN_RXN	rxn32898_c
MNXR121816	N/A	5580305	N/A	N/A	N/A	5580305	5580305	N/A	5580305	N/A	N/A	RXN_5471	N/A	N/A	N/A	RXN_5471	RXN_5471	N/A	RXN_5471	N/A
MNXR192022	5570581	N/A	N/A	N/A	N/A	N/A	N/A	N/A	N/A	N/A	PSSA1_hs	N/A	N/A	N/A	N/A	N/A	N/A	N/A	N/A	N/A
MNXR102139	N/A	N/A	N/A	N/A	N/A	N/A	N/A	N/A	N/A	N/A	N/A	N/A	N/A	N/A	N/A	N/A	N/A	N/A	N/A	N/A
MNXR119464	N/A	N/A	N/A	N/A	N/A	N/A	N/A	N/A	N/A	N/A	N/A	N/A	N/A	N/A	N/A	RXN_15582	N/A	N/A	N/A	N/A
MNXR97908	5574496 or 5576532	N/A	5576532	N/A	N/A	N/A	N/A	N/A	N/A	N/A	EHGLAT, EHGLATm	N/A	EHGLAT	N/A	N/A	N/A	N/A	N/A	N/A	N/A
MNXR121933	N/A	5565995 or 5574784 or 5574905	N/A	N/A	N/A	5565995 or 5574784 or 5574905	N/A	N/A	N/A	N/A	N/A	RXN_7303	N/A	N/A	N/A	RXN_7303	N/A	N/A	N/A	N/A
MNXR123792	N/A	5569281 or 5573178	N/A	N/A	N/A	5569281 or 5573178	5569281	N/A	5569281	N/A	N/A	RXN66_550	N/A	N/A	N/A	RXN66_550	RXN66_550	N/A	RXN66_550	N/A
MNXR208175	N/A	N/A	N/A	N/A	N/A	5570587 or 5574675 or 5574682 or 5575813	N/A	N/A	N/A	N/A	N/A	N/A	N/A	N/A	N/A	RXN_23460	N/A	N/A	N/A	N/A
MNXR112213	N/A	N/A	N/A	N/A	N/A	N/A	5563718 or 5567473 or 5577694 or 5577759 or 5577761 or 5577765	N/A	5563718 or 5567473 or 5577694 or 5577759 or 5577761 or 5577765	N/A	N/A	N/A	N/A	N/A	N/A	N/A	RXN_8617	N/A	RXN_8617	N/A
MNXR103522	N/A	N/A	N/A	N/A	N/A	N/A	N/A	N/A	N/A	N/A	RE1582C, RE1582L	N/A	N/A	N/A	N/A	N/A	N/A	N/A	N/A	N/A
MNXR155011	5566521	N/A	N/A	N/A	N/A	N/A	N/A	N/A	N/A	N/A	C81CPT1	N/A	N/A	N/A	N/A	N/A	N/A	N/A	N/A	N/A
MNXR118644	N/A	5573623	N/A	N/A	N/A	5573623	N/A	N/A	N/A	N/A	N/A	RXN_14371	N/A	N/A	N/A	RXN_14371	N/A	N/A	N/A	N/A
MNXR193471	N/A	N/A	N/A	N/A	N/A	N/A	N/A	N/A	N/A	N/A	N/A	N/A	N/A	N/A	N/A	RXN_21860	N/A	N/A	N/A	N/A
MNXR115399	N/A	5564727	N/A	N/A	N/A	5564727	N/A	N/A	N/A	N/A	N/A	3.2.1.76_RXN	N/A	N/A	N/A	3.2.1.76_RXN	N/A	N/A	N/A	N/A
MNXR164582	N/A	N/A	N/A	N/A	N/A	N/A	N/A	N/A	N/A	N/A	N/A	N/A	N/A	N/A	N/A	RXN_20080	N/A	N/A	N/A	N/A
MNXR102510	5568472	N/A	N/A	N/A	N/A	N/A	N/A	N/A	N/A	N/A	r0408	N/A	N/A	N/A	N/A	N/A	N/A	N/A	N/A	N/A
MNXR105103	N/A	N/A	N/A	N/A	N/A	N/A	N/A	N/A	110676362 or 110676363 or 110676364 or 110676920 or 5563935 or 5563937 or 5564273 or 5565896 or 5566062 or 5566412 or 5567152 or 5570357 or 5570789 or 5571019 or 5571022 or 5571109 or 5571297 or 5571298 or 5572427 or 5572436 or 5572439 or 5573284 or 5573287 or 5573288 or 5573298 or 5575606 or 5575669 or 5576969 or 5576970 or 5576971 or 5576972 or 5576973 or 5577068 or 5577070	N/A	N/A	N/A	N/A	N/A	N/A	N/A	N/A	N/A	R04352	N/A
MNXR103810	5568917 or 5569887 or 5572161	N/A	N/A	N/A	N/A	N/A	N/A	N/A	N/A	N/A	RE3154C, RE3154R	N/A	N/A	N/A	N/A	N/A	N/A	N/A	N/A	N/A
MNXR211635	N/A	N/A	N/A	N/A	N/A	N/A	N/A	N/A	N/A	N/A	N/A	N/A	N/A	N/A	N/A	N/A	N/A	N/A	N/A	N/A
MNXR100449	N/A	N/A	N/A	N/A	N/A	N/A	N/A	N/A	N/A	N/A	N/A	N/A	R_EX_gthrd_e	N/A	N/A	N/A	N/A	N/A	N/A	N/A
MNXR202627	N/A	N/A	N/A	N/A	N/A	N/A	N/A	N/A	N/A	N/A	N/A	N/A	N/A	N/A	N/A	N/A	N/A	N/A	N/A	N/A
MNXR170354	N/A	N/A	N/A	N/A	N/A	N/A	23687863 or 5567778 or 5567780 or 5567781 or 5574006 or 5574009 or 5575570 or 5575571 or 5576275	N/A	23687863 or 5567778 or 5567780 or 5567781 or 5574006 or 5574009 or 5575570 or 5575571 or 5576275	N/A	N/A	N/A	N/A	N/A	N/A	N/A	RXN_18849	N/A	RXN_18849	N/A
MNXR190416	N/A	N/A	N/A	N/A	N/A	N/A	N/A	N/A	N/A	N/A	N/A	N/A	N/A	N/A	N/A	N/A	N/A	N/A	N/A	N/A
MNXR201742	N/A	N/A	N/A	N/A	N/A	N/A	N/A	N/A	N/A	N/A	N/A	N/A	N/A	R13023__in	N/A	N/A	N/A	N/A	N/A	N/A
MNXR173554	N/A	N/A	N/A	N/A	N/A	N/A	N/A	N/A	N/A	bco:Bcell_0684	N/A	N/A	N/A	N/A	N/A	N/A	N/A	N/A	N/A	rxn15727_c
MNXR115647	N/A	5571753 or 5572590 or 5575984	N/A	N/A	N/A	5571753 or 5572590 or 5575984	5572590 or 5575984	N/A	5572590 or 5575984	N/A	N/A	6.3.5.6_RXN	N/A	N/A	N/A	6.3.5.6_RXN	6.3.5.6_RXN	N/A	6.3.5.6_RXN	N/A
MNXR146618	N/A	N/A	N/A	N/A	N/A	N/A	N/A	N/A	N/A	alti:ALE3EI_0644 or hma:rrnAC0543 or mbc:MYB_02065	N/A	N/A	N/A	N/A	N/A	N/A	N/A	N/A	N/A	rxn30167_c
MNXR190188	5579301	N/A	N/A	N/A	N/A	N/A	N/A	N/A	N/A	N/A	CERK	N/A	N/A	N/A	N/A	N/A	N/A	N/A	N/A	N/A
MNXR147321	N/A	N/A	N/A	N/A	N/A	N/A	N/A	110674222 or 110674342 or 110674343 or 110678457 or 110678458 or 110680506 or 110681119 or 110681120 or 110681121 or 110681126 or 23687515 or 5563676 or 5563699 or 5564085 or 5565636 or 5565685 or 5566007 or 5566024 or 5566029 or 5566033 or 5567205 or 5567206 or 5567218 or 5567220 or 5567295 or 5571102 or 5571433 or 5574468 or 5574470 or 5574471 or 5575613 or 5575961 or 5576143 or 5576144 or 5576…	110674222 or 110674342 or 110674343 or 110678457 or 110678458 or 110680506 or 110681119 or 110681120 or 110681121 or 110681126 or 23687515 or 5563676 or 5563699 or 5564085 or 5565636 or 5565685 or 5566007 or 5566024 or 5566029 or 5566033 or 5567205 or 5567206 or 5567218 or 5567220 or 5567295 or 5571102 or 5571433 or 5574468 or 5574470 or 5574471 or 5575613 or 5575961 or 5576143 or 5576144 or 5576…	N/A	N/A	N/A	N/A	N/A	N/A	N/A	N/A	R01462	R01462	N/A
MNXR211663	N/A	N/A	N/A	N/A	N/A	N/A	N/A	N/A	N/A	N/A	N/A	N/A	N/A	N/A	N/A	N/A	N/A	N/A	N/A	N/A
MNXR152622	N/A	N/A	N/A	N/A	Unknown	N/A	N/A	N/A	N/A	N/A	N/A	N/A	N/A	N/A	rxn05331_d0	N/A	N/A	N/A	N/A	N/A
MNXR189373	N/A	N/A	N/A	N/A	N/A	N/A	N/A	N/A	N/A	chy:CHY_1350 or fnu:FN1424 or gej:A0V43_14645 or pagr:E2H98_18815 or pcay:FRD00_04700 or pcay:FRD00_17780 or tfr:BR63_10710	N/A	N/A	N/A	N/A	N/A	N/A	N/A	N/A	N/A	rxn15392_c
MNXR148953	N/A	N/A	N/A	N/A	Unknown	N/A	N/A	N/A	N/A	bho:D560_0646 or ncb:C0V82_02865	N/A	N/A	N/A	N/A	rxn05345_d0	N/A	N/A	N/A	N/A	rxn38490_c
MNXR119158	N/A	N/A	N/A	N/A	N/A	N/A	N/A	N/A	N/A	N/A	N/A	N/A	N/A	N/A	N/A	RXN_15131	N/A	N/A	N/A	N/A
MNXR101512	N/A	N/A	N/A	N/A	N/A	N/A	N/A	N/A	N/A	N/A	MGACONm	N/A	N/A	N/A	N/A	N/A	N/A	N/A	N/A	N/A
MNXR158661	N/A	N/A	N/A	N/A	N/A	N/A	N/A	N/A	N/A	N/A	N/A	N/A	N/A	N/A	N/A	N/A	N/A	N/A	N/A	N/A
MNXR144961	N/A	N/A	N/A	N/A	N/A	N/A	N/A	5564415	N/A	N/A	N/A	N/A	N/A	N/A	N/A	N/A	N/A	R03425	N/A	N/A
MNXR146946	N/A	N/A	N/A	N/A	N/A	N/A	5571397 or 5572673	N/A	5571397 or 5572673	N/A	N/A	N/A	N/A	N/A	N/A	N/A	ALDHDEHYDROG_RXN	N/A	ALDHDEHYDROG_RXN	N/A
MNXR179803	N/A	N/A	N/A	N/A	N/A	N/A	N/A	N/A	N/A	kot:EH164_01440 or ler:GNG29_21420 or oca:OCAR_4339 or pcay:FRD00_03885 or pde:Pden_0660 or plm:Plim_3208	N/A	N/A	N/A	N/A	N/A	N/A	N/A	N/A	N/A	rxn31443_c
MNXR192639	N/A	5574382	N/A	N/A	Unknown	N/A	5574382 or 5580280	N/A	5574382 or 5580280	N/A	N/A	FADSYN_RXN	N/A	N/A	R_rxn00122_c0, R_rxn00122_d0	N/A	FADSYN_RXN	N/A	FADSYN_RXN	N/A
MNXR153383	N/A	5567564 or 5578219	N/A	N/A	N/A	5567564 or 5578219	N/A	N/A	N/A	N/A	N/A	DNA_CYTOSINE_5__METHYLTRANSFERASE_RXN	N/A	N/A	N/A	DNA_CYTOSINE_5__METHYLTRANSFERASE_RXN	N/A	N/A	N/A	N/A
MNXR103489	5566412	N/A	N/A	N/A	N/A	N/A	N/A	N/A	N/A	N/A	RE0927R	N/A	N/A	N/A	N/A	N/A	N/A	N/A	N/A	N/A
MNXR154399	N/A	N/A	5574006	N/A	N/A	N/A	N/A	N/A	N/A	N/A	N/A	N/A	ACSPHACP50, R_ACSPHACP50	N/A	N/A	N/A	N/A	N/A	N/A	N/A
MNXR105443	5572188	N/A	N/A	N/A	N/A	N/A	N/A	N/A	N/A	N/A	r1170	N/A	N/A	N/A	N/A	N/A	N/A	N/A	N/A	N/A
MNXR99330	N/A	N/A	N/A	N/A	N/A	N/A	N/A	N/A	N/A	N/A	N/A	N/A	N/A	N/A	N/A	N/A	N/A	N/A	N/A	N/A
MNXR149043	N/A	N/A	N/A	N/A	N/A	N/A	N/A	N/A	N/A	asac:ATHSA_1916 or bco:Bcell_0282 or bthv:CQJ30_16875 or ccb:Clocel_1341 or cell:CBR65_08560 or lxy:O159_27230 or mfol:DXT68_14260 or paen:P40081_28135 or salh:HMF8227_00894 or thq:T2812B_04925 or tpt:Tpet_0952	N/A	N/A	N/A	N/A	N/A	N/A	N/A	N/A	N/A	rxn32425_c
MNXR158766	N/A	N/A	N/A	N/A	N/A	N/A	N/A	N/A	N/A	N/A	N/A	N/A	N/A	N/A	N/A	N/A	N/A	N/A	N/A	N/A
MNXR103924	N/A	N/A	N/A	N/A	N/A	N/A	N/A	N/A	N/A	N/A	RE3490C	N/A	N/A	N/A	N/A	N/A	N/A	N/A	N/A	N/A
MNXR122936	N/A	N/A	N/A	N/A	N/A	N/A	5576949	N/A	5576949	N/A	N/A	N/A	N/A	N/A	N/A	N/A	RXN_9677	N/A	RXN_9677	N/A
MNXR153703	N/A	N/A	N/A	N/A	Unknown	N/A	N/A	N/A	N/A	N/A	G5SADrm	N/A	N/A	N/A	R_rxn02374_c0, R_rxn02374_d0, R_rxn02374_m0, R_rxn02374_v0, R_rxn02374_x0, rxn02374_c0, rxn02374_d0, rxn02374_m0, rxn02374_v0, rxn02374_x0	SPONTPRO_RXN	N/A	N/A	N/A	N/A
MNXR115307	N/A	5572289	N/A	N/A	N/A	5572289	N/A	N/A	N/A	N/A	N/A	3.1.6.13_RXN	N/A	N/A	N/A	3.1.6.13_RXN	N/A	N/A	N/A	N/A
MNXR211690	N/A	N/A	N/A	N/A	N/A	N/A	N/A	N/A	N/A	N/A	N/A	N/A	N/A	N/A	N/A	N/A	N/A	N/A	N/A	N/A
MNXR153797	N/A	N/A	N/A	N/A	N/A	N/A	N/A	N/A	N/A	N/A	13DMTtep	N/A	N/A	N/A	N/A	N/A	N/A	N/A	N/A	N/A
MNXR143691	N/A	N/A	N/A	N/A	N/A	N/A	N/A	N/A	N/A	N/A	N/A	N/A	N/A	N/A	N/A	N/A	N/A	R10082	N/A	N/A
MNXR121639	N/A	N/A	N/A	N/A	N/A	N/A	N/A	N/A	N/A	N/A	N/A	N/A	N/A	N/A	N/A	RXN_2881	N/A	N/A	N/A	N/A
MNXR99130	N/A	N/A	N/A	N/A	N/A	N/A	N/A	N/A	N/A	N/A	N/A	N/A	FACOAE141, R_FACOAE141	N/A	N/A	N/A	N/A	N/A	N/A	N/A
MNXR114722	N/A	N/A	N/A	5568484	N/A	N/A	N/A	N/A	N/A	N/A	N/A	N/A	N/A	R11425__in	N/A	N/A	N/A	N/A	N/A	N/A
MNXR147687	N/A	5567918 or 5571519 or 5573139 or 5576467 or 5578088	N/A	N/A	N/A	5567918 or 5571519 or 5573139 or 5576467 or 5578088	5567918 or 5571519 or 5573139 or 5574574 or 5578088	N/A	5567918 or 5571519 or 5573139 or 5574574 or 5578088	N/A	N/A	SPHINGOMYELIN_PHOSPHODIESTERASE_RXN	N/A	N/A	N/A	SPHINGOMYELIN_PHOSPHODIESTERASE_RXN	SPHINGOMYELIN_PHOSPHODIESTERASE_RXN	N/A	SPHINGOMYELIN_PHOSPHODIESTERASE_RXN	N/A
MNXR116516	N/A	110676362 or 110676363 or 110676364 or 110676920 or 110680286 or 5563935 or 5563937 or 5564273 or 5565758 or 5565896 or 5566412 or 5566768 or 5567152 or 5567681 or 5568027 or 5568204 or 5570357 or 5570789 or 5571109 or 5571297 or 5571298 or 5571591 or 5572427 or 5572436 or 5572439 or 5573284 or 5573287 or 5573288 or 5573298 or 5573520 or 5575526 or 5575606 or 5575669 or 5576969 or 5576970 or 5576…	N/A	N/A	N/A	110676362 or 110676363 or 110676364 or 110676920 or 110680286 or 5563935 or 5563937 or 5564273 or 5565758 or 5565896 or 5566412 or 5566768 or 5567152 or 5567681 or 5568027 or 5568204 or 5570357 or 5570789 or 5571109 or 5571297 or 5571298 or 5571591 or 5572427 or 5572436 or 5572439 or 5573284 or 5573287 or 5573288 or 5573298 or 5573520 or 5575526 or 5575606 or 5575669 or 5576969 or 5576970 or 5576…	N/A	N/A	N/A	N/A	N/A	RXN_10784	N/A	N/A	N/A	RXN_10784	N/A	N/A	N/A	N/A
MNXR158619	N/A	N/A	N/A	N/A	N/A	N/A	N/A	N/A	N/A	N/A	N/A	N/A	N/A	N/A	N/A	N/A	N/A	N/A	N/A	N/A
MNXR100733	N/A	5564056	N/A	N/A	N/A	5564056	N/A	N/A	N/A	N/A	N/A	HOMOSERDEAM_RXN	N/A	N/A	N/A	HOMOSERDEAM_RXN	N/A	N/A	N/A	N/A
MNXR149078	N/A	N/A	N/A	N/A	N/A	N/A	N/A	110675236 or 110681118 or 5568814 or 5570229 or 5573603 or 5573927 or 5573929 or 5573931	110675236 or 110681118 or 5568814 or 5570229 or 5573603 or 5573927 or 5573929 or 5573931	N/A	N/A	N/A	N/A	N/A	N/A	N/A	N/A	R04963	R04963	N/A
MNXR103419	N/A	N/A	N/A	N/A	N/A	N/A	N/A	N/A	N/A	nao:Y958_20885 or spun:BFF78_37940	N/A	N/A	N/A	N/A	N/A	N/A	N/A	N/A	N/A	rxn38342_c
MNXR123928	N/A	N/A	N/A	N/A	N/A	N/A	5564923 or 5565890 or 5577251 or 5577252	N/A	5564923 or 5565890 or 5577251 or 5577252	N/A	N/A	N/A	N/A	N/A	N/A	N/A	TRANS_RXN_162	N/A	TRANS_RXN_162	N/A
MNXR101421	5568814 or 5573417	N/A	5568814	N/A	Unknown	N/A	N/A	N/A	N/A	N/A	MCOATA, MCOATAm	N/A	MCOATA	N/A	rxn05465_d0	N/A	N/A	N/A	N/A	N/A
MNXR147427	N/A	N/A	N/A	N/A	N/A	N/A	N/A	N/A	N/A	nko:Niako_6619	N/A	N/A	N/A	N/A	N/A	N/A	N/A	N/A	N/A	rxn06043_c
MNXR96860	N/A	N/A	N/A	N/A	N/A	N/A	N/A	N/A	N/A	N/A	CORE8GTg	N/A	N/A	N/A	N/A	N/A	N/A	N/A	N/A	N/A
MNXR118084	N/A	N/A	N/A	N/A	N/A	N/A	N/A	N/A	N/A	N/A	N/A	N/A	N/A	N/A	N/A	RXN_13442	N/A	N/A	N/A	N/A
MNXR190113	N/A	N/A	N/A	N/A	N/A	N/A	N/A	N/A	N/A	N/A	N/A	N/A	R_ACNAMt2	N/A	N/A	N/A	N/A	N/A	N/A	N/A
MNXR210652	N/A	N/A	N/A	N/A	N/A	N/A	N/A	N/A	N/A	N/A	N/A	N/A	N/A	N/A	N/A	N/A	N/A	N/A	N/A	N/A
MNXR211689	N/A	N/A	N/A	N/A	N/A	N/A	N/A	N/A	N/A	N/A	N/A	N/A	N/A	N/A	N/A	N/A	N/A	N/A	N/A	N/A
MNXR157385	(23687873 and 5572923 and 5574197) or (5565366 and 5572923 and 5574197) or (5565367 and 5572923 and 5574197)	N/A	N/A	N/A	N/A	N/A	N/A	N/A	N/A	N/A	FAOXC205C185m	N/A	N/A	N/A	N/A	N/A	N/A	N/A	N/A	N/A
MNXR112330	N/A	N/A	N/A	N/A	N/A	N/A	N/A	N/A	N/A	N/A	N/A	N/A	N/A	N/A	N/A	N/A	N/A	R08837	RXN_8461	N/A
MNXR189137	N/A	N/A	N/A	23687838	N/A	23687459 or 23687690 or 23687728 or 23687757 or 23687838 or 23687967 or 5567250 or 5567254 or 5567255 or 5575949 or 5576192 or 5578230 or 5578720 or 5578721	N/A	23687459 or 23687690 or 23687728 or 23687757 or 23687838 or 23687967	23687459 or 23687690 or 23687728 or 23687757 or 23687838 or 23687967	N/A	N/A	N/A	N/A	R02683__in	N/A	RXN_21138	N/A	R02683	R02683	N/A
MNXR108133	N/A	N/A	N/A	N/A	N/A	N/A	N/A	5578522	5578522	N/A	N/A	N/A	N/A	N/A	N/A	N/A	N/A	R03383	R03383	N/A
MNXR188864	N/A	N/A	5565255	N/A	N/A	N/A	N/A	N/A	N/A	N/A	N/A	N/A	R_SSCOARy	N/A	N/A	N/A	N/A	N/A	N/A	N/A
MNXR103846	5568917 or 5569887 or 5572161 or 5577268 or 5579662	N/A	N/A	N/A	N/A	N/A	N/A	N/A	N/A	N/A	RE3241C, RE3241R	N/A	N/A	N/A	N/A	N/A	N/A	N/A	N/A	N/A
MNXR123742	N/A	N/A	N/A	N/A	N/A	N/A	5565030 or 5572369	N/A	5565030 or 5572369	N/A	N/A	N/A	N/A	N/A	N/A	N/A	RXN66_471	N/A	RXN66_471	N/A
MNXR108088	N/A	110675312 or 110680377 or 5566172 or 5575126 or 5577324	N/A	N/A	N/A	110675312 or 110680377 or 5566172 or 5575126 or 5577324	N/A	5566172	5566172	N/A	N/A	PSEUDOURIDINE_KINASE_RXN	N/A	N/A	N/A	PSEUDOURIDINE_KINASE_RXN	N/A	R03315	PSEUDOURIDINE_KINASE_RXN	N/A
MNXR115959	N/A	5570914	N/A	5570914	N/A	5570914	5570914	5570914	5570914	N/A	N/A	HEMEOSYN_RXN	N/A	R07411__in	N/A	HEMEOSYN_RXN	HEMEOSYN_RXN	R07411	HEMEOSYN_RXN	N/A
MNXR155234	N/A	N/A	N/A	N/A	N/A	N/A	N/A	N/A	N/A	N/A	N/A	N/A	N/A	N/A	N/A	N/A	N/A	N/A	N/A	N/A
MNXR94842	N/A	N/A	N/A	N/A	N/A	N/A	N/A	N/A	N/A	N/A	34HPLFM	N/A	N/A	N/A	N/A	N/A	N/A	N/A	N/A	N/A
MNXR121230	N/A	5565353 or 5577303 or 5578941	N/A	N/A	N/A	5565353 or 5577303 or 5578941	5565353	N/A	5565353	N/A	N/A	RXN_17878	N/A	N/A	N/A	RXN_17878	RXN_17878	N/A	RXN_17878	N/A
MNXR97774	N/A	N/A	N/A	N/A	N/A	N/A	N/A	N/A	N/A	N/A	DPHMBDCm	N/A	N/A	N/A	N/A	RXN_9285	N/A	N/A	N/A	N/A
MNXR211219	N/A	N/A	N/A	N/A	N/A	N/A	N/A	N/A	N/A	N/A	N/A	N/A	N/A	N/A	N/A	N/A	N/A	N/A	N/A	N/A
MNXR158554	N/A	N/A	N/A	N/A	N/A	N/A	N/A	N/A	N/A	N/A	N/A	N/A	N/A	N/A	N/A	N/A	N/A	N/A	N/A	N/A
MNXR192652	N/A	N/A	110678628	5565330	N/A	N/A	N/A	5565330	N/A	N/A	N/A	N/A	FADRx2, R_FADRx2	R09520__in	N/A	N/A	N/A	R09520	N/A	N/A
MNXR146284	N/A	N/A	N/A	N/A	N/A	N/A	110679214 or 110680213 or 23687556 or 23687635 or 5564064 or 5565336 or 5566939 or 5567034 or 5567035 or 5567056 or 5567398 or 5567554 or 5567661 or 5567662 or 5568416 or 5569659 or 5569661 or 5569662 or 5569663 or 5569664 or 5569665 or 5569684 or 5572942 or 5573388 or 5575185 or 5575188 or 5575191 or 5575192 or 5575358 or 5575361 or 5575367 or 5576028 or 5576776 or 5576777 or 5576779 or 5576780 …	N/A	110679214 or 110680213 or 23687556 or 23687635 or 5564064 or 5565336 or 5566939 or 5567034 or 5567035 or 5567056 or 5567398 or 5567554 or 5567661 or 5567662 or 5568416 or 5569659 or 5569661 or 5569662 or 5569663 or 5569664 or 5569665 or 5569684 or 5572942 or 5573388 or 5575185 or 5575188 or 5575191 or 5575192 or 5575358 or 5575361 or 5575367 or 5576028 or 5576776 or 5576777 or 5576779 or 5576780 …	N/A	N/A	N/A	N/A	N/A	N/A	N/A	RXN_11003	N/A	RXN_11003	N/A
MNXR100160	23687932	N/A	N/A	N/A	N/A	N/A	N/A	N/A	N/A	N/A	GLCAASE6ly	N/A	N/A	N/A	N/A	N/A	N/A	N/A	N/A	N/A
MNXR106257	N/A	N/A	N/A	N/A	N/A	N/A	N/A	N/A	N/A	N/A	N/A	N/A	N/A	N/A	N/A	N/A	N/A	N/A	N/A	N/A
MNXR103604	N/A	N/A	N/A	N/A	N/A	N/A	N/A	N/A	N/A	N/A	RE2070C	N/A	N/A	N/A	N/A	N/A	N/A	N/A	N/A	N/A
MNXR106253	N/A	N/A	N/A	N/A	N/A	N/A	N/A	N/A	N/A	N/A	N/A	N/A	N/A	N/A	N/A	N/A	N/A	N/A	N/A	N/A
MNXR167887	5564469 or 5566281 or 5569333 or 5570810 or 5575181	N/A	N/A	N/A	N/A	N/A	N/A	N/A	N/A	N/A	RE2913M, RE2913X	N/A	N/A	N/A	N/A	N/A	N/A	N/A	N/A	N/A
MNXR189793	N/A	N/A	N/A	N/A	N/A	N/A	N/A	5566375 or 5567377	N/A	N/A	N/A	N/A	N/A	R06875__in	N/A	N/A	N/A	R06875	N/A	N/A
MNXR100446	5570587 or 5578147	110681143 or 5568353 or 5568354 or 5568355 or 5568408 or 5568410 or 5570587 or 5571409 or 5572935 or 5575278 or 5575604 or 5575813	5564117 or 5564627 or 5568553 or 5570587 or 5571409 or 5574193 or 5575813	N/A	N/A	110681143 or 5568353 or 5568354 or 5568355 or 5568408 or 5568410 or 5570587 or 5571409 or 5572935 or 5575278 or 5575604 or 5575813	N/A	5570587 or 5575813	5570587 or 5575813	ccb:Clocel_4216 or dys:G7050_01760 or gbr:Gbro_4117	GTHP, GTHPm	GLUTATHIONE_PEROXIDASE_RXN	GTHPe, GTHPi, R_GTHPe, R_GTHPi	N/A	N/A	GLUTATHIONE_PEROXIDASE_RXN	N/A	R00274	GLUTATHIONE_PEROXIDASE_RXN	rxn33349_c
MNXR122040	N/A	5570950 or 5579301	N/A	N/A	N/A	5570950 or 5579301	N/A	N/A	N/A	N/A	N/A	RXN_7799	N/A	N/A	N/A	RXN_7799	N/A	N/A	N/A	N/A
MNXR190279	N/A	5579456	N/A	5579456	N/A	5579456	5579456	5579456	5579456	N/A	N/A	AMP_DEAMINASE_RXN	N/A	R00181__in	N/A	AMP_DEAMINASE_RXN	AMP_DEAMINASE_RXN	R00181	AMP_DEAMINASE_RXN	N/A
MNXR110031	N/A	N/A	N/A	N/A	N/A	N/A	N/A	5563668	5563668	N/A	N/A	N/A	N/A	N/A	N/A	N/A	N/A	R06128	R06128	N/A
MNXR163446	N/A	N/A	N/A	N/A	N/A	N/A	N/A	N/A	N/A	N/A	N/A	N/A	N/A	R11709__in	N/A	N/A	N/A	R11709	R11709	N/A
MNXR118075	N/A	N/A	N/A	N/A	N/A	N/A	110680480 or 110681120 or 110681124 or 5569229 or 5571034 or 5571433 or 5577512 or 5577515	N/A	110680480 or 110681120 or 110681124 or 5569229 or 5571034 or 5571433 or 5577512 or 5577515	N/A	N/A	N/A	N/A	N/A	N/A	N/A	RXN_13423	N/A	RXN_13423	N/A
MNXR134418	N/A	N/A	N/A	N/A	Unknown	N/A	N/A	N/A	N/A	N/A	N/A	N/A	N/A	N/A	R_rxn02929_d0	N/A	N/A	N/A	N/A	N/A
MNXR193399	N/A	N/A	N/A	N/A	N/A	110680419 or 5564156 or 5564158 or 5566975 or 5569333	N/A	N/A	N/A	N/A	N/A	N/A	N/A	N/A	N/A	RXN_21769	N/A	N/A	N/A	N/A
MNXR121668	N/A	5575552	N/A	N/A	N/A	5575552	N/A	N/A	N/A	N/A	N/A	RXN_34	N/A	N/A	N/A	RXN_34	N/A	N/A	N/A	N/A
MNXR188263	N/A	N/A	5578880	N/A	N/A	N/A	N/A	N/A	N/A	N/A	N/A	N/A	R_INSTt2	N/A	N/A	N/A	N/A	N/A	N/A	N/A
MNXR111219	N/A	N/A	N/A	N/A	N/A	N/A	N/A	110677016 or 5575690	110677016 or 5575690	N/A	N/A	N/A	N/A	N/A	N/A	N/A	N/A	R07617	R07617	N/A
MNXR147712	N/A	5576134	N/A	N/A	N/A	5576134	N/A	N/A	N/A	N/A	N/A	N_ACYLNEURAMINATE_9_PHOSPHATASE_RXN	N/A	N/A	N/A	N_ACYLNEURAMINATE_9_PHOSPHATASE_RXN	N/A	N/A	N/A	N/A
MNXR104889	5577671	N/A	5577671	N/A	Unknown	N/A	N/A	N/A	N/A	stea:C0679_07525	TMDS	N/A	TMDS	N/A	rxn01520_c0	N/A	N/A	N/A	N/A	rxn32556_c
MNXR153835	N/A	N/A	N/A	N/A	N/A	N/A	N/A	N/A	N/A	N/A	1HIBUP_Sthv	N/A	N/A	N/A	N/A	N/A	N/A	N/A	N/A	N/A
MNXR100266	5565921	N/A	N/A	N/A	N/A	N/A	N/A	N/A	N/A	N/A	GLPASE2	N/A	N/A	N/A	N/A	N/A	N/A	N/A	N/A	N/A
MNXR103933	5574675 or 5574682	N/A	N/A	N/A	N/A	N/A	N/A	N/A	N/A	N/A	RE3500R	N/A	N/A	N/A	N/A	N/A	N/A	N/A	N/A	N/A
MNXR147016	N/A	N/A	N/A	23687731 or 5564528 or 5567568 or 5573274 or 5573280 or 5573282 or 5573294 or 5573295 or 5573296 or 5573297 or 5575671	N/A	N/A	N/A	N/A	N/A	N/A	N/A	N/A	N/A	R00635__in	N/A	N/A	N/A	N/A	N/A	N/A
MNXR117598	N/A	N/A	N/A	N/A	N/A	N/A	5572189 or 5579197	N/A	5572189 or 5579197	N/A	N/A	N/A	N/A	N/A	N/A	RXN_12503	RXN_12503, RXN_17916	N/A	RXN_12503, RXN_17916	N/A
MNXR115444	N/A	5566251 or 5570556 or 5570972 or 5570979 or 5570980 or 5570981 or 5571208 or 5571390 or 5574074 or 5576159 or 5576366 or 5576644 or 5576645 or 5576737 or 5579822	N/A	N/A	N/A	5566251 or 5570556 or 5570972 or 5570979 or 5570980 or 5570981 or 5571208 or 5571390 or 5574074 or 5576159 or 5576366 or 5576644 or 5576645 or 5576737 or 5579822	N/A	N/A	N/A	N/A	N/A	3.4.14.1_RXN	N/A	N/A	N/A	3.4.14.1_RXN	N/A	N/A	N/A	N/A
MNXR190688	N/A	N/A	N/A	N/A	N/A	N/A	N/A	N/A	N/A	pfi:PFC_04760 or pho:PH1001 or satk:SA2016_0839	N/A	N/A	N/A	N/A	N/A	N/A	N/A	N/A	N/A	rxn35431_c
MNXR158488	N/A	N/A	N/A	N/A	N/A	N/A	N/A	N/A	N/A	N/A	N/A	N/A	N/A	N/A	N/A	N/A	N/A	N/A	N/A	N/A
MNXR158754	N/A	N/A	N/A	N/A	N/A	N/A	N/A	N/A	N/A	N/A	N/A	N/A	N/A	N/A	N/A	N/A	N/A	N/A	N/A	N/A
MNXR152362	N/A	N/A	N/A	N/A	N/A	N/A	N/A	N/A	N/A	N/A	N/A	N/A	N/A	R03912__in	N/A	N/A	N/A	N/A	N/A	N/A
MNXR103660	N/A	N/A	N/A	N/A	N/A	N/A	N/A	N/A	N/A	N/A	RE2377C	N/A	N/A	N/A	N/A	N/A	N/A	N/A	N/A	N/A
MNXR108312	N/A	N/A	N/A	N/A	N/A	N/A	N/A	N/A	N/A	N/A	N/A	N/A	N/A	R03632__in	N/A	N/A	N/A	N/A	N/A	N/A
MNXR192117	N/A	N/A	N/A	N/A	N/A	N/A	N/A	N/A	N/A	asac:ATHSA_1916 or bco:Bcell_0282 or bthv:CQJ30_16875 or ccb:Clocel_1341 or cell:CBR65_08560 or lxy:O159_27230 or mfol:DXT68_14260 or paen:P40081_28135 or salh:HMF8227_00894 or thq:T2812B_04925 or tpt:Tpet_0952	N/A	N/A	N/A	N/A	N/A	N/A	N/A	N/A	N/A	rxn15387_c
MNXR152848	N/A	N/A	N/A	N/A	N/A	N/A	N/A	N/A	110675236 or 110681118 or 5568814 or 5570229 or 5573927 or 5573929 or 5573931	N/A	N/A	N/A	N/A	N/A	N/A	ACP_S_ACETYLTRANSFER_RXN	N/A	N/A	ACP_S_ACETYLTRANSFER_RXN	N/A
MNXR211717	N/A	N/A	N/A	N/A	N/A	N/A	N/A	N/A	N/A	N/A	N/A	N/A	N/A	N/A	N/A	N/A	N/A	N/A	N/A	N/A
MNXR102535	5577095	N/A	5577095	N/A	N/A	N/A	N/A	N/A	N/A	N/A	PGI	N/A	PGI	N/A	N/A	N/A	N/A	N/A	N/A	N/A
MNXR174267	N/A	5578344	N/A	N/A	N/A	N/A	N/A	N/A	N/A	N/A	N/A	3.1.26.12_RXN	N/A	N/A	N/A	N/A	N/A	N/A	N/A	N/A
MNXR115823	N/A	5567528	N/A	N/A	N/A	5567528	5567528	N/A	5567528	N/A	N/A	DEOXYHYPUSINE_MONOOXYGENASE_RXN	N/A	N/A	N/A	DEOXYHYPUSINE_MONOOXYGENASE_RXN	DEOXYHYPUSINE_MONOOXYGENASE_RXN	N/A	DEOXYHYPUSINE_MONOOXYGENASE_RXN	N/A
MNXR153474	N/A	N/A	N/A	110675983 or 5576852	N/A	N/A	N/A	N/A	N/A	N/A	N/A	N/A	FACOAE1829Z12Z, R_FACOAE1829Z12Z	R08177__in	N/A	N/A	N/A	N/A	N/A	N/A
MNXR164058	N/A	5573007 or 5573850	N/A	N/A	N/A	5573007 or 5573850	N/A	N/A	N/A	N/A	N/A	RXN_18738	N/A	N/A	N/A	RXN_18738	N/A	N/A	N/A	N/A
MNXR104053	5574675 or 5574682	N/A	N/A	5574675 or 5574682	N/A	N/A	N/A	N/A	N/A	pub:SAR11_0803	RN0028R	N/A	N/A	R09417__in	N/A	N/A	N/A	N/A	N/A	rxn16254_c
MNXR188205	N/A	N/A	N/A	5571801 or 5571804 or 5572923 or 5576217	N/A	N/A	N/A	5572923 or 5576217	5572923 or 5576217	aii:E4K63_05905 or fgu:SD28_06830 or frx:F7310_02765 or msd:MYSTI_05936	N/A	N/A	N/A	R04741__in	N/A	N/A	N/A	R04741	RXN_20676	rxn34737_c
MNXR103892	N/A	N/A	N/A	N/A	N/A	N/A	N/A	N/A	N/A	N/A	RE3417C	N/A	N/A	N/A	N/A	N/A	N/A	N/A	N/A	N/A
MNXR115277	N/A	110680233 or 5570225 or 5570831 or 5571497 or 5579924	N/A	N/A	N/A	110680233 or 5570225 or 5570831 or 5571497 or 5579924	N/A	N/A	N/A	N/A	N/A	3.1.26.3_RXN	N/A	N/A	N/A	3.1.26.3_RXN	N/A	N/A	N/A	N/A
MNXR171112	N/A	N/A	N/A	N/A	N/A	N/A	N/A	N/A	N/A	N/A	N/A	N/A	N/A	N/A	N/A	N/A	N/A	N/A	N/A	N/A
MNXR211644	N/A	N/A	N/A	N/A	N/A	N/A	N/A	N/A	N/A	N/A	N/A	N/A	N/A	N/A	N/A	N/A	N/A	N/A	N/A	N/A
MNXR211491	N/A	N/A	N/A	N/A	N/A	N/A	N/A	N/A	N/A	N/A	N/A	N/A	N/A	N/A	N/A	N/A	N/A	N/A	N/A	N/A
MNXR139137	5570054	N/A	N/A	N/A	N/A	N/A	N/A	5570054	5570054	mvu:Metvu_1295	r0568	N/A	N/A	N/A	N/A	N/A	N/A	R02743	R02743	rxn01981_c
MNXR105476	N/A	N/A	N/A	N/A	N/A	N/A	N/A	N/A	N/A	N/A	r1466	N/A	N/A	N/A	N/A	N/A	N/A	N/A	N/A	N/A
MNXR164166	N/A	N/A	N/A	N/A	N/A	N/A	5573422 or 5573423 or 5575187	N/A	5573422 or 5573423 or 5575187	N/A	N/A	N/A	N/A	N/A	N/A	N/A	RXN_19041	N/A	RXN_19041	N/A
MNXR107986	N/A	5577439	N/A	N/A	N/A	5577439	N/A	N/A	N/A	N/A	N/A	MYOSIN_LIGHT_CHAIN_PHOSPHATASE_RXN	N/A	N/A	N/A	MYOSIN_LIGHT_CHAIN_PHOSPHATASE_RXN	N/A	N/A	N/A	N/A
MNXR101261	5564489 or 5573963	N/A	N/A	N/A	N/A	N/A	N/A	N/A	N/A	cfus:CYFUS_005159	LYSMTF3n	N/A	N/A	N/A	N/A	N/A	N/A	N/A	N/A	rxn31454_c
MNXR96867	5575011	N/A	N/A	N/A	N/A	N/A	N/A	N/A	5575011	N/A	CPCTDTX	N/A	N/A	N/A	N/A	N/A	N/A	N/A	R02590	N/A
MNXR157383	5566281 or 5570810	N/A	N/A	N/A	N/A	N/A	N/A	N/A	N/A	N/A	FAOXC204C205x	N/A	N/A	N/A	N/A	N/A	N/A	N/A	N/A	N/A
MNXR211555	N/A	N/A	N/A	N/A	N/A	N/A	N/A	N/A	N/A	N/A	N/A	N/A	N/A	N/A	N/A	N/A	N/A	N/A	N/A	N/A
MNXR105217	N/A	N/A	5577315	N/A	N/A	N/A	N/A	N/A	N/A	tcm:HL41_01015	N/A	N/A	R_VPAMTr, VPAMTr	N/A	N/A	N/A	N/A	N/A	N/A	rxn29946_c
MNXR129713	N/A	N/A	N/A	N/A	N/A	5564109 or 5564116 or 5564118 or 5564124 or 5564130 or 5564133 or 5565864 or 5573251 or 5577411	N/A	N/A	N/A	N/A	N/A	N/A	N/A	N/A	N/A	RXN_22516	N/A	N/A	N/A	N/A
MNXR103969	N/A	N/A	N/A	N/A	N/A	N/A	N/A	N/A	N/A	N/A	RE3566C	N/A	N/A	N/A	N/A	RXN_22182	N/A	N/A	N/A	N/A
MNXR104635	N/A	23687506 or 5566668 or 5568430 or 5575274	23687506	N/A	Unknown	23687506 or 5566668 or 5568430 or 5575274	N/A	N/A	N/A	N/A	N/A	SUCCCOASYN_RXN	SUCOAS	N/A	rxn00285_m0	SUCCCOASYN_RXN	N/A	N/A	N/A	N/A
MNXR147128	N/A	N/A	N/A	N/A	N/A	N/A	N/A	5566910	5566910	N/A	N/A	N/A	N/A	N/A	N/A	N/A	N/A	R05969	R05969	N/A
MNXR177539	N/A	N/A	N/A	N/A	Unknown	N/A	N/A	N/A	N/A	N/A	N/A	N/A	N/A	N/A	rxn25747_d0	N/A	N/A	N/A	N/A	N/A
MNXR193357	N/A	N/A	N/A	N/A	N/A	N/A	N/A	N/A	N/A	N/A	N/A	N/A	N/A	N/A	N/A	RXN_21717	N/A	N/A	N/A	N/A
MNXR149616	N/A	5577178	N/A	N/A	N/A	5577178	N/A	N/A	N/A	N/A	N/A	RXN3O_1380	N/A	N/A	N/A	RXN3O_1380	N/A	N/A	N/A	N/A
MNXR115069	N/A	5572378	N/A	N/A	N/A	5572378	5572378	N/A	5572378	N/A	N/A	2.3.1.168_RXN	N/A	N/A	N/A	2.3.1.168_RXN	2.3.1.168_RXN	N/A	2.3.1.168_RXN	N/A
MNXR189850	5575082	N/A	5575082	5575082	Unknown	N/A	N/A	5575082	N/A	psyt:DSAG12_01314	r0249, RPI	N/A	R_RPI, RPI	R01056__in, R01056__in	R_rxn00777_c0, R_rxn00777_d0, R_rxn00777_n0, rxn00777_c0, rxn00777_d0, rxn00777_n0	N/A	N/A	R01056	N/A	rxn38284_c
MNXR188203	N/A	N/A	N/A	5571801 or 5571804 or 5572923 or 5576217	N/A	N/A	N/A	5572923 or 5576217	5572923 or 5576217	aii:E4K63_05905 or fgu:SD28_06830 or frx:F7310_02765	N/A	N/A	N/A	R04743__in	N/A	N/A	N/A	R04743	RXN_12490	rxn34736_c
MNXR146092	N/A	5569283 or 5571410 or 5571411 or 5571412 or 5571934	N/A	N/A	N/A	N/A	N/A	N/A	N/A	N/A	N/A	POLYAMINE_OXIDASE_RXN	N/A	N/A	N/A	N/A	N/A	N/A	N/A	N/A
MNXR99810	5575690 or AAEL012002	N/A	N/A	N/A	N/A	N/A	N/A	N/A	N/A	N/A	G14T18g	N/A	N/A	N/A	N/A	N/A	N/A	N/A	N/A	N/A
MNXR105468	5572509	N/A	N/A	N/A	N/A	N/A	N/A	N/A	N/A	N/A	r1392	N/A	N/A	N/A	N/A	N/A	N/A	N/A	N/A	N/A
MNXR103528	N/A	N/A	N/A	N/A	N/A	N/A	N/A	N/A	N/A	N/A	RE1631C	N/A	N/A	N/A	N/A	N/A	N/A	N/A	N/A	N/A
MNXR149256	N/A	N/A	N/A	N/A	N/A	N/A	N/A	N/A	N/A	aff:H3L97_03355 or caq:IM40_07165 or cbu:CBU_0350 or cff:CFF8240_1609 or cste:H3L98_03040 or dori:FH5T_20365 or naf:GQ61_08265 or stp:Strop_4266 or teq:TEQUI_1156	N/A	N/A	N/A	N/A	N/A	N/A	N/A	N/A	N/A	rxn32357_c
MNXR96376	5566521	N/A	N/A	N/A	N/A	N/A	N/A	N/A	N/A	N/A	C10OHc	N/A	N/A	N/A	N/A	N/A	N/A	N/A	N/A	N/A
MNXR123914	N/A	5577671	N/A	N/A	N/A	5577671	5577671	N/A	5577671	N/A	N/A	THYMIDYLATESYN_RXN	N/A	N/A	N/A	THYMIDYLATESYN_RXN	THYMIDYLATESYN_RXN	N/A	THYMIDYLATESYN_RXN	N/A
MNXR104463	N/A	N/A	N/A	N/A	N/A	N/A	N/A	N/A	N/A	N/A	N/A	N/A	N/A	N/A	N/A	N/A	N/A	N/A	N/A	N/A
MNXR123304	N/A	5567371	N/A	N/A	N/A	5567371	N/A	N/A	N/A	N/A	N/A	RXN0_6491	N/A	N/A	N/A	RXN0_6491, RXN0_6491_DI_H_OROTATE/UBIQUINONE_6//OROTATE/UBIQUINOL_30.48.	N/A	N/A	N/A	N/A
MNXR143668	N/A	N/A	N/A	N/A	N/A	N/A	N/A	5574413	5574413	N/A	N/A	N/A	N/A	N/A	N/A	N/A	N/A	R09315	R09315	N/A
MNXR188792	5565034 or 5567883 or 5567884 or 5567885 or 5567886 or 5567887 or 5567893 or 5569154 or 5569156 or 5569761 or 5571203 or 5579039 or AAEL007421	N/A	N/A	N/A	N/A	N/A	N/A	N/A	N/A	N/A	RE2718C	N/A	N/A	N/A	N/A	N/A	N/A	N/A	N/A	N/A
MNXR105245	N/A	5565084 or 5568044 or 5580067	5568044 or 5580067	N/A	N/A	5565084 or 5568044 or 5580067	N/A	N/A	N/A	N/A	N/A	RXN0_363	XTSNH	N/A	N/A	RXN0_363	N/A	N/A	N/A	N/A
MNXR99316	N/A	N/A	N/A	N/A	N/A	N/A	N/A	N/A	N/A	N/A	N/A	N/A	N/A	N/A	N/A	N/A	N/A	N/A	N/A	N/A
MNXR192654	N/A	N/A	110678628	N/A	N/A	N/A	N/A	N/A	N/A	N/A	N/A	N/A	R_FMNRx2	N/A	N/A	N/A	N/A	N/A	N/A	N/A
MNXR162467	5565775	N/A	N/A	N/A	N/A	N/A	N/A	N/A	N/A	N/A	RE2304E	N/A	N/A	N/A	N/A	N/A	N/A	N/A	N/A	N/A
MNXR152624	5568814	N/A	N/A	N/A	N/A	N/A	N/A	110675236 or 110681118 or 5568814 or 5570229 or 5573927 or 5573929 or 5573931	110675236 or 110681118 or 5568814 or 5570229 or 5573927 or 5573929 or 5573931	N/A	r0702	N/A	N/A	N/A	N/A	N/A	N/A	R04568	R04568	N/A
MNXR117583	N/A	5567166	N/A	N/A	N/A	5567166	5567166	N/A	5567166	N/A	N/A	RXN_12475	N/A	N/A	N/A	RXN_12475	RXN_12475	N/A	RXN_12475	N/A
MNXR211284	N/A	N/A	N/A	N/A	N/A	N/A	N/A	N/A	N/A	N/A	N/A	N/A	N/A	N/A	N/A	N/A	N/A	N/A	N/A	N/A
MNXR101495	5567998	N/A	5567998	N/A	Unknown	5567998	N/A	N/A	N/A	N/A	MEVK1c, MEVK1x	N/A	MEVK1	N/A	rxn01607_c0	MEVALONATE_KINASE_RXN	N/A	N/A	N/A	N/A
MNXR94754	N/A	N/A	N/A	N/A	N/A	N/A	N/A	N/A	N/A	N/A	N/A	N/A	R_2AGPE161tipp	N/A	N/A	N/A	N/A	N/A	N/A	N/A
MNXR149088	N/A	N/A	N/A	N/A	N/A	N/A	N/A	110675236 or 110681118 or 5568814 or 5570229 or 5573603 or 5573927 or 5573929 or 5573931	110675236 or 110681118 or 5568814 or 5570229 or 5573603 or 5573927 or 5573929 or 5573931	N/A	N/A	N/A	N/A	N/A	N/A	N/A	N/A	R04968	R04968	N/A
MNXR118091	N/A	N/A	N/A	N/A	N/A	N/A	23687873 or 5565366 or 5565367	N/A	23687873 or 5565366 or 5565367	N/A	N/A	N/A	N/A	N/A	N/A	N/A	RXN_13451	N/A	RXN_13451	N/A
MNXR192636	5563716 or 5563717 or 5563718 or 5571448 or 5577403 or 5577760 or 5577761 or 5577765	N/A	110681130 or 5563717	N/A	Unknown	N/A	N/A	110681130 or 5563716 or 5563717 or 5566404 or 5570515 or 5577403 or 5577564 or 5577637	N/A	N/A	ACP1_FMN_, FMNALKPle	N/A	ACP1_FMN, R_ACP1_FMN	R00548__in	rxn00391_c0, rxn00391_d0	N/A	N/A	R00548	N/A	N/A
MNXR211320	N/A	N/A	N/A	N/A	N/A	N/A	N/A	N/A	N/A	N/A	N/A	N/A	N/A	N/A	N/A	N/A	N/A	N/A	N/A	N/A
MNXR171810	N/A	N/A	N/A	N/A	N/A	N/A	N/A	N/A	N/A	N/A	N/A	N/A	N/A	N/A	N/A	RXN_19743	N/A	N/A	N/A	N/A
MNXR101800	5569374	N/A	N/A	N/A	N/A	N/A	N/A	N/A	N/A	N/A	N3Tg	N/A	N/A	N/A	N/A	N/A	N/A	N/A	N/A	N/A
MNXR133252	N/A	5564787	N/A	N/A	N/A	5564787	N/A	N/A	N/A	N/A	N/A	RXN_19560	N/A	N/A	N/A	RXN_19560	N/A	N/A	N/A	N/A
MNXR164913	N/A	5566142 or 5568635 or 5568636 or 5569026 or 5578011 or 5579206	N/A	N/A	N/A	5566142 or 5568635 or 5568636 or 5569026 or 5578011 or 5579206	N/A	N/A	N/A	N/A	N/A	RXN_20566	N/A	N/A	N/A	RXN_20566	N/A	N/A	N/A	N/A
MNXR193823	N/A	N/A	N/A	N/A	N/A	N/A	N/A	N/A	N/A	N/A	N/A	N/A	N/A	N/A	N/A	RXN_22328	N/A	N/A	N/A	N/A
MNXR211455	N/A	N/A	N/A	N/A	N/A	N/A	N/A	N/A	N/A	N/A	N/A	N/A	N/A	N/A	N/A	N/A	N/A	N/A	N/A	N/A
MNXR191310	N/A	N/A	N/A	5571801 or 5571804 or 5572923 or 5576217	N/A	N/A	N/A	N/A	N/A	N/A	N/A	N/A	N/A	R07898__in	N/A	N/A	N/A	N/A	N/A	N/A
MNXR137960	N/A	5573533	5573533	N/A	N/A	5573533	5573533	5573533	N/A	N/A	N/A	ALDOSE_1_EPIMERASE_RXN	GalMr	N/A	N/A	ALDOSE_1_EPIMERASE_RXN	ALDOSE_1_EPIMERASE_RXN	R01602	N/A	N/A
MNXR121586	N/A	N/A	N/A	N/A	N/A	N/A	N/A	N/A	N/A	N/A	N/A	N/A	N/A	N/A	N/A	RXN_18311	N/A	N/A	N/A	N/A
MNXR192338	5563914	N/A	N/A	N/A	N/A	N/A	N/A	5563914	5563914	luo:HHL09_11985	r0633	N/A	N/A	N/A	N/A	N/A	N/A	R03776	R03776	rxn33327_c
MNXR103758	N/A	N/A	N/A	N/A	N/A	N/A	N/A	N/A	N/A	N/A	RE2909C	N/A	N/A	N/A	N/A	N/A	N/A	N/A	N/A	N/A
MNXR211294	N/A	N/A	N/A	N/A	N/A	N/A	N/A	N/A	N/A	N/A	N/A	N/A	N/A	N/A	N/A	N/A	N/A	N/A	N/A	N/A
[truncated: 7,886 more rows]

## Sheet: normalized_gprs_C_griseus
MNXR_id	GPR_ref	GPR_au	GPR_cv	GPR_me	GPR_ms	GPR_pt	GPR_rm	GPR_rk	GPR_rc	GPR_rec	rxns_ref	rxns_au	rxns_cv	rxns_me	rxns_ms	rxns_pt	rxns_rm	rxns_rk	rxns_rc	rxns_rec
MNXR116221	N/A	N/A	N/A	N/A	N/A	100753186 or 100768545	N/A	N/A	N/A	N/A	N/A	N/A	N/A	N/A	N/A	R381_RXN	N/A	N/A	N/A	N/A
MNXR121185	N/A	N/A	N/A	N/A	N/A	100767894	N/A	N/A	N/A	N/A	N/A	N/A	N/A	N/A	N/A	RXN_17824	N/A	N/A	N/A	N/A
MNXR162917	N/A	N/A	N/A	N/A	N/A	N/A	N/A	N/A	N/A	N/A	N/A	N/A	N/A	N/A	N/A	N/A	N/A	N/A	N/A	N/A
MNXR100242	100772306	100772306	N/A	N/A	N/A	N/A	N/A	N/A	N/A	N/A	GLDBRAN	GLDBRAN	N/A	N/A	N/A	N/A	N/A	N/A	N/A	N/A
MNXR153009	N/A	N/A	N/A	N/A	N/A	N/A	N/A	N/A	N/A	N/A	N/A	N/A	ARAI, R_ARAI	N/A	N/A	N/A	N/A	N/A	N/A	N/A
MNXR157322	N/A	100754654 or 100763159	N/A	N/A	N/A	N/A	N/A	N/A	N/A	N/A	N/A	FAOXC10C10OHm	N/A	N/A	N/A	N/A	N/A	N/A	N/A	N/A
MNXR158723	N/A	N/A	N/A	N/A	N/A	N/A	N/A	N/A	N/A	N/A	N/A	N/A	N/A	N/A	N/A	N/A	N/A	N/A	N/A	N/A
MNXR116093	N/A	100758439 or 100760905	N/A	N/A	N/A	N/A	N/A	N/A	100760827 or 100760905	N/A	N/A	NQOR_RXN	N/A	N/A	N/A	NQOR_RXN_2_METHYL_3_PHYTYL_14_NAPHTHOQUINONE/NADH/PROTON//CPD_12831/NAD.63., NQOR_RXN_2_METHYL_3_PHYTYL_14_NAPHTHOQUINONE/NADPH/PROTON//CPD_12831/NADP.65., NQOR_RXN_CPD_9612/NADH/PROTON//CPD_15301/NAD.36., NQOR_RXN_CPD_9612/NADPH/PROTON//CPD_15301/NADP.38., NQOR_RXN_CPD_9720/NADH/PROTON//CPD_12126/NAD.36., NQOR_RXN_CPD_9720/NADPH/PROTON//CPD_12126/NADP.38., NQOR_RXN_CPD_9726/NADH/PROTON//CPD_2130…	N/A	N/A	NQOR_RXN	N/A
MNXR164434	N/A	N/A	N/A	N/A	N/A	N/A	N/A	N/A	100767373	N/A	N/A	N/A	N/A	N/A	N/A	N/A	N/A	N/A	RXN_19724	N/A
MNXR192047	N/A	N/A	EGV97698.1	N/A	N/A	N/A	N/A	N/A	N/A	N/A	N/A	N/A	R_URCN	N/A	N/A	N/A	N/A	N/A	N/A	N/A
MNXR146698	N/A	N/A	N/A	N/A	N/A	N/A	N/A	100750340 or 100751325 or 100751798 or 100755423 or 100758624 or 100762380 or 100762673 or 100763430 or 100763538 or 100768608	N/A	N/A	UGT1A2r	N/A	N/A	N/A	N/A	N/A	N/A	R02389	R02389	N/A
MNXR103878	100755154 or 100756252 or 100761464 or 100772859 or 100773433	N/A	N/A	N/A	N/A	N/A	N/A	N/A	N/A	N/A	RE3339C, RE3339M, RE3339X	N/A	N/A	N/A	N/A	N/A	N/A	N/A	N/A	N/A
MNXR119161	N/A	N/A	N/A	N/A	N/A	100689317 or 100752385	N/A	N/A	N/A	N/A	N/A	N/A	N/A	N/A	N/A	RXN_15134	N/A	N/A	N/A	N/A
MNXR190906	N/A	N/A	N/A	N/A	N/A	N/A	N/A	N/A	N/A	cazo:G3A45_03650 or ean:Eab7_1914 or fli:Fleli_3851 or ldb:Ldb0516	N/A	N/A	N/A	N/A	N/A	N/A	N/A	N/A	N/A	rxn01370_c
MNXR173808	N/A	N/A	N/A	N/A	N/A	N/A	N/A	N/A	N/A	caf:AL524_01170 or fad:CDH04_04940 or fpz:LA55_986 or frf:LO80_01280 or ftu:FTT_0941c or meu:ACJ67_03055	N/A	N/A	N/A	N/A	N/A	N/A	N/A	N/A	N/A	rxn16573_c
MNXR105628	N/A	N/A	N/A	N/A	N/A	N/A	N/A	N/A	N/A	N/A	N/A	N/A	N/A	N/A	N/A	N/A	N/A	N/A	N/A	N/A
MNXR106983	N/A	N/A	N/A	EGW02791.1	N/A	N/A	N/A	EGW02791.1	EGW02791.1	echi:FKX85_07665	N/A	N/A	N/A	R01421__cytop, R01421__nucl	N/A	N/A	N/A	R01421	R01421	rxn01034_c
MNXR158220	N/A	N/A	N/A	N/A	N/A	N/A	N/A	N/A	N/A	N/A	N/A	N/A	N/A	N/A	N/A	N/A	N/A	N/A	N/A	N/A
MNXR170821	N/A	N/A	N/A	N/A	N/A	100754260 or 100765639 or 100770922 or EGW09208.1	N/A	N/A	N/A	N/A	N/A	N/A	N/A	N/A	N/A	RXN_21989	N/A	N/A	N/A	N/A
MNXR146701	N/A	N/A	N/A	N/A	N/A	N/A	N/A	100750340 or 100751325 or 100751798 or 100755423 or 100758624 or 100762380 or 100762673 or 100763430 or 100763538 or 100768608	N/A	N/A	N/A	N/A	N/A	N/A	N/A	N/A	N/A	R02502	N/A	N/A
MNXR115493	N/A	100761455	N/A	N/A	N/A	100761455	N/A	N/A	N/A	N/A	N/A	3.4.21.7_RXN	N/A	N/A	N/A	3.4.21.7_RXN	N/A	N/A	N/A	N/A
MNXR111225	N/A	N/A	N/A	N/A	N/A	N/A	N/A	N/A	100760162 or 100771275	N/A	N/A	N/A	N/A	N/A	N/A	N/A	N/A	N/A	R07623	N/A
MNXR143148	100750356 or 100758424 or 100760138	N/A	N/A	N/A	N/A	N/A	N/A	N/A	N/A	N/A	GPAM_cho, GPAMm_cho	N/A	N/A	N/A	N/A	N/A	N/A	N/A	N/A	N/A
MNXR99813	100689346 or 100689347 or 100689430 or 100689434	100689346 or 100689347 or 100689430 or 100689434	N/A	N/A	N/A	N/A	N/A	N/A	N/A	N/A	G14T21g	G14T21g	N/A	N/A	N/A	N/A	N/A	N/A	N/A	N/A
MNXR105393	N/A	N/A	N/A	N/A	N/A	N/A	N/A	N/A	N/A	N/A	N/A	N/A	N/A	N/A	N/A	N/A	N/A	N/A	N/A	N/A
MNXR105481	N/A	N/A	N/A	N/A	N/A	N/A	N/A	N/A	N/A	N/A	N/A	N/A	N/A	N/A	N/A	N/A	N/A	N/A	N/A	N/A
MNXR148230	N/A	100689019 or 100689020 or 100689021 or 100752270 or 100753466 or 100769825 or 100770118 or 100770405 or EGW00853.1 or EGW00854.1 or EGW12318.1	N/A	N/A	N/A	100689019 or 100689020 or 100689021 or 100752270 or 100753466 or 100769825 or 100770118 or 100770405 or EGW00853.1 or EGW00854.1 or EGW12318.1	N/A	N/A	N/A	N/A	N/A	CARBONYL_REDUCTASE_NADPH_RXN	N/A	N/A	N/A	CARBONYL_REDUCTASE_NADPH_RXN	N/A	N/A	N/A	N/A
MNXR94770	N/A	N/A	N/A	N/A	N/A	N/A	N/A	N/A	N/A	N/A	N/A	N/A	R_2AGPG181tipp	N/A	N/A	N/A	N/A	N/A	N/A	N/A
MNXR187586	N/A	N/A	N/A	N/A	N/A	N/A	N/A	N/A	100761494 or 100770527	N/A	N/A	N/A	N/A	N/A	N/A	RXN_18918	N/A	N/A	RXN_18918	N/A
MNXR103690	N/A	N/A	N/A	N/A	N/A	N/A	N/A	N/A	N/A	N/A	RE2521C	N/A	N/A	N/A	N/A	N/A	N/A	N/A	N/A	N/A
MNXR146739	N/A	N/A	100766626	N/A	N/A	100765484 or 100766626 or EGV99450.1 or EGW11978.1	N/A	100765484 or 100766626 or EGV99450.1 or EGW11978.1	100765484 or 100766626 or EGV99450.1 or EGW11978.1	N/A	N/A	N/A	R_XAND	N/A	N/A	RXN0_901	N/A	R02103	RXN0_901	N/A
MNXR99785	100689346 or 100689347 or 100689430 or 100689434 or 100689435 or 100689438	N/A	N/A	N/A	N/A	N/A	N/A	N/A	N/A	N/A	G14N14g	N/A	N/A	N/A	N/A	N/A	N/A	N/A	N/A	N/A
MNXR106713	N/A	N/A	N/A	100766128	N/A	N/A	N/A	N/A	N/A	N/A	N/A	N/A	N/A	R00849__mito	N/A	N/A	N/A	N/A	N/A	N/A
MNXR110920	N/A	N/A	N/A	N/A	N/A	N/A	N/A	N/A	N/A	dpu:SU48_07720 or mmas:MYMAC_001460 or mph:MLP_11850 or vfg:C9I84_030 or vha:VIBHAR_02337	N/A	N/A	N/A	N/A	N/A	N/A	N/A	N/A	N/A	rxn07214_c
MNXR190424	N/A	N/A	N/A	N/A	N/A	N/A	N/A	N/A	N/A	N/A	N/A	N/A	N/A	N/A	N/A	N/A	N/A	N/A	N/A	N/A
MNXR112579	N/A	N/A	N/A	N/A	N/A	N/A	N/A	N/A	N/A	N/A	N/A	N/A	N/A	N/A	N/A	N/A	N/A	N/A	R09142	N/A
MNXR105407	N/A	N/A	N/A	N/A	N/A	N/A	N/A	N/A	N/A	N/A	N/A	N/A	N/A	N/A	N/A	N/A	N/A	N/A	N/A	N/A
MNXR96436	N/A	N/A	N/A	N/A	N/A	N/A	N/A	N/A	N/A	N/A	N/A	N/A	R_CA2tex, R_EX_ca2_e	N/A	N/A	N/A	N/A	N/A	N/A	N/A
MNXR162500	N/A	N/A	N/A	N/A	N/A	N/A	N/A	N/A	N/A	N/A	N/A	N/A	N/A	N/A	N/A	N/A	N/A	N/A	N/A	N/A
MNXR117790	N/A	N/A	N/A	N/A	N/A	N/A	N/A	N/A	N/A	N/A	N/A	N/A	N/A	N/A	N/A	RXN_12890	N/A	N/A	N/A	N/A
MNXR195397	N/A	N/A	N/A	N/A	N/A	N/A	N/A	100757273 or 100774025	N/A	bsm:BSM4216_3146 or pasa:BAOM_1931	N/A	N/A	N/A	R02085__cytop	N/A	N/A	N/A	R02085	N/A	rxn32471_c
MNXR135754	N/A	N/A	N/A	N/A	N/A	N/A	N/A	N/A	N/A	N/A	N/A	N/A	N/A	N/A	N/A	N/A	N/A	N/A	N/A	dna_rxn
MNXR145203	N/A	N/A	N/A	N/A	N/A	N/A	N/A	N/A	N/A	N/A	N/A	N/A	N/A	N/A	N/A	N/A	N/A	N/A	N/A	N/A
MNXR105952	N/A	N/A	N/A	N/A	N/A	N/A	N/A	N/A	N/A	N/A	N/A	N/A	N/A	N/A	N/A	N/A	N/A	N/A	N/A	N/A
MNXR101639	100761494 or 100767553 or 100770527	N/A	N/A	N/A	N/A	N/A	N/A	N/A	N/A	N/A	MM5bg	N/A	N/A	N/A	N/A	N/A	N/A	N/A	N/A	N/A
MNXR103132	N/A	N/A	N/A	N/A	N/A	N/A	N/A	N/A	100767777	N/A	N/A	N/A	N/A	R03222__cytop	N/A	N/A	N/A	N/A	PROTOPORGENOXI_RXN	N/A
MNXR163356	N/A	N/A	N/A	N/A	N/A	N/A	N/A	N/A	N/A	N/A	N/A	N/A	N/A	N/A	N/A	N/A	N/A	N/A	N/A	N/A
MNXR189008	N/A	N/A	N/A	N/A	N/A	N/A	N/A	N/A	N/A	cazo:G3A45_03650 or ean:Eab7_1914 or fli:Fleli_3851 or ldb:Ldb0516	N/A	N/A	N/A	N/A	N/A	N/A	N/A	N/A	N/A	rxn00712_c
MNXR118660	N/A	N/A	N/A	N/A	N/A	N/A	N/A	N/A	N/A	N/A	N/A	N/A	N/A	N/A	N/A	RXN_14389	N/A	N/A	N/A	N/A
MNXR189978	N/A	100751197	N/A	N/A	N/A	N/A	N/A	N/A	N/A	N/A	N/A	B3GALT42g	N/A	N/A	N/A	N/A	N/A	N/A	N/A	N/A
MNXR122921	N/A	N/A	N/A	N/A	N/A	N/A	N/A	N/A	100763438	N/A	N/A	N/A	N/A	N/A	N/A	N/A	N/A	N/A	RXN_9647	N/A
MNXR159122	N/A	100751451	N/A	N/A	N/A	N/A	N/A	N/A	N/A	N/A	N/A	LCAT34e	N/A	N/A	N/A	N/A	N/A	N/A	N/A	N/A
MNXR117304	N/A	N/A	N/A	N/A	N/A	N/A	N/A	N/A	100753739	N/A	N/A	N/A	N/A	N/A	N/A	RXN_12036	N/A	N/A	RXN_12036	N/A
MNXR191175	N/A	N/A	N/A	N/A	N/A	N/A	N/A	N/A	N/A	N/A	N/A	N/A	N/A	N/A	N/A	N/A	N/A	N/A	N/A	N/A
MNXR192006	N/A	N/A	N/A	N/A	N/A	N/A	N/A	N/A	N/A	N/A	N/A	N/A	R_EX_ocdcea_e, R_OCDCEAt	N/A	N/A	N/A	N/A	N/A	N/A	N/A
MNXR112893	N/A	N/A	N/A	100758702 or 100761128	N/A	N/A	N/A	N/A	100758702 or 100761128	N/A	N/A	N/A	N/A	R09470__mito	N/A	N/A	N/A	N/A	R09470	N/A
MNXR122010	N/A	N/A	N/A	N/A	N/A	100761652 or 100771319 or 100771888 or EGW03297.1	N/A	N/A	100761652	N/A	N/A	N/A	N/A	N/A	N/A	RXN_7711	N/A	N/A	RXN_7711	N/A
MNXR109969	N/A	N/A	N/A	N/A	N/A	N/A	N/A	N/A	100754535 or 100761532	N/A	N/A	N/A	N/A	N/A	N/A	N/A	N/A	N/A	R05978	N/A
MNXR101730	N/A	N/A	N/A	100762786	N/A	100761842 or 100762786	N/A	N/A	100762786	bbay:A4V04_07180 or cap:CLDAP_27380	N/A	N/A	N/A	R09726__cytop	N/A	RXN_8344	N/A	N/A	R09726, RXN_8344	rxn16574_c
MNXR206833	N/A	N/A	N/A	N/A	N/A	N/A	N/A	N/A	N/A	N/A	N/A	N/A	N/A	N/A	N/A	RXN_23413	N/A	N/A	N/A	N/A
MNXR162454	N/A	N/A	N/A	N/A	N/A	N/A	N/A	N/A	N/A	N/A	N/A	N/A	N/A	N/A	N/A	N/A	N/A	N/A	N/A	N/A
MNXR106256	N/A	N/A	N/A	N/A	N/A	N/A	N/A	N/A	N/A	N/A	N/A	N/A	N/A	N/A	N/A	N/A	N/A	N/A	N/A	N/A
MNXR123673	N/A	N/A	N/A	N/A	N/A	N/A	N/A	N/A	N/A	N/A	N/A	N/A	N/A	N/A	N/A	RXN66_141	N/A	N/A	N/A	N/A
MNXR149076	N/A	N/A	N/A	N/A	N/A	N/A	N/A	N/A	100689207 or 100767445	N/A	N/A	N/A	N/A	N/A	N/A	N/A	N/A	N/A	R04962	N/A
MNXR152661	N/A	N/A	N/A	N/A	N/A	N/A	N/A	100689207 or 100758439	100689207 or 100758439	N/A	N/A	N/A	N/A	N/A	N/A	N/A	N/A	R04566	R04566	N/A
MNXR105887	N/A	N/A	N/A	N/A	N/A	N/A	N/A	N/A	N/A	N/A	N/A	N/A	N/A	N/A	N/A	N/A	N/A	N/A	N/A	N/A
MNXR160376	N/A	100682535 or 100750927 or 100751265 or 100751421 or 100754426 or 100755005 or 100761226 or 100761489 or 100763292 or 100767324 or 100770894 or 100771756 or 100774607	N/A	N/A	N/A	N/A	N/A	N/A	N/A	N/A	N/A	PCHOL2OLE	N/A	N/A	N/A	N/A	N/A	N/A	N/A	N/A
MNXR165025	N/A	N/A	N/A	N/A	N/A	N/A	N/A	N/A	N/A	N/A	N/A	N/A	N/A	N/A	N/A	RXN_20696	N/A	N/A	N/A	N/A
MNXR115909	N/A	100763091 or 100765652 or EGV93568.1	N/A	N/A	N/A	100763091 or 100765652 or EGV93568.1	N/A	N/A	100763091	N/A	N/A	GCVT_RXN	N/A	N/A	N/A	GCVT_RXN	N/A	N/A	GCVT_RXN	N/A
MNXR100728	100770922 or 100772588 or 103163008	100770922 or 100772588 or (100772588 and 113830678) or 113830678	N/A	N/A	N/A	N/A	N/A	100752182 or 100770922 or EGW09208.1	100752182 or 100770922 or EGW09208.1	N/A	HSD3B13, HSD3B13r	HSD3B13, HSD3B13r	N/A	N/A	N/A	N/A	N/A	R03327	R03327	N/A
MNXR145034	N/A	N/A	N/A	N/A	N/A	N/A	N/A	N/A	N/A	jan:Jann_0832 or ppru:FDP22_03600 or sal:Sala_2227 or salo:EF888_18605	r0556	N/A	N/A	N/A	N/A	N/A	N/A	N/A	N/A	rxn31236_c
MNXR106437	N/A	100767276	N/A	N/A	N/A	100767276	N/A	N/A	N/A	N/A	CITMCOALm	CITRAMALYL_COA_LYASE_RXN	N/A	N/A	N/A	CITRAMALYL_COA_LYASE_RXN	N/A	N/A	N/A	N/A
MNXR95732	N/A	N/A	100772664	N/A	N/A	N/A	N/A	N/A	N/A	N/A	N/A	N/A	ALDD1, R_ALDD1	N/A	N/A	N/A	N/A	N/A	N/A	N/A
MNXR154081	N/A	100750508 or (100751491 and 100752064 and 100772776) or 100766524 or 100773059 or 100773351	N/A	N/A	N/A	N/A	N/A	N/A	N/A	N/A	N/A	6CSMVhep	N/A	N/A	N/A	N/A	N/A	N/A	N/A	N/A
MNXR190577	N/A	100766627	N/A	N/A	N/A	100766627	N/A	N/A	N/A	cef:CE0265 or pfi:PFC_04760 or suli:C1J05_04215	N/A	ATP_ADENYLYLTRANSFERASE_RXN	N/A	N/A	N/A	ATP_ADENYLYLTRANSFERASE_RXN	N/A	N/A	N/A	rxn35428_c
MNXR157417	N/A	100757658 or 100767929	N/A	N/A	N/A	N/A	N/A	N/A	N/A	N/A	N/A	FAOXOHC22C22DCc	N/A	N/A	N/A	N/A	N/A	N/A	N/A	N/A
MNXR152269	N/A	EGW07900.1	N/A	EGW07900.1	N/A	EGW07900.1	EGW07900.1	EGW07900.1	EGW07900.1	N/A	N/A	GALACTURIDYLYLTRANS_RXN	N/A	R00955__cytop	N/A	GALACTURIDYLYLTRANS_RXN	GALACTURIDYLYLTRANS_RXN	R00955	GALACTURIDYLYLTRANS_RXN	N/A
MNXR189886	100689450	N/A	100689450	N/A	N/A	N/A	N/A	N/A	N/A	N/A	r0097, UAG2EMA	N/A	R_UAG2EMA, UAG2EMA	N/A	N/A	N/A	N/A	N/A	N/A	N/A
MNXR106405	N/A	N/A	N/A	100752009 or 100754791 or 100757593 or 100760489 or 100762945 or 100763307 or 100765627 or 100765914 or 100767050 or 100774576 or 107977577 or EGV99751.1	N/A	N/A	N/A	100752009 or 100757593 or 100763307 or 100765627 or 100765914	100752009 or 100757593 or 100763307 or 100765627 or 100765914	cya:CYA_1063 or cyn:Cyan7425_3912 or hya:HY04AAS1_0970 or oxy:HCG48_10245 or tal:Thal_0557 or tvn:NIES2134_101070 or van:VAA_00511	N/A	N/A	N/A	R00139__mito	N/A	N/A	N/A	R00139	R00139	rxn00107_c
MNXR163361	N/A	N/A	N/A	N/A	N/A	N/A	N/A	N/A	N/A	N/A	N/A	N/A	N/A	N/A	N/A	N/A	N/A	N/A	N/A	N/A
MNXR105860	N/A	N/A	N/A	N/A	N/A	N/A	N/A	N/A	N/A	N/A	N/A	N/A	N/A	N/A	N/A	N/A	N/A	N/A	N/A	N/A
MNXR121222	N/A	N/A	N/A	N/A	N/A	N/A	N/A	N/A	100773295	N/A	N/A	N/A	N/A	N/A	N/A	N/A	N/A	N/A	RXN_17870	N/A
MNXR150112	N/A	N/A	N/A	N/A	N/A	N/A	N/A	N/A	N/A	age:AA314_03010 or mym:A176_000458 or rhq:IM25_01165	N/A	N/A	N/A	N/A	N/A	N/A	N/A	N/A	N/A	rxn07724_c
MNXR112540	N/A	N/A	N/A	100754714 or 100773080	N/A	N/A	N/A	N/A	100754714 or 100773080	hmr:Hipma_1306 or mib:UY43_C0001G0350	N/A	N/A	N/A	R09099__mito	N/A	N/A	N/A	N/A	THMPT_SER_RXN	rxn15964_c
MNXR154640	N/A	N/A	N/A	N/A	N/A	N/A	N/A	100771171	100771171	N/A	N/A	N/A	N/A	N/A	N/A	N/A	N/A	R03180	GUANIDINOBUTANAMIDE_NH3_RXN	N/A
MNXR189973	N/A	100760696 or 100764682	N/A	100760696	N/A	100760696 or 100764682	N/A	N/A	100760696 or 100764682	N/A	N/A	2.4.1.92_RXN	N/A	R04584__cytop	N/A	2.4.1.92_RXN	N/A	N/A	2.4.1.92_RXN	N/A
MNXR116034	N/A	100752048 or 100766478	N/A	N/A	N/A	100752048 or 100766478	N/A	N/A	N/A	N/A	N/A	LYSINEARGININE_CARBOXYPEPTIDASE_RXN	N/A	N/A	N/A	LYSINEARGININE_CARBOXYPEPTIDASE_RXN	N/A	N/A	N/A	N/A
MNXR104649	N/A	N/A	N/A	N/A	100767692 or 100768542	100768542	N/A	100768542	100768542	pbf:CFX0092_A1749	r0139	N/A	N/A	N/A	R_rxn00383_c0, R_rxn00383_x0, rxn00383_c0, rxn00383_x0	SULFITE_OXIDASE_RXN	N/A	R00533	SULFITE_OXIDASE_RXN	rxn32966_c
MNXR117465	N/A	N/A	N/A	N/A	N/A	N/A	N/A	N/A	100768247	N/A	N/A	N/A	N/A	N/A	N/A	N/A	N/A	N/A	RXN_12281	N/A
MNXR115974	N/A	100752744 or 100766703 or 100769412 or EGV98958.1	N/A	N/A	N/A	100752744 or 100766703 or 100769412 or EGV98958.1	N/A	N/A	100752744	N/A	N/A	HYDROXYPYRUVATE_REDUCTASE_RXN	N/A	N/A	N/A	HYDROXYPYRUVATE_REDUCTASE_RXN	N/A	N/A	HYDROXYPYRUVATE_REDUCTASE_RXN	N/A
MNXR107035	N/A	N/A	N/A	100757548 or 100761944 or 100766080 or EGV93474.1 or EGV98404.1	N/A	N/A	N/A	100757548	100757548	N/A	N/A	N/A	N/A	R01516__cytop, R01516__mito	N/A	N/A	N/A	R01516	R01516	N/A
MNXR120758	N/A	N/A	N/A	N/A	N/A	N/A	N/A	N/A	100760375	N/A	N/A	N/A	N/A	N/A	N/A	N/A	N/A	N/A	RXN_17224	N/A
MNXR139959	N/A	100774024	N/A	N/A	N/A	100774024	N/A	N/A	N/A	N/A	N/A	3.1.4.45_RXN	N/A	N/A	N/A	3.1.4.45_RXN	N/A	N/A	N/A	N/A
MNXR151379	100767580	103161104	N/A	N/A	N/A	100689021 or 100763874 or 100767580	100767580	N/A	100767580	N/A	C3STKR2r	C3STKR2r	N/A	R12405__cytop	N/A	RXN66_319	RXN66_319	N/A	R12405, RXN66_319	N/A
MNXR147269	N/A	N/A	N/A	100755212 or 100755300 or 100763204 or 100765125 or 100767455 or 100769391 or 100771419	N/A	N/A	N/A	100765125 or 100769391	100765125 or 100769391	N/A	N/A	N/A	N/A	R01352__cytop, R01352__mito	N/A	N/A	N/A	R01352	R01352	N/A
MNXR137942	N/A	N/A	N/A	100766328	N/A	100765163 or 100766328	N/A	100766328	100766328	dov:DSCO28_55940 or tti:THITH_02825	N/A	N/A	N/A	R03342__cytop	N/A	RXN_19491	N/A	R03342	R03342	rxn02397_c
MNXR95242	N/A	N/A	N/A	N/A	N/A	N/A	N/A	N/A	N/A	N/A	ACGALK2	N/A	N/A	N/A	N/A	N/A	N/A	N/A	N/A	N/A
MNXR103116	N/A	N/A	N/A	N/A	N/A	N/A	N/A	N/A	N/A	N/A	r0424	N/A	PPM2	N/A	N/A	N/A	N/A	N/A	N/A	N/A
MNXR103957	N/A	N/A	N/A	N/A	N/A	N/A	N/A	N/A	N/A	N/A	RE3551X	N/A	N/A	N/A	N/A	N/A	N/A	N/A	N/A	N/A
MNXR211230	N/A	N/A	N/A	N/A	N/A	N/A	N/A	N/A	N/A	N/A	N/A	N/A	N/A	N/A	N/A	N/A	N/A	N/A	N/A	N/A
MNXR104139	100689187 or 100689440 or 100754088 or 100767717	N/A	N/A	N/A	N/A	N/A	N/A	N/A	N/A	N/A	S23TN2g	N/A	N/A	N/A	N/A	N/A	N/A	N/A	N/A	N/A
MNXR159150	N/A	100751451	N/A	N/A	N/A	N/A	N/A	N/A	N/A	N/A	N/A	LCAT7e	N/A	N/A	N/A	N/A	N/A	N/A	N/A	N/A
MNXR145439	N/A	N/A	N/A	100763903	N/A	N/A	N/A	N/A	100763903	N/A	N/A	N/A	N/A	R07770__mito	N/A	RXN_8654	N/A	N/A	RXN_8654	N/A
MNXR211620	N/A	N/A	N/A	N/A	N/A	N/A	N/A	N/A	N/A	N/A	N/A	N/A	N/A	N/A	N/A	N/A	N/A	N/A	N/A	N/A
MNXR160403	N/A	100682535 or 100750927 or 100751265 or 100751421 or 100754426 or 100755005 or 100761226 or 100761489 or 100763292 or 100767324 or 100770894 or 100771756 or 100774607	N/A	N/A	N/A	N/A	N/A	N/A	N/A	N/A	N/A	PCHOLN201	N/A	N/A	N/A	N/A	N/A	N/A	N/A	N/A
MNXR147726	N/A	N/A	N/A	100756607 or 100756898 or 100757481 or 100770781 or 100771538	N/A	N/A	N/A	N/A	N/A	N/A	N/A	N/A	N/A	R02621__cytop	N/A	N/A	N/A	N/A	N/A	N/A
MNXR190328	N/A	N/A	N/A	N/A	N/A	N/A	N/A	N/A	100772123	N/A	N/A	N/A	N/A	N/A	N/A	N/A	N/A	N/A	R12124	N/A
MNXR146291	100767954	N/A	N/A	N/A	N/A	N/A	N/A	N/A	N/A	N/A	RE3511C, RE3511M, RE3511R	N/A	N/A	N/A	N/A	N/A	N/A	N/A	N/A	N/A
MNXR95455	100774596	100774596	100774596	N/A	N/A	N/A	N/A	N/A	N/A	skh:STH12_01651	ADMDC	ADMDC	ADMDC	N/A	N/A	N/A	N/A	N/A	N/A	rxn32132_c
MNXR163475	N/A	N/A	N/A	100753961 or 100767396	N/A	N/A	N/A	N/A	100767396	N/A	N/A	N/A	N/A	R11762__cytop, R11762__nucl	N/A	N/A	N/A	N/A	R11762	N/A
MNXR188323	N/A	N/A	N/A	N/A	N/A	N/A	N/A	N/A	N/A	N/A	N/A	N/A	N/A	N/A	N/A	N/A	N/A	N/A	N/A	N/A
MNXR158277	N/A	N/A	N/A	N/A	N/A	N/A	N/A	N/A	N/A	N/A	N/A	N/A	N/A	N/A	N/A	N/A	N/A	N/A	N/A	N/A
MNXR190276	N/A	N/A	N/A	N/A	N/A	100756367	N/A	N/A	100755837 or 100756367 or EGV99351.1	N/A	N/A	N/A	N/A	N/A	N/A	RXN_18303	N/A	N/A	RXN_18303	N/A
MNXR173480	N/A	N/A	N/A	N/A	N/A	N/A	N/A	N/A	N/A	aswu:HUW51_06280 or celh:GXP71_06525 or cfi:Celf_0045 or cga:Celgi_2074 or hpel:HZS54_08285 or hti:HTIA_2121 or hut:Huta_2395 or mcab:HXZ27_09650 or mets:DK389_16305 or run:DR864_10910 or syne:Syn6312_2251	N/A	N/A	N/A	N/A	N/A	N/A	N/A	N/A	N/A	rxn15597_c
MNXR147069	N/A	N/A	N/A	100751123 or 100770626	N/A	100751123 or 100770626	N/A	N/A	N/A	N/A	N/A	N/A	N/A	R00827__cytop, R00827__extr, R07330__cytop, R07330__extr	N/A	RXN18C3_60	N/A	N/A	N/A	N/A
MNXR190517	N/A	N/A	100752902	N/A	N/A	N/A	N/A	N/A	N/A	N/A	N/A	N/A	R_ACCOAL	N/A	N/A	N/A	N/A	N/A	N/A	N/A
MNXR184846	N/A	N/A	N/A	N/A	N/A	N/A	N/A	N/A	N/A	N/A	N/A	N/A	N/A	N/A	N/A	N/A	N/A	N/A	RXN_19605	N/A
MNXR129130	N/A	N/A	N/A	100750573 or 100756865 or 100762407	N/A	100750573 or 100756865 or 100762407	N/A	N/A	100750573 or 100756865 or 100762407	N/A	N/A	N/A	N/A	R13042__cytop	N/A	RXN_23456	N/A	N/A	R13041, R13042	N/A
MNXR117956	N/A	N/A	N/A	N/A	N/A	N/A	N/A	N/A	N/A	N/A	N/A	N/A	N/A	N/A	N/A	RXN_13228	N/A	N/A	N/A	N/A
MNXR158272	N/A	N/A	N/A	N/A	N/A	N/A	N/A	N/A	N/A	N/A	N/A	N/A	N/A	N/A	N/A	N/A	N/A	N/A	N/A	N/A
MNXR190438	100763920	N/A	N/A	N/A	N/A	100759780	N/A	100759780	100759780	N/A	r0595	N/A	N/A	N/A	N/A	RXN_6384	N/A	R03158	RXN_6384	N/A
MNXR120096	N/A	N/A	N/A	N/A	N/A	N/A	100768114	N/A	100768114	N/A	N/A	N/A	N/A	N/A	N/A	N/A	RXN_16449	N/A	RXN_16449	N/A
MNXR153042	N/A	N/A	N/A	N/A	N/A	N/A	N/A	N/A	N/A	che:CAHE_0239 or cher:DK880_00521 or ote:Oter_2475	N/A	N/A	N/A	N/A	N/A	N/A	N/A	N/A	N/A	rxn30161_c
MNXR159684	N/A	(100751491 and 100752064 and 100772776) or 100754462 or 113830663	N/A	N/A	N/A	N/A	N/A	N/A	N/A	N/A	N/A	MHGLZhr	N/A	N/A	N/A	N/A	N/A	N/A	N/A	N/A
MNXR153922	N/A	N/A	N/A	N/A	N/A	N/A	N/A	N/A	N/A	N/A	N/A	N/A	N/A	N/A	N/A	N/A	N/A	N/A	N/A	N/A
MNXR97831	N/A	N/A	N/A	N/A	100753734 or 100757111	N/A	N/A	N/A	N/A	N/A	N/A	N/A	N/A	N/A	rxn03909_d0	N/A	N/A	N/A	N/A	N/A
MNXR119090	N/A	N/A	N/A	N/A	N/A	N/A	N/A	N/A	N/A	N/A	N/A	N/A	N/A	N/A	N/A	RXN_15031	N/A	N/A	N/A	N/A
MNXR100683	100764994	N/A	N/A	N/A	N/A	N/A	N/A	N/A	N/A	N/A	PHCDm	N/A	PHCD	N/A	N/A	N/A	N/A	N/A	N/A	N/A
MNXR157418	N/A	100763159	N/A	N/A	N/A	N/A	N/A	N/A	N/A	N/A	N/A	FAOXTC101TC102m	N/A	N/A	N/A	N/A	N/A	N/A	N/A	N/A
MNXR156600	N/A	N/A	N/A	N/A	N/A	N/A	N/A	N/A	N/A	N/A	N/A	N/A	N/A	N/A	N/A	N/A	N/A	N/A	N/A	N/A
MNXR158775	N/A	N/A	N/A	N/A	N/A	N/A	N/A	N/A	N/A	N/A	N/A	N/A	N/A	N/A	N/A	N/A	N/A	N/A	N/A	N/A
MNXR100464	100760443	100760443	100760443	N/A	N/A	N/A	N/A	N/A	N/A	mmk:MU9_1060 or psyo:PB01_10195	GUAD	GUAD	GUAD	N/A	N/A	N/A	N/A	N/A	N/A	rxn33256_c
MNXR108367	N/A	N/A	N/A	N/A	N/A	N/A	100768666	N/A	100768666	N/A	N/A	N/A	N/A	N/A	N/A	N/A	CHLORDECONE_REDUCTASE_RXN	N/A	CHLORDECONE_REDUCTASE_RXN	N/A
MNXR117009	N/A	N/A	N/A	N/A	N/A	N/A	100758914 or 100758983 or 100762108 or 100766710 or EGW09036.1	N/A	100758914 or 100758983 or 100762108 or 100766710 or EGW09036.1	N/A	N/A	N/A	N/A	N/A	N/A	RXN_11557	RXN_11557	N/A	RXN_11557	N/A
MNXR164059	N/A	N/A	N/A	N/A	N/A	N/A	100756000 or 100757763 or 100760346 or 100760883 or 100762556 or 100763989 or 100767582 or 100770463 or 100771521 or EGW10878.1	N/A	N/A	N/A	N/A	N/A	N/A	N/A	N/A	RXN_18740	RXN_18740	N/A	RXN_18740	N/A
MNXR104201	100759418 or 100767419 or 100770004	N/A	N/A	N/A	N/A	N/A	N/A	N/A	N/A	N/A	S6T2g	N/A	N/A	N/A	N/A	N/A	N/A	N/A	N/A	N/A
MNXR162915	N/A	N/A	N/A	N/A	N/A	N/A	N/A	N/A	N/A	N/A	N/A	N/A	N/A	N/A	N/A	N/A	N/A	N/A	N/A	N/A
MNXR110777	N/A	N/A	N/A	100689311 or 100750357 or 100750404 or 100750644 or 100750691 or 100750937 or 100752137 or 100753172 or 100753254 or 100753467 or 100753857 or 100757534 or 100757858 or 100758427 or 100759107 or 100762249 or 100763111 or 100764455 or 100765453 or 100765742 or 100766034 or 100768553 or 100770965 or 100774867 or EGV91940.1 or EGV96904.1	N/A	N/A	N/A	N/A	N/A	achb:DVB37_20265 or amr:AM1_A0001 or aza:AZKH_p0413 or bvi:Bcep1808_3969 or cbot:ATE48_15210 or cyc:PCC7424_0880 or hoh:Hoch_6097 or hvn:EI420_08335 or masw:AM586_19545 or mfu:LILAB_26155 or mgy:MGMSRv2__3695 or mic:Mic7113_6619 or mmas:MYMAC_003552 or nfl:COO91_06148 or psi:S70_17890 or pzh:CX676_12345 or rhz:RHPLAN_27880 or same:SAMCFNEI73_Ch0298 or samy:DB32_008749 or vgo:GJW-30_1_03556	N/A	N/A	N/A	R07069__cytop, R07069__mito, R07069__pero	N/A	N/A	N/A	N/A	R07069	rxn04872_c
MNXR158665	N/A	N/A	N/A	N/A	N/A	N/A	N/A	N/A	N/A	N/A	N/A	N/A	N/A	N/A	N/A	N/A	N/A	N/A	N/A	N/A
MNXR112814	N/A	N/A	N/A	N/A	N/A	N/A	N/A	N/A	100762416	N/A	N/A	N/A	N/A	N/A	N/A	N/A	N/A	N/A	R09386	N/A
MNXR105682	N/A	N/A	N/A	N/A	N/A	N/A	N/A	N/A	N/A	N/A	N/A	N/A	N/A	N/A	N/A	N/A	N/A	N/A	N/A	N/A
MNXR112830	N/A	N/A	N/A	100689033 or 100689035 or 100750508 or 100751269 or 100751491 or 100751593 or 100751762 or 100752064 or 100753681 or 100753704 or 100755384 or 100755851 or 100756757 or 100757240 or 100757723 or 100759241 or 100759787 or 100761725 or 100761779 or 100762876 or 100763652 or 100764171 or 100764471 or 100764768 or 100764865 or 100765057 or 100765891 or 100766444 or 100767391 or 100768731 or 100771066…	N/A	N/A	N/A	N/A	100689033 or 100689035 or 100764865 or 100771495 or EGW04815.1 or EGW14145.1	N/A	N/A	N/A	N/A	R09406__cytop, R09406__nucl	N/A	N/A	N/A	N/A	R09406	N/A
MNXR117236	N/A	N/A	N/A	N/A	N/A	N/A	N/A	N/A	N/A	N/A	N/A	N/A	N/A	R12400__cytop	N/A	N/A	N/A	N/A	N/A	N/A
MNXR104197	103163077	N/A	N/A	N/A	N/A	N/A	N/A	N/A	N/A	N/A	S6T22g	N/A	N/A	N/A	N/A	N/A	N/A	N/A	N/A	N/A
MNXR105452	N/A	N/A	N/A	N/A	N/A	N/A	N/A	N/A	N/A	N/A	r1251, r1401	N/A	N/A	N/A	N/A	N/A	N/A	N/A	N/A	N/A
MNXR159479	N/A	(100751491 and 100752064 and 100772776) or 100766524 or 100773059 or 100773351	N/A	N/A	N/A	N/A	N/A	N/A	N/A	N/A	N/A	LVSTACOXD6Hhep	N/A	N/A	N/A	N/A	N/A	N/A	N/A	N/A
MNXR110779	N/A	N/A	N/A	N/A	N/A	N/A	N/A	N/A	100758590	bcl:ABC1387 or fal:FRAAL1691	N/A	N/A	N/A	N/A	N/A	N/A	N/A	N/A	R07071	rxn04874_c
MNXR208198	N/A	N/A	N/A	N/A	N/A	100755116 or 100766754	N/A	N/A	N/A	N/A	N/A	N/A	N/A	N/A	N/A	RXN_23487	N/A	N/A	N/A	N/A
MNXR95198	100753943 or 100754813	100753943 or (100753943 and 100754813 and 100758239) or 100754813 or (100758239 and 100765829)	N/A	N/A	N/A	N/A	N/A	N/A	N/A	cprv:CYPRO_0422 or hmo:HM1_0072 or llu:AKJ09_00853 or mxa:MXAN_5135 or req:REQ_42640	ACACT4p	ACACT4m, ACACT4p	N/A	N/A	N/A	N/A	N/A	N/A	N/A	rxn19988_c
MNXR117128	N/A	N/A	N/A	N/A	N/A	N/A	100763159	N/A	100763159	N/A	N/A	N/A	N/A	N/A	N/A	N/A	RXN_11734	N/A	RXN_11734	N/A
MNXR192570	100755765	N/A	N/A	100755765	N/A	100755765	N/A	N/A	100755765	N/A	MI13456PK	N/A	N/A	R05202__cytop, R05202__nucl	N/A	RXN_7163	N/A	N/A	RXN_7163	N/A
MNXR111877	N/A	N/A	N/A	N/A	N/A	N/A	N/A	N/A	N/A	N/A	N/A	N/A	N/A	N/A	N/A	N/A	N/A	N/A	R08326	N/A
MNXR153163	N/A	N/A	N/A	N/A	Unknown	N/A	N/A	N/A	N/A	N/A	N/A	N/A	N/A	N/A	R_rxn03908_d0, rxn03908_d0	N/A	N/A	N/A	N/A	N/A
MNXR145573	N/A	N/A	N/A	N/A	N/A	N/A	N/A	100752709	N/A	fpsz:AMR72_03005 or sen:SACE_7065	N/A	N/A	N/A	N/A	N/A	N/A	N/A	R02926	N/A	rxn34777_c
MNXR148733	N/A	N/A	N/A	N/A	N/A	100767837	N/A	100767837	100767837	N/A	N/A	N/A	N/A	N/A	N/A	RXN_9988	N/A	R04435	RXN_9988	N/A
MNXR97185	100751791	100751791	100751791 or 100763867	N/A	100751791 or 100762441	N/A	N/A	N/A	N/A	mlh:MLEA_002120 or sgp:SpiGrapes_1397	DCMPDA	DCMPDA	DCMPDA	N/A	rxn01217_c0	N/A	N/A	N/A	N/A	rxn31917_c
MNXR115934	N/A	N/A	N/A	N/A	N/A	N/A	N/A	N/A	100761356	N/A	N/A	N/A	N/A	N/A	N/A	N/A	N/A	N/A	GLY_X_CARBOXYPEPTIDASE_RXN	N/A
MNXR143156	N/A	N/A	N/A	N/A	N/A	N/A	N/A	N/A	N/A	N/A	N/A	N/A	N/A	N/A	N/A	N/A	N/A	N/A	N/A	N/A
MNXR177943	N/A	N/A	N/A	N/A	N/A	N/A	N/A	N/A	N/A	N/A	N/A	N/A	N/A	N/A	N/A	N/A	N/A	N/A	N/A	N/A
MNXR113973	N/A	N/A	N/A	N/A	N/A	N/A	N/A	N/A	100773409	N/A	N/A	N/A	N/A	N/A	N/A	N/A	N/A	N/A	R10652	N/A
MNXR158810	N/A	N/A	N/A	N/A	N/A	N/A	N/A	N/A	N/A	N/A	N/A	N/A	N/A	N/A	N/A	N/A	N/A	N/A	N/A	N/A
MNXR164173	N/A	N/A	N/A	N/A	N/A	N/A	100751491 or 100751762 or 100752064 or 100753681 or 100756757 or 100757240 or 100757723 or 100771787 or 100772776 or EGW04178.1 or EGW04815.1	N/A	N/A	N/A	N/A	N/A	N/A	N/A	N/A	N/A	RXN_19053	N/A	RXN_19053	N/A
MNXR119943	N/A	N/A	N/A	N/A	N/A	100750792 or 100758590 or 100765235	N/A	N/A	N/A	N/A	N/A	N/A	N/A	N/A	N/A	RXN_16206	N/A	N/A	N/A	N/A
MNXR108813	N/A	N/A	N/A	100754784 or 100764429 or 100768776	N/A	N/A	N/A	N/A	N/A	N/A	N/A	N/A	N/A	R04328__cytop, R04328__nucl	N/A	N/A	N/A	N/A	N/A	N/A
MNXR155997	N/A	N/A	N/A	N/A	N/A	N/A	N/A	N/A	N/A	N/A	N/A	N/A	N/A	N/A	N/A	N/A	N/A	N/A	N/A	N/A
MNXR158304	N/A	N/A	N/A	N/A	N/A	N/A	N/A	N/A	N/A	N/A	N/A	N/A	N/A	N/A	N/A	N/A	N/A	N/A	N/A	N/A
MNXR100782	(100751753 and 100754480 and 100771661)	100751753 or 100754480 or 100771661	N/A	N/A	N/A	N/A	N/A	100751753 or 100754480 or 100771661 or 100772968	N/A	cts:Ctha_2161 or sur:STAUR_6918 or tsg:HLK68_12230	ICDHxm	ICDHxm	N/A	R00709__cytop	N/A	N/A	N/A	R00709	N/A	rxn30141_c
MNXR151197	N/A	N/A	N/A	N/A	N/A	100753131 or 100758392	EGW01519.1	N/A	EGW01519.1	N/A	N/A	N/A	N/A	N/A	N/A	RXN_10977	RXN_10977	N/A	RXN_10977	N/A
MNXR96755	N/A	N/A	N/A	N/A	N/A	N/A	N/A	N/A	N/A	N/A	N/A	N/A	N/A	N/A	N/A	N/A	N/A	N/A	N/A	N/A
MNXR111667	N/A	N/A	N/A	N/A	N/A	N/A	N/A	N/A	N/A	acum:C9E88_005980 or ala:BFG52_13885 or halc:EY643_13475 or loki:Lokiarch_26070 or loki:Lokiarch_42660 or mlq:ASQ50_05330 or osg:BST96_14450 or pcq:PcP3B5_19950	N/A	N/A	N/A	N/A	N/A	N/A	N/A	N/A	N/A	rxn07877_c
MNXR105099	100750340 or 100755423 or 100762380 or 100763538	N/A	N/A	N/A	N/A	N/A	N/A	N/A	N/A	N/A	UGT1A4r	N/A	N/A	N/A	N/A	N/A	N/A	N/A	R02502	N/A
MNXR100526	N/A	N/A	N/A	N/A	N/A	N/A	N/A	N/A	N/A	N/A	H6_ETerm_cho	N/A	N/A	N/A	N/A	N/A	N/A	N/A	N/A	N/A
MNXR105536	N/A	N/A	N/A	N/A	N/A	N/A	N/A	N/A	N/A	N/A	N/A	N/A	N/A	N/A	N/A	N/A	N/A	N/A	N/A	N/A
MNXR106180	N/A	N/A	N/A	N/A	N/A	N/A	N/A	N/A	N/A	N/A	N/A	N/A	N/A	N/A	N/A	N/A	N/A	N/A	N/A	N/A
MNXR162510	N/A	N/A	N/A	N/A	N/A	N/A	N/A	N/A	N/A	N/A	N/A	N/A	N/A	N/A	N/A	N/A	N/A	N/A	N/A	N/A
MNXR107741	100774668	100766759 or 100774668	N/A	N/A	N/A	100766759 or 100774668	N/A	N/A	N/A	N/A	THYPX	IODIDE_PEROXIDASE_RXN	N/A	N/A	N/A	IODIDE_PEROXIDASE_RXN	N/A	N/A	N/A	N/A
MNXR101827	100750552 or 100756663 or 100756951 or 100766960	100750552 or (100756663 and 100756951 and 100766960)	N/A	N/A	N/A	N/A	N/A	N/A	N/A	N/A	NACHEX27ly	NACHEX27ly	N/A	N/A	N/A	N/A	N/A	N/A	N/A	N/A
MNXR190613	100689060	100689060	100689060	N/A	Unknown	100689060	N/A	100689060	100689060	dap:Dacet_1378	ADSL1r	ADSL1r, AMPSYN_RXN	ADSL1r, R_ADSL1r	N/A	R_rxn00800_d0, rxn00800_d0	AMPSYN_RXN	N/A	R01083	AMPSYN_RXN	rxn27708_c
MNXR115751	N/A	100753536 or 100761349 or 100761973	N/A	N/A	N/A	100753536 or 100761349 or 100761973	100761349 or 100761973	N/A	100761349 or 100761973	N/A	N/A	CDPDIGLYSYN_RXN	N/A	N/A	N/A	CDPDIGLYSYN_RXN	CDPDIGLYSYN_RXN	N/A	CDPDIGLYSYN_RXN	N/A
MNXR119160	N/A	N/A	N/A	N/A	N/A	100756133 or 100756458 or 100757425 or 100757439 or 100759060 or 100759625 or 100760209 or 100760500 or 100761083 or 100761374 or 100761459 or 100765753 or 100766045 or 100766339 or 100769145 or 100769432 or 100770009 or 100771549 or EGV91926.1 or EGV91928.1 or EGW09807.1	100757425 or 100759060 or 100759625 or 100760209 or 100760500 or 100761374 or EGV91928.1	N/A	100757425 or 100759060 or 100759625 or 100760209 or 100760500 or 100761374 or EGV91928.1	N/A	N/A	N/A	N/A	N/A	N/A	RXN_15133	RXN_15133	N/A	RXN_15133	N/A
MNXR106190	N/A	N/A	N/A	N/A	N/A	N/A	N/A	N/A	N/A	N/A	N/A	N/A	N/A	N/A	N/A	N/A	N/A	N/A	N/A	N/A
MNXR105581	N/A	N/A	N/A	N/A	N/A	N/A	N/A	N/A	N/A	N/A	N/A	N/A	N/A	N/A	N/A	N/A	N/A	N/A	N/A	N/A
MNXR205949	N/A	N/A	N/A	N/A	N/A	N/A	N/A	N/A	N/A	N/A	N/A	N/A	N/A	R13109__cytop	N/A	N/A	N/A	N/A	N/A	N/A
MNXR107656	N/A	N/A	N/A	N/A	N/A	N/A	N/A	100752016 or 100766650	100752016 or 100766650	N/A	N/A	N/A	N/A	N/A	N/A	N/A	N/A	R02671	R02671	N/A
MNXR154402	N/A	N/A	N/A	N/A	N/A	N/A	N/A	N/A	N/A	N/A	N/A	N/A	ACSPHACP80, R_ACSPHACP80	N/A	N/A	N/A	N/A	N/A	N/A	N/A
MNXR189108	N/A	N/A	N/A	100769146	N/A	N/A	N/A	100769146	100769146	bme:BMEI0941 or csu:CSUB_C1592	N/A	N/A	N/A	R01232__cytop, R01232__nucl	N/A	N/A	N/A	R01232	3.6.1.17_RXN	rxn32324_c
MNXR104213	100770659	N/A	N/A	N/A	N/A	N/A	N/A	N/A	N/A	N/A	S6TASE14ly	N/A	N/A	N/A	N/A	N/A	N/A	N/A	N/A	N/A
MNXR102025	100763224 or 103164123	100763224 or 103164123	N/A	N/A	N/A	N/A	N/A	N/A	N/A	N/A	NS26T2g	NS26T2g	N/A	N/A	N/A	N/A	N/A	N/A	N/A	N/A
MNXR97706	100768385	N/A	N/A	N/A	N/A	N/A	N/A	N/A	N/A	N/A	DOLK	N/A	N/A	N/A	N/A	N/A	N/A	N/A	N/A	N/A
MNXR99282	(100757947 and 100758239 and 100759026) or (100757947 and 100758239 and 100763159) or (100757947 and 100758239 and 100770943) or (100757947 and 100758239 and 103158536)	100757947 or 100758239 or 100767527	N/A	N/A	N/A	N/A	N/A	N/A	N/A	N/A	FAOXC140120m	FAOXC140120m	N/A	N/A	N/A	N/A	N/A	N/A	N/A	N/A
MNXR102209	100751960	100751960 or 100760559 or 100774865 or EGV99689.1 or EGW11216.1	100751960	100751960 or 100760559 or 100774224 or 100774865 or EGW11216.1 or I79.000727	N/A	100751960 or 100760559 or 100774865 or EGV99689.1 or EGW11216.1	100751960 or 100760559 or 100774224 or EGV99689.1 or EGW11216.1	100751960 or 100760559 or 100774224 or 100774865 or EGV99689.1	100751960 or 100760559 or 100774224 or EGV99689.1 or EGW11216.1	afs:AFR_33705 or mana:MAMMFC1_00990 or mbn:Mboo_1046 or obg:Verru16b_00849 or pph:Ppha_0879 or sri:SELR_16380	ORNDC	ORNDC, ORNDECARBOX_RXN	ORNDC, R_ORNDC	R00670__cytop, R00670__nucl	N/A	ORNDECARBOX_RXN	ORNDECARBOX_RXN	R00670	ORNDECARBOX_RXN	rxn31977_c
MNXR188539	N/A	N/A	N/A	N/A	100751454	100682531 or 100682535 or 100689051 or 100689052 or 100689065 or 100689066 or 100689067 or 100689068 or 100689069 or 100689070 or 100689071 or 100689072 or 100689190 or 100689203 or 100689208 or 100689219 or 100689242 or 100689272 or 100689276 or 100689304 or 100689305 or 100689306 or 100689309 or 100689324 or 100689362 or 100689397 or 100689442 or 100689472 or 100689473 or 100750414 or 100750430…	100763065	100755122 or 100762593	100763065	N/A	N/A	N/A	N/A	R00569__cytop	R_rxn00408_c0, R_rxn00408_g0	RXN_12195	RXN_12195	R00569	RXN_12195	N/A
MNXR114673	N/A	N/A	N/A	N/A	N/A	N/A	N/A	N/A	100770462	N/A	N/A	N/A	N/A	N/A	N/A	N/A	N/A	N/A	R11376	N/A
MNXR146262	N/A	N/A	N/A	N/A	N/A	N/A	N/A	N/A	N/A	N/A	RE0571C	N/A	N/A	N/A	N/A	N/A	N/A	N/A	N/A	N/A
MNXR116132	N/A	N/A	N/A	N/A	N/A	N/A	N/A	N/A	100760740 or 100761051 or 100763432 or 100764593 or 100765177 or 100765755 or 100766341 or 100766632 or 113835677	N/A	N/A	N/A	N/A	N/A	N/A	N/A	N/A	N/A	PHOSPHATIDYLINOSITOL_DEACYLASE_RXN	N/A
MNXR150395	N/A	N/A	N/A	100770329	N/A	N/A	N/A	N/A	N/A	N/A	N/A	N/A	N/A	R08707__nucl	N/A	N/A	N/A	N/A	N/A	N/A
MNXR111862	N/A	N/A	N/A	100756617 or 100759210 or 100766767 or 100767929 or 100773005 or EGV91949.1 or EGW03289.1	N/A	N/A	N/A	N/A	100756617 or 100759210 or 100766767 or 100767929 or 100773005 or EGW03289.1	add:HUW48_05535 or alr:DS731_20130 or aswu:HUW51_13725 or bal:BACI_c34570 or bpe:BP0777 or chro:CXB49_00600 or kko:Kkor_2048 or mict:FIU95_17590 or mii:BTJ40_18850 or ret:RHE_CH00460 or rpe:RPE_2019 or tvo:TVG1348694	N/A	N/A	N/A	R08310__extr	N/A	N/A	N/A	N/A	R08310	rxn11838_c
MNXR138493	100752607 or 100754196 or 100755419 or 100756257 or 100760390 or 100760677 or 100761433 or 100765172 or 100768750 or 100769849 or 100771949 or 100772227 or 100772435 or 100774549 or 100774844	(100754196 and 100761433) or 100755419 or 100756257 or 100760390 or 100760677 or 100765172 or 100768750 or 100769849 or 100771949 or 100772227 or 100772435 or 100774549 or 100774844	100750594 or 100752607 or 100754196 or 100755419 or 100756257 or 100760390 or 100761353 or 100768750 or 100769849 or 100771949 or 100772227 or 100772435 or 100774549 or 100774844 or spontaneous	N/A	Unknown	100752607 or 100754196 or 100755419 or 100756257 or 100760390 or 100760776 or 100768750 or 100769849 or 100771949 or 100772227 or 100772435 or 100774549 or 100774844	N/A	100750594 or 100751453 or 100752607 or 100755419 or 100761353 or 100768750 or 100769849 or 100771949 or 100772227 or 100772435 or 100774549 or 100774844	N/A	alg:AQULUS_11450 or apai:APAC_1224 or arv:C7N77_20225 or asip:AQUSIP_11000 or aza:AZKH_4170 or cui:AFK65_01785 or fbu:UJ101_01665 or mbd:MEBOL_006903 or paea:R70723_08570 or pasa:BAOM_3456 or pbh:AAW51_2970 or ppy:PPE_00277 or riv:Riv7116_5716 or saf:SULAZ_0541 or ssil:SOLI23_00505 or sur:STAUR_2177 or tam:Theam_1576 or xcb:XC_4080	H2CO3D, H2CO3Dm, HCO3E, HCO3Ee, HCO3Em	HCO3E, HCO3Ee, HCO3Em	H2CO3D, HCO3E	N/A	rxn00102_c0, rxn00102_d0	RXN0_5224	N/A	R00132	N/A	rxn37640_c
MNXR188305	N/A	N/A	100763767	N/A	N/A	N/A	N/A	N/A	N/A	N/A	N/A	N/A	KAS2, R_KAS2	N/A	N/A	N/A	N/A	N/A	N/A	N/A
MNXR152675	N/A	N/A	N/A	100758439	N/A	N/A	N/A	N/A	100689207 or 100758439	N/A	N/A	N/A	N/A	R04953__cytop, R04953__mito	N/A	N/A	N/A	N/A	R04953	N/A
MNXR158965	N/A	N/A	N/A	N/A	N/A	N/A	N/A	N/A	N/A	N/A	N/A	N/A	N/A	N/A	N/A	N/A	N/A	N/A	N/A	N/A
MNXR190354	N/A	N/A	N/A	N/A	N/A	N/A	N/A	N/A	N/A	N/A	N/A	N/A	N/A	N/A	N/A	N/A	N/A	N/A	N/A	N/A
MNXR164622	N/A	N/A	N/A	N/A	N/A	N/A	N/A	N/A	N/A	N/A	N/A	N/A	N/A	N/A	N/A	RXN_20154	N/A	N/A	N/A	N/A
MNXR115464	N/A	100751435 or 100753049 or 100753287 or 100753531 or 100753541 or 100754023 or 100754332 or 100754655 or 100755261 or 100755386 or 100756165 or 100756675 or 100756704 or 100757368 or 100758070 or 100758286 or 100758523 or 100758613 or 100758810 or 100758975 or 100759035 or 100759784 or 100760086 or 100761617 or 100762852 or 100763163 or 100763346 or 100763480 or 100763595 or 100763787 or 100764216…	N/A	N/A	N/A	100751435 or 100753049 or 100753287 or 100753531 or 100753541 or 100754023 or 100754332 or 100754655 or 100755261 or 100755386 or 100756165 or 100756675 or 100756704 or 100757368 or 100758070 or 100758286 or 100758523 or 100758613 or 100758810 or 100758975 or 100759035 or 100759784 or 100760086 or 100761617 or 100762852 or 100763163 or 100763346 or 100763480 or 100763595 or 100763787 or 100764216…	N/A	N/A	N/A	N/A	N/A	3.4.19.12_RXN	N/A	N/A	N/A	3.4.19.12_RXN	N/A	N/A	N/A	N/A
MNXR121967	N/A	N/A	N/A	N/A	N/A	N/A	N/A	N/A	N/A	N/A	N/A	N/A	N/A	N/A	N/A	RXN_7593	N/A	N/A	N/A	N/A
MNXR99684	100752441 or 100756134	100752441 or 100756134	N/A	N/A	N/A	N/A	N/A	N/A	N/A	N/A	FUCASEe, FUCASEly	FUCASEe, FUCASEly	N/A	N/A	N/A	N/A	N/A	N/A	N/A	N/A
MNXR99876	100772179	100772179 or 100773663 or EGV91777.1	100772179	100772179 or 100773663 or EGV91777.1	100753745 or 100768761 or 100769514 or 100772179 or 100773663	100772179 or 100773663 or EGV91777.1	100772179 or 100773663 or EGV91777.1	100772179 or 100773663	100772179 or 100773663 or EGV91777.1	cbac:JI75_03220 or psyt:DSAG12_01076 or roc:HF520_09960	G3PD1ir, r0193	1.1.1.8_RXN, G3PD1ir, G3PD2	G3PD1ir, R_G3PD1ir	R00842__cytop, R00842__mito, R00842__nucl	R_rxn00611_c0, R_rxn00611_d0, rxn00611_c0, rxn00611_d0	1.1.1.8_RXN, 1.1.1.8_RXN	1.1.1.8_RXN	R00842	1.1.1.8_RXN	rxn37873_c
MNXR143452	N/A	N/A	N/A	N/A	N/A	N/A	N/A	N/A	N/A	N/A	N/A	N/A	N/A	N/A	N/A	N/A	N/A	N/A	N/A	N/A
MNXR155994	N/A	N/A	N/A	N/A	N/A	N/A	N/A	N/A	N/A	N/A	N/A	N/A	N/A	N/A	N/A	N/A	N/A	N/A	N/A	N/A
MNXR147577	N/A	N/A	N/A	100751939 or 100753881 or 100757875 or 100758206 or 100758424 or 100761743 or 100763383 or 100767680 or 100768815 or 100769851 or 100770825 or 100772716 or 103161085 or EGV94248.1 or EGW00556.1	N/A	N/A	N/A	100753881 or 100754943 or 100757875 or 100758206 or 100761743 or 100763383 or EGV94248.1 or EGW00556.1	N/A	N/A	N/A	N/A	N/A	R02241__cytop	N/A	N/A	N/A	R02241	N/A	N/A
MNXR105925	N/A	N/A	N/A	N/A	N/A	N/A	N/A	N/A	N/A	N/A	N/A	N/A	N/A	N/A	N/A	N/A	N/A	N/A	N/A	N/A
MNXR146938	N/A	N/A	N/A	N/A	N/A	N/A	N/A	EGV99289.1	N/A	kbs:EPA93_24885	N/A	N/A	R_DDPGA	N/A	N/A	N/A	N/A	R00470	N/A	rxn18964_c
MNXR123220	N/A	N/A	N/A	N/A	N/A	N/A	N/A	N/A	100766627	N/A	N/A	N/A	N/A	N/A	N/A	N/A	N/A	N/A	RXN0_5209	N/A
MNXR100304	100689064 or 100770347	100689064 or 100751672 or 100751959 or 100769710 or 100770347 or 100770821	100689064 or 100770347 or 100772664	N/A	N/A	N/A	N/A	N/A	N/A	N/A	GLXO1	GLXO1	GLXO1, R_GLXO1	N/A	N/A	N/A	N/A	N/A	N/A	N/A
MNXR163281	N/A	N/A	N/A	N/A	N/A	N/A	N/A	N/A	N/A	N/A	N/A	N/A	N/A	N/A	N/A	N/A	N/A	N/A	N/A	N/A
MNXR159143	N/A	100751451	N/A	N/A	N/A	N/A	N/A	N/A	N/A	N/A	N/A	LCAT53e	N/A	N/A	N/A	N/A	N/A	N/A	N/A	N/A
MNXR154219	N/A	N/A	N/A	N/A	N/A	N/A	N/A	N/A	N/A	N/A	N/A	N/A	N/A	N/A	N/A	N/A	N/A	N/A	N/A	N/A
MNXR105915	N/A	N/A	N/A	N/A	N/A	N/A	N/A	N/A	N/A	N/A	N/A	N/A	N/A	N/A	N/A	N/A	N/A	N/A	N/A	N/A
MNXR151199	N/A	N/A	N/A	100750776	N/A	N/A	N/A	N/A	N/A	N/A	N/A	N/A	N/A	R09737__mito	N/A	N/A	N/A	N/A	N/A	N/A
MNXR190310	N/A	N/A	N/A	N/A	N/A	N/A	N/A	N/A	N/A	dal:Dalk_4038 or jep:BW721_07660	N/A	N/A	N/A	N/A	N/A	N/A	N/A	N/A	N/A	rxn16537_c
MNXR123782	N/A	N/A	N/A	N/A	N/A	N/A	N/A	N/A	N/A	N/A	N/A	N/A	N/A	N/A	N/A	RXN66_516	N/A	N/A	N/A	N/A
MNXR188585	N/A	EGV94949.1	N/A	N/A	N/A	EGV94949.1	N/A	N/A	100689437 or EGV96423.1	N/A	N/A	2KETO_4METHYL_PENTANOATE_DEHYDROG_RXN	N/A	N/A	N/A	2KETO_4METHYL_PENTANOATE_DEHYDROG_RXN	N/A	N/A	2KETO_4METHYL_PENTANOATE_DEHYDROG_RXN	N/A
MNXR109097	N/A	N/A	N/A	EGW02622.1	N/A	N/A	N/A	EGW02622.1	EGW02622.1	N/A	N/A	N/A	N/A	R04758__cytop	N/A	RXN_21983	N/A	R04758	R04758	N/A
MNXR157346	N/A	100753943 or 100754698 or 100754813 or 100767060 or 103161104	N/A	N/A	N/A	N/A	N/A	N/A	N/A	N/A	N/A	FAOXC15BRC13BRx	N/A	N/A	N/A	N/A	N/A	N/A	N/A	N/A
MNXR117101	N/A	N/A	N/A	N/A	N/A	N/A	N/A	N/A	N/A	N/A	N/A	N/A	N/A	N/A	N/A	N/A	N/A	N/A	N/A	N/A
MNXR192546	N/A	N/A	EGW01049.1	N/A	N/A	N/A	N/A	EGW01049.1	N/A	N/A	N/A	N/A	R_INOSTO	N/A	N/A	N/A	N/A	R01184	N/A	N/A
MNXR192012	N/A	N/A	N/A	N/A	N/A	N/A	N/A	100754975 or 100756174 or 100764774 or 100768958 or 100770286 or EGW01182.1	N/A	N/A	N/A	N/A	N/A	N/A	N/A	N/A	N/A	R04452	N/A	N/A
MNXR120204	N/A	N/A	N/A	N/A	N/A	N/A	100750893	N/A	100750893	N/A	N/A	N/A	N/A	N/A	N/A	N/A	RXN_16576	N/A	RXN_16576	N/A
MNXR149870	N/A	N/A	N/A	100689019 or 100689020 or 100689021 or 100752270 or 100753466 or EGW00853.1 or EGW00854.1 or EGW12318.1	N/A	N/A	N/A	N/A	N/A	N/A	N/A	N/A	N/A	R07326__cytop	N/A	N/A	N/A	N/A	N/A	N/A
MNXR190650	N/A	100753315 or 100766370	N/A	N/A	N/A	100753315 or 100766370	100753315 or 100766370	100766370	100753315 or 100766370	N/A	N/A	5_AMINOLEVULINIC_ACID_SYNTHASE_RXN	R_ALAS	N/A	N/A	5_AMINOLEVULINIC_ACID_SYNTHASE_RXN	5_AMINOLEVULINIC_ACID_SYNTHASE_RXN	R00830	5_AMINOLEVULINIC_ACID_SYNTHASE_RXN	N/A
MNXR109771	N/A	N/A	N/A	N/A	100764462	N/A	N/A	N/A	N/A	N/A	N/A	N/A	N/A	N/A	R_rxn03971_c0, rxn03971_c0	N/A	N/A	N/A	N/A	N/A
MNXR109518	N/A	N/A	N/A	N/A	N/A	N/A	N/A	N/A	N/A	hhg:XM38_048300 or mshg:MSG_04148	N/A	N/A	N/A	N/A	N/A	N/A	N/A	N/A	N/A	rxn03668_c
MNXR158745	N/A	N/A	N/A	N/A	N/A	N/A	N/A	N/A	N/A	N/A	N/A	N/A	N/A	N/A	N/A	N/A	N/A	N/A	N/A	N/A
MNXR151211	N/A	N/A	N/A	N/A	N/A	N/A	N/A	N/A	N/A	N/A	N/A	N/A	ACOAD2, R_ACOAD2	N/A	N/A	N/A	N/A	N/A	N/A	N/A
MNXR111044	N/A	N/A	N/A	N/A	N/A	N/A	N/A	N/A	N/A	N/A	N/A	N/A	N/A	N/A	N/A	N/A	N/A	N/A	N/A	N/A
MNXR117187	N/A	N/A	N/A	N/A	N/A	100769856	N/A	N/A	N/A	N/A	N/A	N/A	N/A	N/A	N/A	RXN_11840	N/A	N/A	N/A	N/A
MNXR112709	N/A	N/A	N/A	N/A	N/A	N/A	N/A	N/A	N/A	N/A	N/A	N/A	N/A	R09274__cytop	N/A	N/A	N/A	N/A	R09274	N/A
MNXR115046	N/A	100767894	N/A	N/A	N/A	100767894	N/A	N/A	N/A	N/A	N/A	2.1.1.63_RXN	N/A	N/A	N/A	2.1.1.63_RXN, 2.1.1.63_RXN	N/A	N/A	N/A	N/A
MNXR99322	N/A	100763159 or 100774097	N/A	N/A	N/A	N/A	N/A	N/A	N/A	N/A	N/A	FAOXC182806m, FAOXC18280m	N/A	N/A	N/A	N/A	N/A	N/A	N/A	N/A
MNXR211670	N/A	N/A	N/A	N/A	N/A	N/A	N/A	N/A	N/A	N/A	N/A	N/A	N/A	N/A	N/A	N/A	N/A	N/A	N/A	N/A
MNXR159139	N/A	100751451	N/A	N/A	N/A	N/A	N/A	N/A	N/A	N/A	N/A	LCAT4e	N/A	N/A	N/A	N/A	N/A	N/A	N/A	N/A
MNXR173714	N/A	N/A	N/A	N/A	N/A	N/A	N/A	N/A	N/A	rub:GBA63_13880	N/A	N/A	N/A	N/A	N/A	N/A	N/A	N/A	N/A	rxn16312_c
MNXR159215	N/A	N/A	N/A	N/A	N/A	N/A	N/A	N/A	N/A	N/A	N/A	N/A	N/A	N/A	N/A	N/A	N/A	N/A	N/A	N/A
MNXR145092	N/A	N/A	N/A	N/A	N/A	N/A	N/A	N/A	100757887	N/A	N/A	N/A	N/A	N/A	N/A	N/A	N/A	N/A	TRANS_RXN0_523	N/A
MNXR106297	N/A	N/A	N/A	N/A	N/A	N/A	N/A	N/A	N/A	N/A	N/A	N/A	N/A	N/A	N/A	N/A	N/A	N/A	N/A	N/A
MNXR100343	N/A	N/A	100751558 or 100772598 or EGW05992.1	N/A	N/A	N/A	N/A	N/A	100751558 or 100772598 or EGW05992.1	N/A	N/A	N/A	R_EX_glyc_e, R_GLYCt	N/A	N/A	N/A	N/A	N/A	TRANS_RXN_131	N/A
MNXR175670	N/A	N/A	N/A	N/A	Unknown	N/A	N/A	N/A	N/A	N/A	N/A	N/A	N/A	N/A	rxn20632_d0	N/A	N/A	N/A	N/A	N/A
MNXR105772	N/A	N/A	N/A	N/A	N/A	N/A	N/A	N/A	N/A	N/A	N/A	N/A	N/A	N/A	N/A	N/A	N/A	N/A	N/A	N/A
MNXR104955	N/A	N/A	N/A	N/A	N/A	N/A	N/A	N/A	N/A	N/A	N/A	N/A	N/A	N/A	N/A	N/A	N/A	N/A	N/A	N/A
MNXR103491	N/A	N/A	N/A	N/A	N/A	N/A	N/A	N/A	N/A	N/A	RE0935C	N/A	N/A	N/A	N/A	N/A	N/A	N/A	N/A	N/A
MNXR101809	100750552 or 100756663 or 100756951 or 100766960	100750552 or (100756663 and 100756951 and 100766960)	N/A	N/A	N/A	N/A	N/A	N/A	N/A	N/A	NACHEX10ly	NACHEX10ly	N/A	N/A	N/A	N/A	N/A	N/A	N/A	N/A
MNXR153084	100756252	100756252	N/A	N/A	N/A	100753222 or 100753522 or 100753824 or 100756252 or 100756541 or 100772859 or 100773433 or 100774016	100756252 or 100756541	N/A	100756252 or 100756541	N/A	BAAT5x, RE1845C	BAAT5x	N/A	N/A	N/A	RXN_9852	RXN_9852	N/A	RXN_9852	N/A
MNXR146175	N/A	N/A	100757729	N/A	N/A	100757729 or 100761485 or EGW01216.1	N/A	100757729 or 100769755	100757729	N/A	N/A	N/A	R_PUNP3	N/A	N/A	RXN0_5199	N/A	R02147	RXN0_5199	N/A
MNXR121258	N/A	N/A	N/A	N/A	N/A	100774231	N/A	N/A	100774231	N/A	N/A	N/A	N/A	N/A	N/A	RXN_17914	N/A	N/A	RXN_17914	N/A
MNXR108089	N/A	N/A	N/A	100753689 or 100764862	N/A	N/A	N/A	100764862	100764862	N/A	N/A	N/A	N/A	R03316__cytop, R03316__mito	N/A	N/A	N/A	R03316	R03316	N/A
MNXR149094	N/A	N/A	N/A	N/A	N/A	N/A	N/A	N/A	N/A	N/A	N/A	N/A	N/A	R04970__cytop	N/A	N/A	N/A	N/A	N/A	N/A
MNXR100257	N/A	N/A	N/A	N/A	N/A	N/A	N/A	N/A	N/A	mff:MFFC18_37410	N/A	N/A	N/A	N/A	N/A	N/A	N/A	N/A	N/A	rxn06437_c
MNXR114441	N/A	N/A	N/A	N/A	N/A	N/A	N/A	N/A	N/A	N/A	N/A	N/A	N/A	N/A	N/A	N/A	N/A	N/A	N/A	N/A
MNXR103580	N/A	N/A	N/A	N/A	N/A	N/A	N/A	N/A	N/A	N/A	RE1927C	N/A	N/A	N/A	N/A	N/A	N/A	N/A	N/A	N/A
MNXR211791	N/A	N/A	N/A	N/A	N/A	N/A	N/A	N/A	N/A	N/A	N/A	N/A	N/A	N/A	N/A	N/A	N/A	N/A	N/A	N/A
MNXR105613	N/A	N/A	N/A	N/A	N/A	N/A	N/A	N/A	N/A	N/A	N/A	N/A	N/A	N/A	N/A	N/A	N/A	N/A	N/A	N/A
MNXR177935	N/A	N/A	N/A	N/A	N/A	N/A	N/A	N/A	N/A	N/A	N/A	N/A	N/A	N/A	N/A	N/A	N/A	N/A	N/A	N/A
MNXR211710	N/A	N/A	N/A	N/A	N/A	N/A	N/A	N/A	N/A	N/A	N/A	N/A	N/A	N/A	N/A	N/A	N/A	N/A	N/A	N/A
MNXR138247	100765075	N/A	N/A	N/A	N/A	N/A	N/A	N/A	N/A	N/A	DKMPPD2_cho	N/A	N/A	N/A	N/A	N/A	N/A	N/A	N/A	N/A
MNXR211591	N/A	N/A	N/A	N/A	N/A	N/A	N/A	N/A	N/A	N/A	N/A	N/A	N/A	N/A	N/A	N/A	N/A	N/A	N/A	N/A
MNXR188970	N/A	N/A	N/A	100750340 or 100751325 or 100751798 or 100755423 or 100758624 or 100762380 or 100762673 or 100763430 or 100763538 or 100768608 or 100772408	N/A	N/A	N/A	100750340 or 100751325 or 100751798 or 100755423 or 100758624 or 100762380 or 100762673 or 100763430 or 100763538 or 100768608	N/A	N/A	N/A	N/A	N/A	R04352__cytop	N/A	N/A	N/A	R04352	N/A	N/A
MNXR150751	N/A	N/A	N/A	100758439	N/A	N/A	N/A	N/A	N/A	N/A	N/A	N/A	N/A	R10116__cytop, R10116__mito	N/A	N/A	N/A	N/A	N/A	N/A
MNXR105685	N/A	N/A	N/A	N/A	N/A	N/A	N/A	N/A	N/A	N/A	N/A	N/A	N/A	N/A	N/A	N/A	N/A	N/A	N/A	N/A
MNXR158335	N/A	N/A	N/A	N/A	N/A	N/A	N/A	N/A	N/A	N/A	N/A	N/A	N/A	N/A	N/A	N/A	N/A	N/A	N/A	N/A
MNXR186504	N/A	N/A	N/A	N/A	N/A	N/A	N/A	N/A	N/A	N/A	N/A	N/A	N/A	N/A	N/A	RXN_19680	N/A	N/A	N/A	N/A
MNXR99457	N/A	N/A	N/A	N/A	N/A	N/A	N/A	N/A	N/A	N/A	N/A	N/A	N/A	N/A	N/A	N/A	N/A	N/A	N/A	N/A
MNXR112434	N/A	N/A	N/A	N/A	N/A	N/A	N/A	N/A	100754734	N/A	N/A	N/A	N/A	N/A	N/A	N/A	N/A	N/A	R08943	N/A
MNXR164813	N/A	N/A	N/A	N/A	N/A	100766362 or 100770668	N/A	N/A	N/A	N/A	N/A	N/A	N/A	N/A	N/A	RXN_20439	N/A	N/A	N/A	N/A
MNXR106115	N/A	N/A	N/A	N/A	N/A	N/A	N/A	N/A	N/A	N/A	N/A	N/A	N/A	N/A	N/A	N/A	N/A	N/A	N/A	N/A
MNXR100450	100753200	100753200	100753200	100753200	N/A	100753200	100753200	100753200	100753200	din:Selin_1303	GTHS	GLUTATHIONE_SYN_RXN, GTHS	GTHS, R_GTHS	R00497__cytop	N/A	GLUTATHIONE_SYN_RXN	GLUTATHIONE_SYN_RXN	R00497	GLUTATHIONE_SYN_RXN	rxn27892_c
MNXR102056	100768122	100768122	100768122	N/A	N/A	N/A	N/A	N/A	N/A	N/A	NTPP9	NTPP9	NTPP9	N/A	N/A	N/A	N/A	N/A	N/A	N/A
MNXR151909	N/A	N/A	N/A	100750510 or 100750927 or 100751421 or 100753746 or 100753835 or 100754136 or 100754426 or 100754712 or 100755005 or 100756208 or 100756754 or 100758369 or 100758458 or 100761051 or 100761489 or 100761810 or 100763432 or 100764593 or 100765177 or 100765755 or 100766341 or 100766632 or 100768979 or 100770605 or 100770894 or 100771756 or 103158591 or 113835677 or I79.001232	N/A	N/A	N/A	N/A	N/A	N/A	N/A	N/A	N/A	R07387__extr	N/A	N/A	N/A	N/A	R07387	N/A
MNXR105279	N/A	N/A	100772274 or 100772581 or 100772798	N/A	N/A	N/A	N/A	N/A	N/A	N/A	N/A	N/A	R_ZN2t4, R_ZN2t4pp	N/A	N/A	N/A	N/A	N/A	N/A	N/A
MNXR190680	N/A	N/A	N/A	N/A	N/A	N/A	N/A	N/A	N/A	bfl:Bfl125 or cfu:CFU_0805 or coo:CCU_09870 or gps:C427_0977	N/A	N/A	N/A	N/A	N/A	N/A	N/A	N/A	N/A	rxn35438_c
MNXR158420	N/A	N/A	N/A	N/A	N/A	N/A	N/A	N/A	N/A	N/A	N/A	N/A	N/A	N/A	N/A	N/A	N/A	N/A	N/A	N/A
MNXR109875	N/A	N/A	N/A	N/A	N/A	N/A	N/A	N/A	N/A	dsf:UWK_02766	N/A	N/A	N/A	N/A	N/A	N/A	N/A	N/A	N/A	rxn04070_c
MNXR97524	N/A	N/A	N/A	N/A	Unknown	N/A	N/A	N/A	N/A	mthz:MOTHA_c14000 or sth:STH1670	N/A	N/A	N/A	N/A	rxn08352_d0	N/A	N/A	N/A	N/A	rxn26481_c
MNXR152254	N/A	N/A	100759306	100759306	N/A	100759306	N/A	100759306	100759306	barc:AOA65_2040 or bsed:DN745_17615 or gni:GNIT_3095 or mtu:Rv0806c	N/A	N/A	R_UDPG4E	R00291__cytop	N/A	UDPGLUCEPIM_RXN	N/A	R00291	UDPGLUCEPIM_RXN	rxn38829_c
MNXR138064	100771068	N/A	N/A	N/A	N/A	N/A	N/A	N/A	N/A	N/A	ASAH1_cho	N/A	N/A	N/A	N/A	N/A	N/A	N/A	N/A	N/A
MNXR191951	N/A	N/A	N/A	100754978	N/A	N/A	N/A	N/A	100754978	asac:ATHSA_0704	N/A	N/A	N/A	R09085__cytop	N/A	N/A	N/A	N/A	R09085	rxn15953_c
MNXR100071	N/A	N/A	N/A	N/A	N/A	N/A	N/A	N/A	N/A	N/A	N/A	N/A	N/A	N/A	N/A	N/A	N/A	N/A	N/A	N/A
MNXR165262	N/A	N/A	N/A	N/A	N/A	N/A	N/A	N/A	100751938	N/A	N/A	N/A	N/A	N/A	N/A	N/A	N/A	N/A	RXN0_7346	N/A
MNXR122889	N/A	N/A	N/A	N/A	N/A	N/A	100760815	N/A	100760815	N/A	N/A	N/A	N/A	N/A	N/A	N/A	RXN_9598	N/A	RXN_9598	N/A
MNXR163141	N/A	N/A	N/A	N/A	N/A	N/A	N/A	N/A	N/A	N/A	N/A	N/A	N/A	N/A	N/A	N/A	N/A	N/A	N/A	N/A
MNXR154009	N/A	100762826	N/A	N/A	N/A	N/A	N/A	N/A	N/A	N/A	N/A	4HATVACIDhc	N/A	N/A	N/A	N/A	N/A	N/A	N/A	N/A
MNXR151746	N/A	N/A	N/A	N/A	N/A	N/A	N/A	N/A	N/A	N/A	N/A	N/A	N/A	N/A	N/A	N/A	N/A	N/A	N/A	N/A
MNXR163685	N/A	N/A	N/A	100757171 or 100757464 or 100773095 or 100773237	N/A	N/A	N/A	N/A	100757171 or 100757464 or 100773237	N/A	N/A	N/A	N/A	R12170__cytop	N/A	N/A	N/A	N/A	R12170	N/A
MNXR121838	N/A	N/A	N/A	N/A	N/A	N/A	N/A	N/A	N/A	N/A	N/A	N/A	N/A	N/A	N/A	RXN_6269	N/A	N/A	N/A	N/A
MNXR105524	N/A	N/A	N/A	N/A	N/A	N/A	N/A	N/A	N/A	N/A	N/A	N/A	N/A	N/A	N/A	N/A	N/A	N/A	N/A	N/A
MNXR150891	N/A	N/A	N/A	N/A	N/A	N/A	N/A	N/A	N/A	N/A	N/A	N/A	N/A	N/A	N/A	RXN_13972	N/A	N/A	N/A	N/A
MNXR151910	N/A	N/A	N/A	N/A	N/A	N/A	N/A	N/A	N/A	bsem:WJ12_16300 or dpb:BABL1_gene_172	N/A	N/A	N/A	N/A	N/A	N/A	N/A	N/A	N/A	rxn07264_c
MNXR115490	N/A	N/A	N/A	N/A	N/A	N/A	N/A	N/A	N/A	N/A	N/A	N/A	N/A	N/A	N/A	3.4.21.6_RXN	N/A	N/A	N/A	N/A
MNXR108343	N/A	N/A	N/A	N/A	N/A	N/A	N/A	N/A	N/A	N/A	N/A	N/A	N/A	N/A	N/A	RXN66_10	N/A	N/A	N/A	N/A
MNXR114617	N/A	N/A	N/A	100755987 or 100756723 or 100760312 or 100760489 or 100767050 or 100774512 or 107977577	N/A	N/A	N/A	N/A	100755987 or 100756723 or 100761703 or 100767050 or 100774576	N/A	N/A	N/A	N/A	R11319__mito	N/A	N/A	N/A	N/A	R11319	N/A
MNXR163551	N/A	N/A	N/A	N/A	N/A	N/A	N/A	N/A	EGW00948.1	N/A	N/A	N/A	N/A	N/A	N/A	N/A	N/A	N/A	R11942	N/A
MNXR103837	N/A	N/A	N/A	N/A	N/A	N/A	N/A	N/A	N/A	N/A	RE3231C, RE3231R	N/A	N/A	N/A	N/A	N/A	N/A	N/A	N/A	N/A
MNXR158920	N/A	100755154 or 100758652 or 100761464 or (100772859 and 100773433)	N/A	N/A	N/A	N/A	N/A	N/A	N/A	N/A	N/A	HPDECEm	N/A	N/A	N/A	N/A	N/A	N/A	N/A	N/A
MNXR189820	N/A	N/A	100761029 or EGW01021.1	N/A	N/A	N/A	N/A	100761029 or 100770590 or EGW01021.1 or EGW09662.1	N/A	salx:SALLE_v1c03860 or slt:Slit_1882	N/A	N/A	R_PPM	N/A	N/A	N/A	N/A	R01057	N/A	rxn34262_c
MNXR149000	N/A	N/A	N/A	N/A	N/A	N/A	N/A	N/A	100768666 or EGV95094.1	N/A	N/A	N/A	N/A	N/A	N/A	N/A	N/A	N/A	R04846	N/A
MNXR164901	N/A	N/A	N/A	N/A	N/A	100750927 or 100751421 or 100751451 or 100752205 or 100753835 or 100754136 or 100754232 or 100754426 or 100754712 or 100755005 or 100756174 or 100756208 or 100756754 or 100758369 or 100760377 or 100760699 or 100761051 or 100761489 or 100761687 or 100761810 or 100763368 or 100763432 or 100764593 or 100764774 or 100765177 or 100765755 or 100766341 or 100766632 or 100768979 or 100770605 or 100770894…	N/A	N/A	N/A	N/A	N/A	N/A	N/A	N/A	N/A	RXN_20552	N/A	N/A	N/A	N/A
MNXR123794	N/A	N/A	N/A	N/A	N/A	N/A	N/A	N/A	N/A	N/A	N/A	N/A	N/A	N/A	N/A	RXN66_565	N/A	N/A	N/A	N/A
MNXR96741	N/A	N/A	N/A	N/A	N/A	N/A	N/A	N/A	N/A	N/A	N/A	N/A	R_CITt11	N/A	N/A	N/A	N/A	N/A	N/A	N/A
MNXR100368	N/A	N/A	100759799 or 100765800 or 100766093	N/A	N/A	N/A	N/A	N/A	N/A	N/A	N/A	N/A	R_GLYt2r	N/A	N/A	N/A	N/A	N/A	N/A	N/A
MNXR118467	N/A	N/A	N/A	N/A	N/A	100767121	N/A	N/A	N/A	N/A	N/A	N/A	N/A	N/A	N/A	RXN_13996	N/A	N/A	N/A	N/A
MNXR99809	100689346 or 100689347 or 100689430 or 100689434	N/A	N/A	N/A	N/A	N/A	N/A	N/A	N/A	N/A	G14T17g	N/A	N/A	N/A	N/A	N/A	N/A	N/A	N/A	N/A
MNXR135054	N/A	N/A	N/A	N/A	N/A	N/A	N/A	N/A	N/A	aeq:AEQU_1070 or bmar:HF888_12860 or lso:CKC_01280 or mkc:kam1_202	N/A	N/A	N/A	N/A	N/A	N/A	N/A	N/A	N/A	rxn05843_c
MNXR97645	N/A	N/A	N/A	N/A	N/A	N/A	N/A	N/A	N/A	N/A	N/A	N/A	N/A	N/A	N/A	N/A	N/A	N/A	N/A	N/A
MNXR112467	N/A	N/A	N/A	N/A	N/A	N/A	N/A	N/A	N/A	bmk:DM80_3022	N/A	N/A	N/A	N/A	N/A	N/A	N/A	N/A	R08980	rxn14276_c
MNXR95161	100762297 or 100762838	100762297	N/A	N/A	N/A	100762297 or 100762838	N/A	100762297 or 100762838 or EGV94637.1	100762297 or 100762838 or EGV94637.1	pcu:PC_RS00335	LCYSTAT, LCYSTATm	LCYSTAT	N/A	N/A	N/A	RXN_11737	N/A	R02433	RXN_11737	rxn33740_c
MNXR123777	N/A	N/A	N/A	N/A	N/A	100772492	100754187 or 100754473 or 100772492	N/A	100754187 or 100754473 or 100772492	N/A	N/A	N/A	N/A	N/A	N/A	RXN66_511	RXN66_511	N/A	RXN66_511	N/A
MNXR94740	(100751853 and 100760414 and 100773278)	100760414	N/A	N/A	N/A	N/A	N/A	N/A	N/A	N/A	25VITD2Hm	25VITD2Hm	N/A	N/A	N/A	N/A	N/A	N/A	N/A	N/A
MNXR145606	N/A	N/A	N/A	N/A	N/A	N/A	100766430	N/A	100766430	N/A	MI123456PP	N/A	N/A	N/A	N/A	N/A	RXN_10943	N/A	RXN_10943	N/A
MNXR102303	100750856 or 100751666 or 100758600 or 100767919 or 100773901	100767919	100751666 or 100773901	100751666 or 100767919	100751666 or EGW14516.1	N/A	N/A	100751666 or 100767919	100751666 or 100767919	hoh:Hoch_4718	P5CRx, P5CRxm, PRO1x, PRO1xm	P5CRxm	P5CRx, PRO1x, R_P5CRx, R_PRO1x	R01248__cytop	R_rxn00929_c0, R_rxn00929_d0, rxn00929_c0, rxn00929_d0	N/A	N/A	R01248	R01248	rxn38910_c
MNXR148853	N/A	N/A	N/A	N/A	N/A	N/A	N/A	N/A	100751583 or 100757469 or 100757754 or 100767446	N/A	N/A	N/A	N/A	N/A	N/A	N/A	N/A	N/A	R06010	N/A
MNXR95403	100754111 or 100754402 or 100768126	N/A	N/A	N/A	N/A	N/A	N/A	N/A	N/A	N/A	TRPO2	N/A	N/A	N/A	N/A	N/A	N/A	N/A	N/A	N/A
MNXR102137	100761890	100761890	N/A	I79.000568	100689097	100761890	N/A	100761890	100761890	ntr:B0W44_16285	OCBTm	OCBTm, ORNCARBAMTRANSFER_RXN	N/A	R01398__cytop	R_rxn01019_d0, rxn01019_d0	ORNCARBAMTRANSFER_RXN	N/A	R01398	ORNCARBAMTRANSFER_RXN	rxn28051_c
MNXR105340	100759648 or 100760815 or 100762635 or 100771382	N/A	N/A	N/A	N/A	N/A	N/A	N/A	N/A	N/A	r0423, r0568, TRYPTAOX	N/A	N/A	N/A	N/A	N/A	N/A	N/A	N/A	N/A
MNXR97009	N/A	N/A	N/A	N/A	N/A	N/A	N/A	N/A	N/A	N/A	N/A	N/A	N/A	N/A	N/A	N/A	N/A	N/A	N/A	N/A
MNXR153951	N/A	N/A	N/A	N/A	N/A	N/A	N/A	N/A	N/A	N/A	N/A	N/A	N/A	N/A	N/A	N/A	N/A	N/A	N/A	N/A
MNXR193727	N/A	N/A	N/A	N/A	N/A	100771700	N/A	N/A	N/A	N/A	N/A	N/A	N/A	N/A	N/A	RXN_22198	N/A	N/A	N/A	N/A
MNXR192595	100757019	100757019	N/A	N/A	N/A	N/A	N/A	100757019	100757019	tii:DY252_04695	GLUTCOADHm	GLUTCOADHm	N/A	N/A	N/A	N/A	N/A	R02487	R02487	rxn01802_c
MNXR97155	N/A	N/A	N/A	N/A	N/A	N/A	N/A	N/A	N/A	N/A	N/A	N/A	N/A	N/A	N/A	N/A	N/A	N/A	N/A	rxn05263_c
MNXR189981	N/A	N/A	N/A	100751583 or 100767446 or I79.001092 or I79.001093	N/A	N/A	N/A	100751583 or 100757469 or 100757754 or 100767446	100751583 or 100757469 or 100757754 or 100767446	N/A	N/A	N/A	N/A	R04633__cytop, R04633__vacu	N/A	N/A	N/A	R04633	R04633	N/A
MNXR130901	N/A	100766626 or 107976994	N/A	N/A	N/A	N/A	N/A	N/A	N/A	N/A	N/A	ALLOPOXDhep	N/A	N/A	N/A	N/A	N/A	N/A	N/A	N/A
MNXR162451	N/A	N/A	N/A	N/A	N/A	N/A	N/A	N/A	N/A	N/A	N/A	N/A	N/A	N/A	N/A	N/A	N/A	N/A	N/A	N/A
MNXR122868	N/A	N/A	N/A	N/A	N/A	N/A	100767145	N/A	100767145	N/A	N/A	N/A	N/A	N/A	N/A	N/A	RXN_9563	N/A	RXN_9563	N/A
MNXR135538	N/A	N/A	N/A	N/A	N/A	N/A	N/A	N/A	N/A	N/A	N/A	N/A	N/A	N/A	N/A	N/A	N/A	N/A	N/A	rxn10203_c
MNXR102153	N/A	N/A	N/A	N/A	N/A	N/A	N/A	N/A	N/A	N/A	N/A	N/A	OCTDPS	N/A	N/A	N/A	N/A	N/A	N/A	N/A
MNXR109165	N/A	N/A	N/A	100758683 or 100767691	N/A	N/A	N/A	N/A	100758683	N/A	N/A	N/A	N/A	R04852__cytop	N/A	N/A	N/A	N/A	R04852	N/A
MNXR116674	N/A	N/A	N/A	N/A	N/A	100751331 or 100751624 or 100751913 or 100757336 or 100759668 or 100759957 or 100763252 or 100764411 or 100769643 or 100770571	N/A	N/A	N/A	N/A	N/A	N/A	N/A	N/A	N/A	RXN_11058	N/A	N/A	N/A	N/A
MNXR120222	N/A	N/A	N/A	N/A	N/A	N/A	N/A	N/A	N/A	N/A	N/A	N/A	N/A	N/A	N/A	RXN_16594	N/A	N/A	N/A	N/A
MNXR117625	N/A	N/A	N/A	N/A	N/A	N/A	N/A	N/A	EGW00468.1	N/A	N/A	N/A	N/A	N/A	N/A	RXN_12548	N/A	N/A	RXN_12548	N/A
MNXR152835	N/A	N/A	N/A	N/A	N/A	N/A	N/A	N/A	N/A	age:AA314_03010 or gea:GARCT_01049 or llu:AKJ09_05465 or mym:A176_000458 or rhq:IM25_01165 or sbf:JCM31447_01240 or tmo:TMO_0697	N/A	N/A	N/A	N/A	N/A	N/A	N/A	N/A	N/A	rxn35692_c
MNXR179859	N/A	N/A	N/A	N/A	N/A	N/A	N/A	N/A	N/A	hoh:Hoch_4249	N/A	N/A	N/A	N/A	N/A	N/A	N/A	N/A	N/A	rxn31519_c
MNXR100194	100758914 or 100758983 or 100762108 or 100766710	100758914 or 100758983 or 100762108 or 100766710	N/A	N/A	N/A	N/A	N/A	N/A	N/A	N/A	GLCNACDASg	GLCNACDASg	N/A	N/A	N/A	N/A	N/A	N/A	N/A	N/A
MNXR106962	N/A	N/A	N/A	100750340 or 100751325 or 100751798 or 100755423 or 100758624 or 100762380 or 100762673 or 100763430 or 100763538 or 100768608 or 100772408	N/A	N/A	N/A	100750340 or 100751325 or 100751798 or 100755423 or 100758624 or 100762380 or 100762673 or 100763430 or 100763538 or 100768608	N/A	N/A	N/A	N/A	N/A	R01383__extr	N/A	N/A	N/A	R01383	N/A	N/A
MNXR155157	N/A	N/A	N/A	N/A	N/A	N/A	N/A	N/A	N/A	N/A	N/A	N/A	N/A	N/A	N/A	N/A	N/A	N/A	N/A	N/A
MNXR190103	N/A	N/A	N/A	100753943 or 100757558 or 100758239 or EGW05870.1	N/A	N/A	N/A	100753943 or 100754813 or 100758239 or EGW05870.1	100753943 or 100754813 or 100758239 or EGW05870.1	N/A	N/A	N/A	N/A	R04742__cytop, R04742__pero	N/A	N/A	N/A	R04742	RXN_14274	N/A
MNXR102284	100766524	100766524 or 100773059 or 100773351	N/A	N/A	N/A	N/A	N/A	N/A	N/A	N/A	P4503A4	P4503A4	N/A	N/A	N/A	N/A	N/A	N/A	N/A	N/A
MNXR101932	N/A	100755252	N/A	N/A	N/A	N/A	N/A	N/A	N/A	N/A	NDP8	NDP8	N/A	N/A	N/A	RXN_14220	N/A	N/A	N/A	N/A
MNXR105967	N/A	N/A	N/A	N/A	N/A	N/A	N/A	N/A	N/A	N/A	N/A	N/A	N/A	N/A	N/A	N/A	N/A	N/A	N/A	N/A
MNXR121047	N/A	N/A	N/A	N/A	N/A	N/A	100768731	N/A	100768731	N/A	N/A	N/A	N/A	N/A	N/A	N/A	RXN_17628	N/A	RXN_17628	N/A
MNXR146215	N/A	N/A	N/A	N/A	N/A	N/A	100761706 or 100768227 or 100768367 or 100768654 or 100772304	100761706 or 100762089 or 100765516 or 100768227 or 100768367 or 100768654 or 100772225 or 100772304	100761706 or 100768227 or 100768367 or 100768654 or 100772304	N/A	N/A	N/A	N/A	N/A	N/A	N/A	RETINAL_DEHYDROGENASE_RXN	R02123	RETINAL_DEHYDROGENASE_RXN	N/A
MNXR151173	N/A	100751256 or 100754567	N/A	N/A	N/A	100751256 or 100754567	N/A	N/A	100754567	N/A	N/A	CEREBROSIDE_SULFATASE_RXN	N/A	N/A	N/A	CEREBROSIDE_SULFATASE_RXN	N/A	N/A	CEREBROSIDE_SULFATASE_RXN	N/A
MNXR146459	N/A	N/A	N/A	N/A	N/A	N/A	N/A	N/A	N/A	N/A	N/A	N/A	N/A	N/A	N/A	N/A	N/A	N/A	N/A	N/A
MNXR116406	N/A	N/A	N/A	N/A	N/A	100689334 or 100689419 or 100750340 or 100750701 or 100750932 or 100751325 or 100751585 or 100751798 or 100754969 or 100755423 or 100758624 or 100760284 or 100762253 or 100762380 or 100762673 or 100763430 or 100763538 or 100765249 or 100765856 or 100767985 or 100768608 or 100770803 or 100772408 or EGV97538.1	N/A	N/A	100755423	N/A	N/A	N/A	N/A	N/A	N/A	RXN_10607	N/A	N/A	RXN_10607	N/A
MNXR103760	N/A	N/A	N/A	N/A	N/A	N/A	N/A	N/A	N/A	N/A	RE2948C	N/A	N/A	N/A	N/A	N/A	N/A	N/A	N/A	N/A
MNXR105884	N/A	N/A	N/A	N/A	N/A	N/A	N/A	N/A	N/A	N/A	N/A	N/A	N/A	N/A	N/A	N/A	N/A	N/A	N/A	N/A
MNXR141845	N/A	N/A	N/A	N/A	N/A	N/A	N/A	N/A	N/A	bbet:F8237_21545 or nvn:NVIE_019250	N/A	N/A	N/A	N/A	N/A	N/A	N/A	N/A	N/A	rxn35316_c
MNXR103732	N/A	N/A	N/A	N/A	N/A	N/A	N/A	N/A	N/A	N/A	RE2854C	N/A	N/A	N/A	N/A	N/A	N/A	N/A	N/A	N/A
MNXR105474	N/A	N/A	N/A	N/A	N/A	N/A	N/A	N/A	N/A	N/A	r1324	N/A	N/A	N/A	N/A	N/A	N/A	N/A	N/A	N/A
MNXR116826	N/A	N/A	N/A	N/A	N/A	100754084 or 100772808	N/A	N/A	N/A	N/A	N/A	N/A	N/A	N/A	N/A	RXN_11277	N/A	N/A	N/A	N/A
MNXR138886	N/A	N/A	N/A	N/A	N/A	N/A	N/A	N/A	N/A	N/A	r0358	N/A	N/A	N/A	N/A	N/A	N/A	N/A	N/A	N/A
MNXR143705	N/A	N/A	N/A	100767145	N/A	N/A	N/A	N/A	N/A	N/A	N/A	N/A	N/A	R10593__cytop, R10593__mito	N/A	N/A	N/A	N/A	N/A	N/A
MNXR157356	N/A	100689199	N/A	N/A	N/A	N/A	N/A	N/A	N/A	N/A	N/A	FAOXC163C164x	N/A	N/A	N/A	N/A	N/A	N/A	N/A	N/A
MNXR103597	N/A	N/A	N/A	N/A	N/A	N/A	N/A	N/A	N/A	N/A	RE2048N, RE2048R	N/A	N/A	N/A	N/A	N/A	N/A	N/A	N/A	N/A
MNXR151787	N/A	N/A	N/A	N/A	N/A	N/A	N/A	N/A	N/A	shum:STHU_03630	N/A	N/A	N/A	N/A	N/A	N/A	N/A	N/A	N/A	rxn30364_c
MNXR158779	N/A	N/A	N/A	N/A	N/A	N/A	N/A	N/A	N/A	N/A	N/A	N/A	N/A	N/A	N/A	N/A	N/A	N/A	N/A	N/A
MNXR189983	N/A	N/A	N/A	100689090 or 100689301 or 100689373 or 100758542	N/A	N/A	N/A	N/A	N/A	N/A	N/A	N/A	N/A	R04634__nucl	N/A	N/A	N/A	N/A	N/A	N/A
MNXR101849	N/A	100750552	N/A	N/A	N/A	N/A	N/A	N/A	N/A	N/A	N/A	NACHEXA22ly	N/A	N/A	N/A	N/A	N/A	N/A	N/A	N/A
MNXR148968	N/A	N/A	N/A	100769024	N/A	N/A	N/A	100769024	N/A	N/A	N/A	N/A	N/A	R04761__cytop	N/A	N/A	N/A	R04761	N/A	N/A
MNXR149132	N/A	N/A	N/A	N/A	N/A	N/A	N/A	N/A	100689217 or 100759559 or 100774188	N/A	N/A	N/A	N/A	N/A	N/A	N/A	N/A	N/A	R05950	N/A
MNXR115196	N/A	100765343 or 100765385	N/A	N/A	N/A	100765343 or 100765385	N/A	N/A	N/A	N/A	N/A	2.7.11.20_RXN	N/A	N/A	N/A	2.7.11.20_RXN	N/A	N/A	N/A	N/A
MNXR104990	N/A	N/A	N/A	100753889 or 100761742	N/A	100753889 or 100761742 or 100762376	N/A	100753889 or 100761742	100753889 or 100761742	aba:Acid345_0934 or aba:Acid345_2160 or toq:HCG51_31075	r1169	N/A	N/A	R00736__cytop	N/A	TYROSINE_DECARBOXYLASE_RXN	N/A	R00736	TYROSINE_DECARBOXYLASE_RXN	rxn31401_c
MNXR97821	N/A	100754740 or 100760992	N/A	N/A	N/A	N/A	N/A	N/A	N/A	N/A	NMNDA	DUTCP	N/A	N/A	N/A	N/A	N/A	N/A	N/A	N/A
MNXR146135	N/A	N/A	N/A	N/A	N/A	N/A	N/A	100751506 or 100774338	N/A	N/A	N/A	N/A	N/A	N/A	N/A	N/A	N/A	R03661	N/A	N/A
MNXR164253	N/A	N/A	N/A	N/A	N/A	N/A	N/A	N/A	N/A	N/A	N/A	N/A	N/A	N/A	N/A	N/A	N/A	N/A	N/A	N/A
MNXR154981	N/A	100762166 or 100767138 or 100770034	N/A	N/A	N/A	N/A	N/A	N/A	N/A	N/A	N/A	C141OHc	N/A	N/A	N/A	N/A	N/A	N/A	N/A	N/A
MNXR192769	N/A	N/A	N/A	100751499	N/A	N/A	N/A	N/A	N/A	N/A	N/A	N/A	N/A	R12682__mito	N/A	N/A	N/A	N/A	N/A	N/A
MNXR119878	N/A	N/A	N/A	N/A	N/A	100754654 or 100754698 or 100757273 or 100757947 or 100758239 or 100764713 or 100774025 or 100774222	100754698	N/A	100754698	N/A	N/A	N/A	N/A	N/A	N/A	RXN_16135	RXN_16135	N/A	RXN_16135	N/A
MNXR118244	N/A	N/A	N/A	N/A	N/A	100763612	N/A	N/A	N/A	N/A	N/A	N/A	N/A	N/A	N/A	RXN_13683	N/A	N/A	N/A	N/A
MNXR189876	100764454	N/A	N/A	N/A	N/A	N/A	N/A	N/A	N/A	N/A	ST6GALNAC28_cho	N/A	N/A	N/A	N/A	N/A	N/A	N/A	N/A	N/A
MNXR158374	N/A	N/A	N/A	N/A	N/A	N/A	N/A	N/A	N/A	N/A	N/A	N/A	N/A	N/A	N/A	N/A	N/A	N/A	N/A	N/A
MNXR159770	N/A	100689301	N/A	N/A	N/A	N/A	N/A	N/A	N/A	N/A	N/A	NEU24	N/A	N/A	N/A	N/A	N/A	N/A	N/A	N/A
MNXR157241	N/A	N/A	N/A	N/A	N/A	N/A	N/A	N/A	N/A	N/A	N/A	N/A	N/A	N/A	N/A	N/A	N/A	N/A	N/A	N/A
MNXR106302	N/A	N/A	N/A	N/A	N/A	N/A	N/A	N/A	N/A	N/A	N/A	N/A	N/A	N/A	N/A	N/A	N/A	N/A	N/A	N/A
MNXR147374	N/A	N/A	N/A	N/A	N/A	N/A	N/A	100751220 or 100770867	100751220 or 100770867	glp:Glo7428_2177	N/A	N/A	N/A	N/A	N/A	RXN_16678	N/A	R01590	RXN_16678	rxn01163_c
MNXR159168	N/A	N/A	N/A	N/A	N/A	N/A	N/A	N/A	N/A	N/A	N/A	N/A	N/A	N/A	N/A	N/A	N/A	N/A	N/A	N/A
MNXR156189	N/A	N/A	N/A	N/A	N/A	N/A	N/A	N/A	N/A	N/A	N/A	N/A	N/A	N/A	N/A	N/A	N/A	N/A	N/A	N/A
MNXR158381	N/A	N/A	N/A	N/A	N/A	N/A	N/A	N/A	N/A	N/A	N/A	N/A	N/A	N/A	N/A	N/A	N/A	N/A	N/A	N/A
MNXR146446	N/A	N/A	N/A	N/A	100763340	N/A	N/A	N/A	N/A	N/A	N/A	N/A	N/A	N/A	R_rxn00578_c0, rxn00578_c0	N/A	N/A	N/A	N/A	N/A
MNXR108095	N/A	N/A	N/A	N/A	N/A	N/A	N/A	100767691	100767691	N/A	N/A	N/A	N/A	N/A	N/A	N/A	N/A	R03326	R03326	N/A
MNXR103783	N/A	N/A	N/A	N/A	N/A	N/A	N/A	N/A	N/A	N/A	RE3050R	N/A	N/A	N/A	N/A	N/A	N/A	N/A	N/A	N/A
MNXR115550	N/A	100689350 or 100751419 or 100751573 or 100752333 or 100752489 or 100752721 or 100752761 or 100752944 or 100754178 or 100754490 or 100755630 or 100756480 or 100756695 or 100757186 or 100757696 or 100757698 or 100758596 or 100758994 or 100760045 or 100760117 or 100760388 or 100760664 or 100762549 or 100763298 or 100763316 or 100763688 or 100763782 or 100764557 or 100765184 or 100765306 or 100766171…	N/A	N/A	N/A	100689350 or 100751419 or 100751573 or 100752333 or 100752489 or 100752721 or 100752761 or 100752944 or 100754178 or 100754490 or 100755630 or 100756480 or 100756695 or 100757186 or 100757696 or 100757698 or 100758596 or 100758994 or 100760045 or 100760117 or 100760388 or 100760664 or 100762549 or 100763298 or 100763316 or 100763688 or 100763782 or 100764557 or 100765184 or 100765306 or 100766171…	N/A	N/A	N/A	N/A	N/A	3.5.1.98_RXN	N/A	N/A	N/A	3.5.1.98_RXN	N/A	N/A	N/A	N/A
MNXR151089	N/A	N/A	N/A	N/A	N/A	N/A	N/A	N/A	100756438	N/A	N/A	N/A	N/A	N/A	N/A	N/A	N/A	N/A	R05962	N/A
MNXR107736	N/A	N/A	N/A	100769146	N/A	N/A	N/A	100769146	100769146	bme:BMEI0941 or csu:CSUB_C1592	N/A	N/A	N/A	R02805__nucl	N/A	N/A	N/A	R02805	R02805	rxn02020_c
MNXR164880	N/A	N/A	N/A	N/A	N/A	100750801 or 100754622	N/A	N/A	N/A	N/A	N/A	N/A	N/A	N/A	N/A	RXN_20525	N/A	N/A	N/A	N/A
MNXR184771	N/A	100763190 or 100763473 or 100771367	N/A	N/A	N/A	N/A	N/A	N/A	N/A	N/A	N/A	1.5.5.1_RXN_YEAST	N/A	N/A	N/A	N/A	N/A	N/A	N/A	N/A
MNXR189152	N/A	N/A	N/A	100750494 or 100753345 or 100773198 or 100773480	N/A	N/A	N/A	N/A	100750494 or 100753048 or 100753345 or 100773198 or 100773480	N/A	N/A	N/A	N/A	R03712__cytop	N/A	N/A	N/A	N/A	ALBENDAZOLE_MONOOXYGENASE_RXN	N/A
MNXR120568	N/A	N/A	N/A	N/A	N/A	N/A	N/A	N/A	N/A	N/A	N/A	N/A	N/A	N/A	N/A	RXN_16998	N/A	N/A	N/A	N/A
MNXR190890	100751299	100751299	N/A	N/A	N/A	100751299 or 100766785 or 100769222	N/A	N/A	100751299	N/A	DCK2n	DCK2n	N/A	N/A	N/A	RXN_14100	N/A	N/A	RXN_14100	N/A
MNXR103527	N/A	N/A	N/A	N/A	N/A	N/A	N/A	N/A	100770626	ntp:CRH09_21265 or splu:LK06_026220	RE1630C, RE1630R	N/A	N/A	N/A	N/A	N/A	N/A	N/A	R04762	rxn03258_c
MNXR158466	N/A	N/A	N/A	N/A	N/A	N/A	N/A	N/A	N/A	N/A	N/A	N/A	N/A	N/A	N/A	N/A	N/A	N/A	N/A	N/A
MNXR118007	N/A	N/A	N/A	N/A	N/A	100752449 or 100765668 or 100772448 or 100774830	100765668	N/A	100765668	N/A	N/A	N/A	N/A	N/A	N/A	RXN_13302	RXN_13302	N/A	RXN_13302	N/A
MNXR101760	N/A	N/A	N/A	N/A	Unknown	N/A	N/A	N/A	N/A	N/A	N/A	N/A	N/A	N/A	rxn02894_c0	N/A	N/A	N/A	N/A	N/A
MNXR158894	N/A	N/A	N/A	N/A	N/A	N/A	N/A	N/A	N/A	N/A	N/A	N/A	N/A	N/A	N/A	N/A	N/A	N/A	N/A	N/A
MNXR105653	N/A	N/A	N/A	N/A	N/A	N/A	N/A	N/A	N/A	N/A	N/A	N/A	N/A	N/A	N/A	N/A	N/A	N/A	N/A	N/A
MNXR150012	N/A	100761196	N/A	N/A	N/A	100761196	N/A	N/A	N/A	N/A	N/A	ADP_RIBOSYLARGININE_HYDROLASE_RXN	N/A	N/A	N/A	ADP_RIBOSYLARGININE_HYDROLASE_RXN	N/A	N/A	N/A	N/A
MNXR158615	N/A	N/A	N/A	N/A	N/A	N/A	N/A	N/A	N/A	N/A	N/A	N/A	N/A	N/A	N/A	N/A	N/A	N/A	N/A	N/A
MNXR106683	N/A	N/A	N/A	100768750 or 100769849 or 100771949 or 100772227 or 100774549 or 100774844 or I79.000242	N/A	N/A	N/A	N/A	N/A	N/A	N/A	N/A	N/A	R00778__cytop, R00778__mito	N/A	N/A	N/A	N/A	N/A	N/A
MNXR104617	N/A	N/A	N/A	N/A	N/A	N/A	N/A	N/A	N/A	N/A	SUCCOAPET	N/A	N/A	N/A	N/A	N/A	N/A	N/A	N/A	N/A
MNXR100884	(100751457 and 100761589)	100751457 or 100761589	N/A	N/A	N/A	N/A	N/A	N/A	N/A	agl:PYTT_0798 or paek:D3873_04775 or rbm:TEF_19565 or roo:G5S37_24015	ITCOALm	ITCOALm	N/A	N/A	N/A	N/A	N/A	N/A	N/A	rxn30152_c
MNXR140940	N/A	N/A	N/A	N/A	N/A	100689314 or 100763920	N/A	N/A	N/A	N/A	N/A	N/A	N/A	N/A	N/A	RXN0_6359	N/A	N/A	N/A	N/A
MNXR104192	100758880 or 100774066	N/A	N/A	N/A	N/A	N/A	N/A	N/A	N/A	N/A	S6T18g	N/A	N/A	N/A	N/A	N/A	N/A	N/A	N/A	N/A
MNXR191037	100751492 or 100752583	100752583	100751492 or 100752583 or 100754252	N/A	100751492 or 100752583 or 100754750 or 100760496 or 100761396 or 100761774 or 100762321 or 100762550 or 100769458 or 100769742 or 100771997 or 100773316 or EGV92075.1 or EGW04828.1 or EGW05743.1 or EGW14392.1	N/A	N/A	N/A	N/A	N/A	FACOAL80	FACOAL80	FACOAL80, R_FACOAL80	N/A	rxn09444_d0, rxn09444_r0, rxn09444_x0	N/A	N/A	N/A	N/A	N/A
MNXR148289	N/A	100764118 or 100765163 or 100766328 or 100774614	N/A	100766328	N/A	100764118 or 100765163 or 100766328 or 100774614	100764118 or 100774614	100764118	100764118 or 100774614	N/A	N/A	DOPACHROME_DELTA_ISOMERASE_RXN	N/A	R03673__cytop	N/A	DOPACHROME_DELTA_ISOMERASE_RXN	DOPACHROME_DELTA_ISOMERASE_RXN	R03673	DOPACHROME_DELTA_ISOMERASE_RXN	N/A
MNXR152666	N/A	N/A	N/A	N/A	N/A	N/A	N/A	N/A	N/A	asy:AUT07_00074 or baci:B1NLA3E_04220 or bamt:AJ82_12490 or cpi:Cpin_1337 or csc:Csac_1605 or fcm:BIW12_11280 or ffa:FFWV33_19080 or fli:Fleli_3714 or hali:BV210_16680 or hil:HICON_13180 or mro:MROS_1987 or psub:Pelsub_P0924 or tap:GZ22_16885 or thr:TRQ7_05995 or tti:THITH_04725	N/A	N/A	N/A	N/A	N/A	N/A	N/A	N/A	N/A	rxn31257_c
MNXR193497	N/A	N/A	N/A	N/A	N/A	100751243 or 100761169 or 100770484	N/A	N/A	N/A	N/A	N/A	N/A	N/A	N/A	N/A	RXN_21887	N/A	N/A	N/A	N/A
MNXR189299	N/A	N/A	N/A	N/A	N/A	N/A	N/A	N/A	N/A	N/A	N/A	N/A	N/A	N/A	N/A	N/A	N/A	N/A	N/A	N/A
MNXR118661	N/A	N/A	N/A	N/A	N/A	N/A	N/A	N/A	N/A	N/A	N/A	N/A	N/A	N/A	N/A	RXN_14390	N/A	N/A	N/A	N/A
MNXR105663	N/A	N/A	N/A	N/A	N/A	N/A	N/A	N/A	N/A	N/A	N/A	N/A	N/A	N/A	N/A	N/A	N/A	N/A	N/A	N/A
MNXR105951	N/A	N/A	N/A	N/A	N/A	N/A	N/A	N/A	N/A	N/A	N/A	N/A	N/A	N/A	N/A	N/A	N/A	N/A	N/A	N/A
MNXR99269	(100689199 and 100753943 and 100754698 and 100759323) or (100689199 and 100753943 and 100759323 and 103161104) or (100689199 and 100754698 and 100754813 and 100759323) or (100689199 and 100754698 and 100757558 and 100759323) or (100689199 and 100754813 and 100759323 and 103161104) or (100689199 and 100757558 and 100759323 and 103161104)	N/A	N/A	N/A	N/A	N/A	N/A	N/A	N/A	N/A	FAOXC102_4Z_7Zx	N/A	N/A	N/A	N/A	N/A	N/A	N/A	N/A	N/A
MNXR95900	100759648 or 100760815	100759648 or 100760815	100759648 or 100760815	100759648 or 100760815	N/A	100759648 or 100760815 or 100774332	N/A	100759648 or 100760815	100759648	bon:A361_17005 or fae:FAES_5356 or gtk:GT3570_01515 or pcay:FRD00_27645	APRTO2	APRTO2	APRTO2, R_APRTO2	R04025__cytop, R04025__mito, R04025__pero	N/A	RXN_1	N/A	R04025	RXN_1	rxn31997_c
MNXR117599	N/A	N/A	N/A	N/A	N/A	N/A	100763395	N/A	100763395	N/A	N/A	N/A	N/A	N/A	N/A	N/A	RXN_12504	N/A	RXN_12504	N/A
MNXR124080	N/A	N/A	N/A	N/A	N/A	100751113 or 100751260	N/A	N/A	100751260	N/A	N/A	N/A	N/A	N/A	N/A	TYROSINE__TRNA_LIGASE_RXN	N/A	N/A	TYROSINE__TRNA_LIGASE_RXN	N/A
MNXR106029	N/A	N/A	N/A	N/A	N/A	N/A	N/A	N/A	N/A	N/A	N/A	N/A	N/A	N/A	N/A	N/A	N/A	N/A	N/A	N/A
MNXR99465	100761248 or 103160952	100761248	100761248 or 103160952 or EGW02439.1	N/A	100751365 or 100761248 or 100764316	N/A	N/A	N/A	100761248	N/A	FBP	FBP	FBP	N/A	rxn15494_c0, rxn15494_d0	N/A	N/A	N/A	R04780	N/A
MNXR145338	N/A	N/A	N/A	100763359	N/A	N/A	N/A	100763359	N/A	N/A	N/A	N/A	N/A	R00866__cytop	N/A	N/A	N/A	R00866	N/A	N/A
MNXR113175	N/A	N/A	N/A	N/A	N/A	N/A	N/A	N/A	N/A	dsu:Dsui_1201	N/A	N/A	N/A	N/A	N/A	N/A	N/A	N/A	N/A	rxn16613_c
MNXR104450	100753418 or 100755276 or 100755684 or 100760557 or 100771550	N/A	N/A	N/A	N/A	N/A	N/A	N/A	N/A	N/A	SMPD3g_cho, SMPD3l_cho, SMPDE, SMPDEe	N/A	N/A	N/A	N/A	N/A	N/A	N/A	N/A	N/A
MNXR106184	N/A	N/A	N/A	N/A	N/A	N/A	N/A	N/A	N/A	N/A	N/A	N/A	N/A	N/A	N/A	N/A	N/A	N/A	N/A	N/A
MNXR155332	N/A	N/A	N/A	N/A	N/A	N/A	N/A	N/A	N/A	N/A	N/A	N/A	N/A	N/A	N/A	N/A	N/A	N/A	N/A	N/A
MNXR151578	N/A	N/A	N/A	100751583 or 100767446 or I79.001092 or I79.001093	N/A	N/A	N/A	N/A	N/A	N/A	N/A	N/A	N/A	R01105__extr	N/A	N/A	N/A	N/A	N/A	N/A
MNXR162460	N/A	N/A	N/A	N/A	N/A	N/A	N/A	N/A	N/A	N/A	N/A	N/A	N/A	N/A	N/A	N/A	N/A	N/A	N/A	N/A
MNXR101749	100763862 or 100767336 or 100770086	100763862 or 100767336 or 100770086 or 100774930	100763862	N/A	100756778 or 100770086 or 107980402	N/A	N/A	N/A	N/A	atm:ANT_16290 or cap:CLDAP_24240 or fin:KQS_10295 or rmr:Rmar_0952 or saf:SULAZ_0428	MTHFD, MTHFDm	MTHFD, MTHFDm	MTHFD	N/A	rxn00907_c0, rxn00907_d0, rxn00907_m0	N/A	N/A	N/A	N/A	rxn32777_c
MNXR185576	N/A	N/A	N/A	N/A	N/A	N/A	N/A	N/A	N/A	N/A	N/A	N/A	N/A	N/A	N/A	N/A	N/A	N/A	N/A	N/A
MNXR99632	100689022	100689022	N/A	N/A	N/A	N/A	N/A	N/A	N/A	N/A	FPGS9, FPGS9m	FPGS9, FPGS9m	N/A	N/A	N/A	N/A	N/A	N/A	N/A	N/A
MNXR188678	N/A	N/A	100757729	N/A	N/A	N/A	N/A	100757729	N/A	N/A	N/A	N/A	R_PNP	N/A	N/A	N/A	N/A	R02294	N/A	N/A
MNXR157378	N/A	100757947 or 100758239 or 100767527	N/A	N/A	N/A	N/A	N/A	N/A	N/A	N/A	N/A	FAOXC185C164m	N/A	N/A	N/A	N/A	N/A	N/A	N/A	N/A
MNXR164621	N/A	N/A	N/A	N/A	N/A	100753943 or 100754813 or 100757558 or 100757947 or 100758239 or 100760000 or 100770936 or 103163371	N/A	N/A	N/A	N/A	N/A	N/A	N/A	N/A	N/A	RXN_20153, RXN_20153_ACETYL_COA/ACETYL_COA//ACETOACETYL_COA/CO_A.44., RXN_20153_ARACHIDONYL_COA/ACETYL_COA//CPD_17324/CO_A.43., RXN_20153_CPD_10279/ACETYL_COA//CPD_14273/CO_A.37., RXN_20153_CPD_10280/ACETYL_COA//CPD_14274/CO_A.37., RXN_20153_CPD_17323/ACETYL_COA//CPD_17329/CO_A.37., RXN_20153_CPD_18/ACETYL_COA//CPD_17346/CO_A.34., RXN_20153_CPD_22003/ACETYL_COA//CPD_22008/CO_A.37., RXN_20153_CPD_…	N/A	N/A	N/A	N/A
MNXR117638	N/A	N/A	N/A	N/A	N/A	100689191 or 100753746 or 100755300 or 100756133 or 100756392 or 100756973 or 100757425 or 100757439 or 100758718 or 100759060 or 100759096 or 100759625 or 100760209 or 100760500 or 100760755 or 100760924 or 100761046 or 100761083 or 100761374 or 100762115 or 100763234 or 100765753 or 100766418 or 100768979 or 100771549 or 100771815 or 100772516 or EGV91926.1 or EGV91928.1 or EGV98428.1 or EGW102…	100689191 or 100756973 or 100758718 or 100762115 or 100766418 or EGW11684.1	N/A	100689191 or 100756973 or 100758718 or 100762115 or 100766418 or EGW11684.1	N/A	N/A	N/A	N/A	N/A	N/A	RXN_12575_CHOCOLA_A/WATER//CPD_13524/PALMITATE/PROTON.44., RXN_12579	RXN_12579	N/A	RXN_12575, RXN_12579	N/A
MNXR148398	N/A	N/A	N/A	100755872 or 100767996	N/A	N/A	N/A	N/A	N/A	N/A	N/A	N/A	N/A	R03840__cytop	N/A	N/A	N/A	N/A	N/A	N/A
MNXR103947	N/A	N/A	N/A	N/A	N/A	N/A	N/A	N/A	N/A	N/A	RE3524R	N/A	N/A	N/A	N/A	N/A	N/A	N/A	N/A	N/A
MNXR94892	N/A	N/A	N/A	N/A	N/A	N/A	N/A	N/A	N/A	N/A	N/A	N/A	N/A	N/A	N/A	N/A	N/A	N/A	N/A	N/A
MNXR144960	(100756550 and 100762555) or (100762555 and 100765652)	100689437 or 100762555 or 100763091 or 100765652	N/A	N/A	N/A	N/A	N/A	N/A	N/A	cyn:Cyan7425_2217	GCCam	GCCam	N/A	N/A	N/A	N/A	N/A	N/A	N/A	rxn30384_c
MNXR191079	N/A	N/A	100770881	N/A	N/A	N/A	N/A	N/A	N/A	N/A	N/A	N/A	R_FE2Gabcpp	N/A	N/A	N/A	N/A	N/A	N/A	N/A
MNXR162554	N/A	N/A	100761464	N/A	N/A	N/A	N/A	N/A	N/A	N/A	N/A	N/A	R_RHACOAE70, RHACOAE70	N/A	N/A	N/A	N/A	N/A	N/A	N/A
MNXR107628	N/A	N/A	N/A	100762157 or 100768717	N/A	N/A	N/A	N/A	N/A	N/A	N/A	N/A	N/A	R02627__cytop, R02627__nucl	N/A	N/A	N/A	N/A	N/A	N/A
MNXR188786	N/A	N/A	N/A	N/A	N/A	N/A	N/A	N/A	N/A	N/A	RE2635C, RE2635R	N/A	N/A	N/A	N/A	N/A	N/A	N/A	N/A	N/A
MNXR157464	N/A	N/A	N/A	N/A	N/A	N/A	N/A	N/A	N/A	N/A	N/A	N/A	N/A	N/A	N/A	N/A	N/A	N/A	N/A	N/A
MNXR123767	N/A	N/A	N/A	N/A	N/A	N/A	100751220	N/A	100751220	N/A	N/A	N/A	N/A	N/A	N/A	RXN66_498	RXN66_498	N/A	RXN66_498	N/A
MNXR94768	N/A	N/A	N/A	N/A	N/A	N/A	N/A	N/A	N/A	N/A	N/A	N/A	R_2AGPG161tipp	N/A	N/A	N/A	N/A	N/A	N/A	N/A
MNXR157361	N/A	100689199	N/A	N/A	N/A	N/A	N/A	N/A	N/A	N/A	N/A	FAOXC164C165x	N/A	N/A	N/A	N/A	N/A	N/A	N/A	N/A
MNXR105105	100750340 or 100751325 or 100762380 or 100763430 or 103163585	N/A	N/A	N/A	N/A	N/A	N/A	N/A	N/A	N/A	UGT1A9r	N/A	N/A	N/A	N/A	N/A	N/A	N/A	N/A	N/A
MNXR138628	N/A	N/A	N/A	N/A	N/A	N/A	N/A	N/A	N/A	N/A	MOGAT_cho	N/A	N/A	N/A	N/A	N/A	N/A	N/A	N/A	N/A
MNXR148526	N/A	N/A	N/A	100759096 or 100760924 or 100771815 or 100772096 or EGW10255.1	N/A	N/A	N/A	N/A	N/A	N/A	N/A	N/A	N/A	R04043__cytop	N/A	N/A	N/A	N/A	N/A	N/A
MNXR103637	N/A	N/A	N/A	N/A	N/A	N/A	N/A	N/A	N/A	N/A	RE2223M	N/A	N/A	N/A	N/A	N/A	N/A	N/A	N/A	N/A
MNXR121582	N/A	N/A	N/A	N/A	N/A	100689346 or 100689430 or 100689434 or 100689435	N/A	N/A	100689430 or 100689434 or 100689435	N/A	N/A	N/A	N/A	N/A	N/A	RXN_18306	N/A	N/A	RXN_18306	N/A
MNXR100276	N/A	N/A	N/A	N/A	N/A	N/A	N/A	N/A	N/A	N/A	N/A	N/A	R_GLUABUTt7	N/A	N/A	N/A	N/A	N/A	N/A	N/A
MNXR145207	N/A	N/A	100760626 or 100761203	100760626 or 100761203	N/A	N/A	100760626 or 100761203	100760626 or 100761203	100760626 or 100761203	N/A	N/A	N/A	R_NBAHH_ir	R01166__cytop	N/A	N/A	3.4.13.20_RXN	R01166	3.4.13.20_RXN	N/A
MNXR146469	N/A	N/A	N/A	100689192	N/A	N/A	N/A	100689192	N/A	N/A	N/A	N/A	N/A	R02872__cytop	N/A	N/A	N/A	R02872	N/A	N/A
MNXR109014	N/A	N/A	N/A	100757138 or 100759381 or 100762285	N/A	N/A	N/A	100759065 or 100762285	N/A	N/A	N/A	N/A	N/A	R04635__extr	N/A	N/A	N/A	R04635	N/A	N/A
MNXR148517	N/A	N/A	N/A	N/A	Unknown	N/A	N/A	N/A	N/A	N/A	N/A	N/A	N/A	N/A	R_rxn02832_d0, rxn02832_d0	N/A	N/A	N/A	N/A	N/A
MNXR145575	N/A	N/A	N/A	N/A	N/A	100766362 or 100770668	N/A	N/A	100766362	mah:MEALZ_1312 or mbur:EQU24_08720	N/A	N/A	N/A	N/A	N/A	RXN_4144	N/A	N/A	RXN_4144	rxn07314_c
MNXR158954	N/A	N/A	N/A	N/A	N/A	N/A	N/A	N/A	N/A	N/A	N/A	N/A	N/A	N/A	N/A	N/A	N/A	N/A	N/A	N/A
MNXR99262	(100757947 and 100758239 and 100759026) or (100757947 and 100758239 and 100763159) or (100757947 and 100758239 and 103158536)	100754654 or 100761491 or 100763159 or 100765829	N/A	N/A	N/A	N/A	N/A	N/A	N/A	N/A	FAOXC10080m	FAOXC10080m	N/A	N/A	N/A	N/A	N/A	N/A	N/A	N/A
MNXR188990	N/A	N/A	N/A	N/A	N/A	N/A	N/A	N/A	N/A	N/A	N/A	N/A	N/A	N/A	N/A	N/A	N/A	N/A	N/A	N/A
MNXR162693	N/A	N/A	N/A	N/A	N/A	N/A	N/A	N/A	N/A	N/A	N/A	N/A	N/A	N/A	N/A	N/A	N/A	N/A	N/A	N/A
MNXR188834	N/A	N/A	100750969 or 100754476 or 100767631	N/A	N/A	N/A	N/A	N/A	N/A	N/A	N/A	N/A	R_SEAHCYSHYD, R_SEAHCYSHYD_1	N/A	N/A	N/A	N/A	N/A	N/A	N/A
MNXR155734	N/A	N/A	N/A	N/A	N/A	N/A	N/A	N/A	N/A	N/A	N/A	N/A	N/A	N/A	N/A	N/A	N/A	N/A	N/A	N/A
MNXR153057	N/A	N/A	N/A	N/A	Unknown	N/A	N/A	N/A	N/A	N/A	N/A	N/A	N/A	N/A	R_rxn00789_d0	N/A	N/A	N/A	N/A	N/A
MNXR189072	N/A	N/A	N/A	N/A	N/A	N/A	N/A	N/A	N/A	N/A	r1383	N/A	N/A	N/A	N/A	N/A	N/A	N/A	N/A	N/A
MNXR149445	N/A	N/A	N/A	N/A	N/A	100754838	N/A	N/A	100754838	N/A	N/A	N/A	N/A	N/A	N/A	RXN_18309	N/A	N/A	RXN_18309	N/A
MNXR186828	N/A	N/A	N/A	N/A	N/A	N/A	N/A	N/A	N/A	N/A	N/A	N/A	N/A	N/A	N/A	RXN_19561	N/A	N/A	N/A	N/A
MNXR95114	N/A	N/A	N/A	N/A	N/A	N/A	N/A	N/A	N/A	N/A	N/A	N/A	N/A	N/A	N/A	RXN_14408, RXN_14408_CPD_15374//ALPHA_GLUCOSE.25., RXN_14408_CPD_15374//GLC.15.	N/A	N/A	N/A	N/A
MNXR103166	N/A	N/A	N/A	N/A	N/A	N/A	N/A	N/A	100753375 or 100759668 or 100759957 or 100772845 or 100774216	rbi:RB2501_06690	PRGNLONESULT	N/A	N/A	N/A	N/A	N/A	N/A	N/A	R08978	rxn14214_c
MNXR147240	N/A	N/A	N/A	N/A	N/A	N/A	N/A	N/A	N/A	N/A	N/A	N/A	N/A	N/A	N/A	N/A	N/A	N/A	N/A	rxn33894_c
MNXR118443	N/A	N/A	N/A	N/A	N/A	100762189 or EGW00165.1	N/A	N/A	N/A	N/A	N/A	N/A	N/A	N/A	N/A	RXN_13961	N/A	N/A	N/A	N/A
MNXR95756	N/A	N/A	N/A	N/A	N/A	N/A	N/A	N/A	100756509 or 100758951 or 100772664 or EGW12364.1	N/A	N/A	N/A	N/A	N/A	N/A	N/A	N/A	N/A	R03869	N/A
MNXR190668	N/A	100772629	N/A	N/A	N/A	100772629	N/A	N/A	100772629	N/A	N/A	2.7.1.151_RXN	N/A	N/A	N/A	2.7.1.151_RXN	N/A	N/A	2.7.1.151_RXN	N/A
MNXR145334	N/A	N/A	N/A	100753943 or 100757558 or 100758239 or EGW05870.1	N/A	N/A	N/A	N/A	N/A	N/A	N/A	N/A	N/A	R00391__pero	N/A	N/A	N/A	N/A	N/A	N/A
MNXR99760	100689036	N/A	N/A	N/A	N/A	N/A	N/A	N/A	N/A	N/A	FUT97g_cho	N/A	N/A	N/A	N/A	N/A	N/A	N/A	N/A	N/A
MNXR95230	N/A	N/A	N/A	N/A	N/A	N/A	N/A	N/A	N/A	N/A	N/A	N/A	N/A	N/A	N/A	N/A	N/A	N/A	N/A	N/A
MNXR192234	N/A	N/A	N/A	100689199 or 100766043 or 100767060 or 100772220	N/A	N/A	N/A	N/A	100689199 or 100766043 or 100767060 or 100772220	N/A	N/A	N/A	N/A	R07896__pero	N/A	N/A	N/A	N/A	R07896	N/A
MNXR103700	N/A	N/A	N/A	N/A	N/A	N/A	N/A	N/A	N/A	N/A	RE2594C	N/A	N/A	N/A	N/A	N/A	N/A	N/A	N/A	N/A
MNXR115632	N/A	100689046 or 100689304 or 100758653 or 100759175 or 100772501	N/A	N/A	N/A	N/A	N/A	N/A	N/A	N/A	N/A	5.99.1.3_RXN	N/A	N/A	N/A	N/A	N/A	N/A	N/A	N/A
MNXR191053	N/A	N/A	100761641	N/A	N/A	N/A	N/A	N/A	N/A	N/A	N/A	N/A	R_FAS140	N/A	N/A	N/A	N/A	N/A	N/A	N/A
MNXR103913	100754698 or 100757689 or 103161104	N/A	N/A	N/A	N/A	N/A	N/A	N/A	N/A	N/A	RE3448C, RE3448M, RE3448X	N/A	N/A	N/A	N/A	N/A	N/A	N/A	N/A	N/A
MNXR151498	N/A	N/A	N/A	N/A	N/A	N/A	N/A	N/A	N/A	N/A	N/A	N/A	R_EX_thm_e, R_THMtrbc	N/A	N/A	N/A	N/A	N/A	N/A	N/A
MNXR117631	N/A	N/A	N/A	N/A	N/A	N/A	N/A	N/A	N/A	N/A	N/A	N/A	N/A	N/A	N/A	RXN_12556	N/A	N/A	N/A	N/A
MNXR105463	N/A	N/A	N/A	N/A	N/A	N/A	N/A	N/A	N/A	N/A	r1377	N/A	FALDH2	N/A	N/A	N/A	N/A	N/A	N/A	N/A
MNXR97801	N/A	100769920	N/A	N/A	N/A	N/A	N/A	N/A	N/A	N/A	N/A	DSMSTOLR, DSREDUCr	N/A	N/A	N/A	N/A	N/A	N/A	N/A	N/A
MNXR115886	N/A	100763862 or 100767336	N/A	N/A	N/A	100763862 or 100767336	100763862 or 100767336	N/A	100763862 or 100767336	N/A	N/A	FORMATETHFLIG_RXN	N/A	N/A	N/A	FORMATETHFLIG_RXN	FORMATETHFLIG_RXN	N/A	FORMATETHFLIG_RXN	N/A
MNXR99396	N/A	N/A	100761641	N/A	N/A	N/A	N/A	N/A	N/A	N/A	N/A	N/A	FAS160	N/A	N/A	N/A	N/A	N/A	N/A	N/A
MNXR116729	N/A	N/A	N/A	N/A	N/A	N/A	N/A	N/A	N/A	N/A	N/A	N/A	N/A	N/A	N/A	N/A	N/A	N/A	N/A	N/A
MNXR148813	N/A	100752840 or 100753141 or 100770497	N/A	N/A	N/A	100752840 or 100753141 or 100770497	N/A	N/A	N/A	N/A	N/A	6.3.4.10_RXN	N/A	N/A	N/A	6.3.4.10_RXN	N/A	N/A	N/A	N/A
MNXR159598	N/A	N/A	N/A	N/A	N/A	N/A	N/A	N/A	N/A	N/A	N/A	N/A	N/A	N/A	N/A	N/A	N/A	N/A	N/A	N/A
MNXR110580	N/A	N/A	N/A	N/A	N/A	100757587	N/A	N/A	100757587	hbc:AEM38_15075 or thc:TCCBUS3UF1_17280	N/A	N/A	N/A	N/A	N/A	RXN_9890	N/A	N/A	RXN_9890	rxn04650_c
MNXR100496	N/A	100751357	N/A	N/A	N/A	N/A	N/A	N/A	N/A	N/A	N/A	H3ETer	N/A	N/A	N/A	N/A	N/A	N/A	N/A	N/A
MNXR158273	N/A	N/A	N/A	N/A	N/A	N/A	N/A	N/A	N/A	N/A	N/A	N/A	N/A	N/A	N/A	N/A	N/A	N/A	N/A	N/A
MNXR103192	N/A	N/A	N/A	N/A	N/A	N/A	N/A	N/A	N/A	N/A	N/A	N/A	N/A	N/A	N/A	N/A	N/A	N/A	N/A	N/A
MNXR96798	N/A	N/A	100766714	N/A	N/A	N/A	N/A	N/A	N/A	N/A	N/A	N/A	R_CMCBTFL	N/A	N/A	N/A	N/A	N/A	N/A	N/A
MNXR208152	N/A	N/A	N/A	N/A	N/A	100750792 or 100758590 or 100765235	N/A	N/A	N/A	N/A	N/A	N/A	N/A	N/A	N/A	RXN_23433	N/A	N/A	N/A	N/A
MNXR105558	N/A	N/A	N/A	N/A	N/A	N/A	N/A	N/A	N/A	N/A	N/A	N/A	N/A	N/A	N/A	N/A	N/A	N/A	N/A	N/A
MNXR164926	N/A	N/A	N/A	N/A	N/A	100772492	N/A	N/A	100754187 or 100754473 or 100772492	N/A	N/A	N/A	N/A	N/A	N/A	RXN_20580	N/A	N/A	RXN_20580	N/A
MNXR148006	N/A	N/A	N/A	EGW14282.1	N/A	N/A	N/A	100756509	N/A	N/A	N/A	N/A	N/A	R03103__cytop	N/A	N/A	N/A	R03103	N/A	N/A
MNXR105819	N/A	N/A	N/A	N/A	N/A	N/A	N/A	N/A	N/A	N/A	N/A	N/A	N/A	N/A	N/A	N/A	N/A	N/A	N/A	N/A
MNXR149423	N/A	N/A	N/A	N/A	N/A	N/A	EGW03975.1	N/A	EGW03975.1	N/A	N/A	N/A	N/A	N/A	N/A	RXN_18300	RXN_18300	N/A	RXN_18300	N/A
MNXR146138	N/A	N/A	100759799 or 100765800 or 100766093	N/A	N/A	N/A	N/A	N/A	N/A	N/A	N/A	N/A	R_PROt2r	N/A	N/A	N/A	N/A	N/A	N/A	N/A
MNXR109934	N/A	N/A	N/A	N/A	N/A	N/A	N/A	N/A	100689036	N/A	N/A	N/A	N/A	N/A	N/A	N/A	N/A	N/A	R05904	N/A
MNXR150533	N/A	N/A	N/A	100750743 or 100766854 or 100767149 or 100767921 or 100768211 or 100768783 or 100769255	N/A	N/A	N/A	N/A	N/A	N/A	N/A	N/A	N/A	R09451__cytop	N/A	N/A	N/A	N/A	N/A	N/A
MNXR102345	N/A	N/A	N/A	N/A	100774475	N/A	N/A	N/A	N/A	N/A	N/A	N/A	PANTS, R_PANTS	N/A	R_rxn01791_c0, rxn01791_c0	N/A	N/A	N/A	N/A	N/A
MNXR104562	N/A	N/A	N/A	N/A	N/A	N/A	N/A	N/A	N/A	N/A	ST6GALNAC24_cho	N/A	N/A	N/A	N/A	N/A	N/A	N/A	N/A	N/A
MNXR103990	N/A	N/A	N/A	N/A	N/A	N/A	N/A	N/A	N/A	N/A	RE3633C	N/A	N/A	N/A	N/A	N/A	N/A	N/A	N/A	N/A
MNXR111113	N/A	N/A	N/A	N/A	N/A	N/A	N/A	N/A	N/A	cfus:CYFUS_000150 or mbd:MEBOL_003525	N/A	N/A	N/A	N/A	N/A	N/A	N/A	N/A	N/A	rxn07316_c
MNXR153582	N/A	100768929	N/A	N/A	N/A	100768929	N/A	N/A	N/A	saz:Sama_0425	N/A	NADPH_DEHYDROGENASE_FLAVIN_RXN	N/A	N/A	N/A	NADPH_DEHYDROGENASE_FLAVIN_RXN	N/A	N/A	N/A	rxn03976_c
MNXR104841	N/A	N/A	N/A	N/A	N/A	N/A	N/A	N/A	N/A	N/A	N/A	N/A	N/A	N/A	N/A	N/A	N/A	N/A	N/A	N/A
MNXR156594	N/A	N/A	N/A	N/A	N/A	N/A	N/A	N/A	N/A	N/A	N/A	N/A	N/A	N/A	N/A	N/A	N/A	N/A	N/A	N/A
MNXR158380	N/A	100689090 or 100689373 or 100753973 or 100758542 or 100767446 or 100772055	N/A	N/A	N/A	N/A	N/A	N/A	N/A	N/A	N/A	NEU11l, NEU31e	N/A	N/A	N/A	N/A	N/A	N/A	N/A	N/A
MNXR123769	N/A	N/A	N/A	N/A	N/A	100772492	100754187 or 100754473 or 100772492	N/A	100754187 or 100754473 or 100772492	N/A	N/A	N/A	N/A	N/A	N/A	RXN66_500	RXN66_500	N/A	RXN66_500	N/A
MNXR211579	N/A	N/A	N/A	N/A	N/A	N/A	N/A	N/A	N/A	N/A	N/A	N/A	N/A	N/A	N/A	N/A	N/A	N/A	N/A	N/A
MNXR159505	N/A	N/A	N/A	N/A	N/A	N/A	N/A	N/A	N/A	N/A	N/A	N/A	N/A	N/A	N/A	N/A	N/A	N/A	N/A	N/A
MNXR103483	100750340 or 100751325 or 100751798 or 100755423 or 100763430 or 103163585	N/A	N/A	N/A	N/A	N/A	N/A	N/A	N/A	N/A	RE0921R	N/A	N/A	N/A	N/A	N/A	N/A	N/A	N/A	N/A
MNXR110760	N/A	N/A	N/A	100689033 or 100689035 or 100750508 or 100751269 or 100751491 or 100751593 or 100751762 or 100752064 or 100753681 or 100753704 or 100755384 or 100755851 or 100756757 or 100757240 or 100757723 or 100759241 or 100759787 or 100761725 or 100761779 or 100762876 or 100763652 or 100764171 or 100764471 or 100764768 or 100764865 or 100765057 or 100765891 or 100766444 or 100767391 or 100768731 or 100771066…	N/A	N/A	N/A	N/A	N/A	N/A	N/A	N/A	N/A	R07050__cytop, R07050__nucl	N/A	N/A	N/A	N/A	R07050	N/A
MNXR100356	100764266 or 100765715 or 100772931	100764266 or 100765715	100750526 or 100761474 or 100764266 or 100765715 or 100772931 or EGV99395.1	N/A	N/A	100764266	100764266	100750526 or 100764266 or 100765715 or 100772931	N/A	marj:MARI_01380 or meh:M301_2037 or mrm:A7982_08673 or slw:BRW62_01810 or taq:TO73_1703 or tsi:TSIB_1446 or zal:AZF00_09210	GLYOX, GLYOXm, LGTHL	GLYOXI_RXN, GLYOXII_RXN, GLYOXm, LGTHL	GLYOX, LGTHL	N/A	N/A	GLYOXI_RXN	GLYOXI_RXN	R01736, R02530	N/A	rxn33079_c, rxn38132_c
MNXR148770	N/A	N/A	N/A	N/A	N/A	N/A	N/A	100765763	N/A	N/A	N/A	N/A	N/A	N/A	N/A	N/A	N/A	R04496	N/A	N/A
MNXR105449	N/A	N/A	N/A	N/A	N/A	N/A	N/A	N/A	N/A	N/A	r1180	N/A	N/A	N/A	N/A	N/A	N/A	N/A	N/A	N/A
MNXR97052	100758717	100758717	N/A	N/A	N/A	N/A	N/A	N/A	N/A	N/A	CYTK14, CYTK14n	CYTK14, CYTK14n	N/A	N/A	N/A	N/A	N/A	N/A	N/A	N/A
MNXR105972	N/A	N/A	N/A	N/A	N/A	N/A	N/A	N/A	N/A	N/A	N/A	N/A	N/A	N/A	N/A	N/A	N/A	N/A	N/A	N/A
MNXR105352	N/A	N/A	N/A	N/A	N/A	N/A	N/A	N/A	N/A	N/A	r0571	N/A	N/A	N/A	N/A	N/A	N/A	N/A	N/A	N/A
MNXR102527	100774394	N/A	100766703 or 100774394 or EGV98958.1	N/A	100760185 or 100760885 or 100769886 or 100770458 or EGV92645.1	100774394	100761679 or 100774394	100774394	100761679 or 100774394	aco:Amico_1309 or bcl:ABC1843 or rbar:AWN76_009505	PGCD	N/A	PGCD, R_PGCD	R01513__cytop	R_rxn01101_d0, rxn01101_d0	PGLYCDEHYDROG_RXN	PGLYCDEHYDROG_RXN	R01513	PGLYCDEHYDROG_RXN	rxn31801_c
MNXR103786	N/A	N/A	N/A	N/A	N/A	N/A	N/A	N/A	N/A	N/A	RE3079C	N/A	N/A	N/A	N/A	N/A	N/A	N/A	N/A	N/A
MNXR149234	N/A	100757587	N/A	N/A	N/A	100757587	N/A	N/A	N/A	N/A	N/A	DIENELACHYDRO_RXN	N/A	N/A	N/A	DIENELACHYDRO_RXN	N/A	N/A	N/A	N/A
MNXR103532	N/A	N/A	N/A	N/A	N/A	N/A	N/A	N/A	N/A	N/A	RE1699C	N/A	N/A	N/A	N/A	N/A	N/A	N/A	N/A	N/A
MNXR105661	N/A	N/A	N/A	N/A	N/A	N/A	N/A	N/A	N/A	N/A	N/A	N/A	N/A	N/A	N/A	N/A	N/A	N/A	N/A	N/A
MNXR151109	N/A	100689392 or 100756791 or 100757077 or 100766575 or 100768693 or 100769292 or 103158998 or EGW06751.1	N/A	N/A	N/A	100689392 or 100756791 or 100757077 or 100766575 or 100768693 or 100769292 or 103158998 or EGW06751.1	N/A	N/A	N/A	N/A	N/A	3.4.18.1_RXN	N/A	N/A	N/A	3.4.18.1_RXN	N/A	N/A	N/A	N/A
MNXR104333	N/A	N/A	N/A	N/A	N/A	N/A	N/A	N/A	N/A	N/A	N/A	N/A	N/A	N/A	N/A	N/A	N/A	N/A	N/A	N/A
MNXR188858	N/A	N/A	N/A	N/A	N/A	100689427 or 100756097	N/A	N/A	N/A	N/A	N/A	N/A	N/A	N/A	N/A	RXN0_7165	N/A	N/A	N/A	N/A
MNXR103733	N/A	N/A	N/A	N/A	N/A	N/A	N/A	N/A	N/A	N/A	RE2856C	N/A	N/A	N/A	N/A	N/A	N/A	N/A	N/A	N/A
MNXR106853	N/A	N/A	N/A	100757019 or 100759847 or 100766828 or 100767527 or 100770943 or 100774097 or I79.001096	N/A	N/A	N/A	N/A	N/A	N/A	N/A	N/A	N/A	R01178__mito	N/A	N/A	N/A	N/A	N/A	N/A
MNXR120286	N/A	N/A	N/A	N/A	N/A	N/A	N/A	N/A	100751220 or 100770867	N/A	N/A	N/A	N/A	N/A	N/A	RXN_16677	N/A	N/A	RXN_16677	N/A
MNXR175684	N/A	N/A	N/A	N/A	N/A	100770919	N/A	N/A	N/A	N/A	N/A	N/A	N/A	N/A	N/A	R17_RXN	N/A	N/A	N/A	N/A
MNXR153028	N/A	N/A	N/A	100764751 or 100771333 or EGW03190.1	N/A	N/A	N/A	100764751 or 100771333 or EGW03190.1	N/A	N/A	N/A	N/A	N/A	R03648__cytop	N/A	N/A	N/A	R03648	N/A	N/A
MNXR97173	100769832	N/A	100769832	N/A	N/A	N/A	N/A	N/A	N/A	N/A	DATPDPm, DATPDPn, NTPP5	N/A	NTPP5, R_NTPP5	N/A	N/A	N/A	N/A	N/A	N/A	N/A
MNXR102140	N/A	N/A	N/A	N/A	N/A	N/A	N/A	N/A	N/A	N/A	N/A	N/A	N/A	N/A	N/A	N/A	N/A	N/A	N/A	N/A
MNXR150030	N/A	N/A	N/A	N/A	N/A	100689348	N/A	N/A	N/A	N/A	N/A	N/A	N/A	N/A	N/A	RXN_7771	N/A	N/A	N/A	N/A
MNXR110816	N/A	N/A	N/A	N/A	N/A	100750792 or 100751755 or 100753500 or 100753937 or 100755451 or 100757328 or 100758590 or 100761937 or 100767680 or 100769851	N/A	N/A	100753937 or 100757328 or 100761937	tbh:Tbon_07320	N/A	N/A	N/A	N/A	N/A	RXN_23426	N/A	N/A	R07108	rxn04911_c
[truncated: 12,173 more rows]

## Sheet: normalized_gprs_E_siliculosus
MNXR_id	GPR_ref	GPR_au	GPR_cv	GPR_me	GPR_ms	GPR_pt	GPR_rm	GPR_rk	GPR_rc	GPR_rec	rxns_ref	rxns_au	rxns_cv	rxns_me	rxns_ms	rxns_pt	rxns_rm	rxns_rk	rxns_rc	rxns_rec
[truncated: 7,881 more rows]
